# Supplementary material for: Defining a minimal cell: essentiality of small ORFs and ncRNAs in a genome-reduced bacterium
Source: Mol Syst Biol. 2015 Jan 21;11(1):780. doi: 10.15252/msb.20145558 (PMC4332154; doi:10.15252/msb.20145558)
Supplement: Supplementary file 9 [file msb0011-0780-sd9.zip]

Archive with 1 entries (1 files):
- Genome Essentiality Map Mycoplasma.gbk
