# Supplementary material for: Defining a minimal cell: essentiality of small ORFs and ncRNAs in a genome-reduced bacterium
Source: Mol Syst Biol. 2015 Jan 21;11(1):780. doi: 10.15252/msb.20145558 (PMC4332154; doi:10.15252/msb.20145558)
Supplement: Supplementary file 9 [file msb0011-0780-sd9.zip › Genome Essentiality Map Mycoplasma.gbk]

LOCUS       NC_000912    816394 bp    DNA     circular BCT 22-JAN-2012
DEFINITION  Mycoplasma pneumoniae M129, complete genome.
ACCESSION   NC_000912
VERSION     NC_000912.1  GI:13507739
KEYWORDS    .
SOURCE      Mycoplasma pneumoniae M129 (unknown)
  ORGANISM  Mycoplasma pneumoniae M129
            Bacteria; Tenericutes; Mollicutes; Mycoplasmataceae; Mycoplasma.
REFERENCE   1  (bases 1 to 816394)
  AUTHORS   Dandekar,T., Huynen,M., Regula,J.T., Ueberle,B., Zimmermann,C.U.,
            Andrade,M.A., Doerks,T., Sanchez-Pulido,L., Snel,B., Suyama,M.,
            Yuan,Y.P., Herrmann,R. and Bork,P.
  TITLE     Re-annotating the Mycoplasma pneumoniae genome sequence: adding
            value, function and reading frames
  JOURNAL   Nucleic Acids Res. 28 (17), 3278-3288 (2000)
   PUBMED   10954595
REFERENCE   2  (bases 1 to 816394)
  AUTHORS   Himmelreich,R., Hilbert,H., Plagens,H., Pirkl,E., Li,B.C. and
            Herrmann,R.
  TITLE     Complete sequence analysis of the genome of the bacterium
            Mycoplasma pneumoniae
  JOURNAL   Nucleic Acids Res. 24 (22), 4420-4449 (1996)
   PUBMED   8948633
REFERENCE   3  (bases 1 to 816394)
  CONSRTM   NCBI Genome Project
  TITLE     Direct Submission
  JOURNAL   Submitted (02-APR-2001) National Center for Biotechnology
            Information, NIH, Bethesda, MD 20894, USA
REFERENCE   4  (bases 1 to 816394)
  AUTHORS   Suyama,M., Dandekar,T. and Herrmann,R.
  TITLE     Direct Submission
  JOURNAL   Submitted (22-DEC-1999) Zentrun fuer Molekulare Biologie
            Heidelberg, University Heidelberg, 69120 Heidelberg, Germany
COMMENT     PROVISIONAL REFSEQ: This record has not yet been subject to final
            NCBI review. The reference sequence was derived from U00089.
            COMPLETENESS: full length.
FEATURES             Location/Qualifiers
     Source          1..816394
                     /organism="Mycoplasma pneumoniae M129"
                     /mol_type="genomic DNA"
                     /strain="M129"
                     /db_xref="taxon:272634"
                     /note="ATCC 29342"
     InsTh7          1
                     /label="InsTh7_1"
                     /label=InsTh7_1
     ncRNA_F         complement(45..180)
                     /label="ncMPN200"
                     /label=ncMPN200
     InsTh41         59
                     /label="InsTh41_1"
                     /label=InsTh41_1
     InsTh7          59
                     /label="InsTh7_2"
                     /label=InsTh7_2
     InsTh7          62
                     /label="InsTh7_3"
                     /label=InsTh7_3
     InsTh7          70
                     /label="InsTh7_4"
                     /label=InsTh7_4
     InsTh7          75
                     /label="InsTh7_5"
                     /label=InsTh7_5
     InsTh7          78
                     /label="InsTh7_6"
                     /label=InsTh7_6
     InsTh41         79
                     /label="InsTh41_2"
                     /label=InsTh41_2
     InsTh7          79
                     /label="InsTh7_7"
                     /label=InsTh7_7
     InsTh7          80
                     /label="InsTh7_8"
                     /label=InsTh7_8
     InsTh7          90
                     /label="InsTh7_9"
                     /label=InsTh7_9
     InsTh7          93
                     /label="InsTh7_10"
                     /label=InsTh7_10
     InsTh7          95
                     /label="InsTh7_11"
                     /label=InsTh7_11
     InsTh7          106
                     /label="InsTh7_12"
                     /label=InsTh7_12
     InsTh7          140
                     /label="InsTh7_13"
                     /label=InsTh7_13
     InsTh7          143
                     /label="InsTh7_14"
                     /label=InsTh7_14
     InsTh41         144
                     /label="InsTh41_3"
                     /label=InsTh41_3
     InsTh7          144
                     /label="InsTh7_15"
                     /label=InsTh7_15
     InsTh7          147
                     /label="InsTh7_16"
                     /label=InsTh7_16
     InsTh7          152
                     /label="InsTh7_17"
                     /label=InsTh7_17
     InsTh41         160
                     /label="InsTh41_4"
                     /label=InsTh41_4
     InsTh7          160
                     /label="InsTh7_18"
                     /label=InsTh7_18
     InsTh7          168
                     /label="InsTh7_19"
                     /label=InsTh7_19
     InsTh7          170
                     /label="InsTh7_20"
                     /label=InsTh7_20
     InsTh7          171
                     /label="InsTh7_21"
                     /label=InsTh7_21
     InsTh7          174
                     /label="InsTh7_22"
                     /label=InsTh7_22
     Struct_F        181..394
                     /label="structural_2"
                     /label=structural_2
     InsTh7          181
                     /label="InsTh7_23"
                     /label=InsTh7_23
     InsTh7          185
                     /label="InsTh7_24"
                     /label=InsTh7_24
     InsTh7          189
                     /label="InsTh7_25"
                     /label=InsTh7_25
     InsTh7          190
                     /label="InsTh7_26"
                     /label=InsTh7_26
     InsTh7          191
                     /label="InsTh7_27"
                     /label=InsTh7_27
     InsTh7          195
                     /label="InsTh7_28"
                     /label=InsTh7_28
     InsTh7          200
                     /label="InsTh7_29"
                     /label=InsTh7_29
     InsTh7          203
                     /label="InsTh7_30"
                     /label=InsTh7_30
     InsTh7          205
                     /label="InsTh7_31"
                     /label=InsTh7_31
     InsTh7          216
                     /label="InsTh7_32"
                     /label=InsTh7_32
     InsTh7          226
                     /label="InsTh7_33"
                     /label=InsTh7_33
     InsTh7          274
                     /label="InsTh7_34"
                     /label=InsTh7_34
     InsTh7          288
                     /label="InsTh7_35"
                     /label=InsTh7_35
     InsTh7          289
                     /label="InsTh7_36"
                     /label=InsTh7_36
     InsTh7          290
                     /label="InsTh7_37"
                     /label=InsTh7_37
     InsTh7          298
                     /label="InsTh7_38"
                     /label=InsTh7_38
     InsTh7          299
                     /label="InsTh7_39"
                     /label=InsTh7_39
     InsTh7          302
                     /label="InsTh7_40"
                     /label=InsTh7_40
     InsTh7          303
                     /label="InsTh7_41"
                     /label=InsTh7_41
     InsTh7          304
                     /label="InsTh7_42"
                     /label=InsTh7_42
     InsTh7          315
                     /label="InsTh7_43"
                     /label=InsTh7_43
     InsTh7          316
                     /label="InsTh7_44"
                     /label=InsTh7_44
     InsTh7          317
                     /label="InsTh7_45"
                     /label=InsTh7_45
     InsTh7          320
                     /label="InsTh7_46"
                     /label=InsTh7_46
     InsTh7          328
                     /label="InsTh7_47"
                     /label=InsTh7_47
     InsTh7          329
                     /label="InsTh7_48"
                     /label=InsTh7_48
     InsTh7          331
                     /label="InsTh7_49"
                     /label=InsTh7_49
     InsTh7          336
                     /label="InsTh7_50"
                     /label=InsTh7_50
     InsTh7          341
                     /label="InsTh7_51"
                     /label=InsTh7_51
     InsTh7          343
                     /label="InsTh7_52"
                     /label=InsTh7_52
     InsTh7          344
                     /label="InsTh7_53"
                     /label=InsTh7_53
     InsTh7          347
                     /label="InsTh7_54"
                     /label=InsTh7_54
     InsTh7          348
                     /label="InsTh7_55"
                     /label=InsTh7_55
     InsTh7          349
                     /label="InsTh7_56"
                     /label=InsTh7_56
     InsTh7          350
                     /label="InsTh7_57"
                     /label=InsTh7_57
     InsTh41         351
                     /label="InsTh41_5"
                     /label=InsTh41_5
     InsTh7          351
                     /label="InsTh7_58"
                     /label=InsTh7_58
     InsTh7          352
                     /label="InsTh7_59"
                     /label=InsTh7_59
     InsTh7          357
                     /label="InsTh7_60"
                     /label=InsTh7_60
     InsTh7          359
                     /label="InsTh7_61"
                     /label=InsTh7_61
     InsTh7          360
                     /label="InsTh7_62"
                     /label=InsTh7_62
     InsTh7          363
                     /label="InsTh7_63"
                     /label=InsTh7_63
     InsTh7          364
                     /label="InsTh7_64"
                     /label=InsTh7_64
     InsTh7          365
                     /label="InsTh7_65"
                     /label=InsTh7_65
     InsTh7          366
                     /label="InsTh7_66"
                     /label=InsTh7_66
     InsTh7          367
                     /label="InsTh7_67"
                     /label=InsTh7_67
     InsTh7          368
                     /label="InsTh7_68"
                     /label=InsTh7_68
     InsTh7          376
                     /label="InsTh7_69"
                     /label=InsTh7_69
     InsTh7          377
                     /label="InsTh7_70"
                     /label=InsTh7_70
     InsTh7          378
                     /label="InsTh7_71"
                     /label=InsTh7_71
     InsTh7          382
                     /label="InsTh7_72"
                     /label=InsTh7_72
     InsTh41         383
                     /label="InsTh41_6"
                     /label=InsTh41_6
     InsTh7          383
                     /label="InsTh7_73"
                     /label=InsTh7_73
     InsTh7          384
                     /label="InsTh7_74"
                     /label=InsTh7_74
     ncRNA_E         complement(395..587)
                     /label="ncMPN201"
                     /label=ncMPN201
     InsTh7          398
                     /label="InsTh7_75"
                     /label=InsTh7_75
     InsTh7          400
                     /label="InsTh7_76"
                     /label=InsTh7_76
     InsTh7          404
                     /label="InsTh7_77"
                     /label=InsTh7_77
     InsTh7          406
                     /label="InsTh7_78"
                     /label=InsTh7_78
     InsTh7          412
                     /label="InsTh7_79"
                     /label=InsTh7_79
     InsTh7          416
                     /label="InsTh7_80"
                     /label=InsTh7_80
     InsTh7          419
                     /label="InsTh7_81"
                     /label=InsTh7_81
     InsTh7          420
                     /label="InsTh7_82"
                     /label=InsTh7_82
     InsTh7          421
                     /label="InsTh7_83"
                     /label=InsTh7_83
     InsTh7          422
                     /label="InsTh7_84"
                     /label=InsTh7_84
     InsTh7          427
                     /label="InsTh7_85"
                     /label=InsTh7_85
     InsTh7          428
                     /label="InsTh7_86"
                     /label=InsTh7_86
     InsTh7          429
                     /label="InsTh7_87"
                     /label=InsTh7_87
     InsTh7          430
                     /label="InsTh7_88"
                     /label=InsTh7_88
     InsTh7          432
                     /label="InsTh7_89"
                     /label=InsTh7_89
     InsTh7          434
                     /label="InsTh7_90"
                     /label=InsTh7_90
     InsTh7          439
                     /label="InsTh7_91"
                     /label=InsTh7_91
     InsTh7          440
                     /label="InsTh7_92"
                     /label=InsTh7_92
     InsTh7          444
                     /label="InsTh7_93"
                     /label=InsTh7_93
     InsTh7          449
                     /label="InsTh7_94"
                     /label=InsTh7_94
     InsTh7          452
                     /label="InsTh7_95"
                     /label=InsTh7_95
     InsTh7          455
                     /label="InsTh7_96"
                     /label=InsTh7_96
     InsTh7          456
                     /label="InsTh7_97"
                     /label=InsTh7_97
     InsTh7          457
                     /label="InsTh7_98"
                     /label=InsTh7_98
     InsTh7          460
                     /label="InsTh7_99"
                     /label=InsTh7_99
     InsTh7          461
                     /label="InsTh7_100"
                     /label=InsTh7_100
     InsTh7          462
                     /label="InsTh7_101"
                     /label=InsTh7_101
     InsTh7          465
                     /label="InsTh7_102"
                     /label=InsTh7_102
     InsTh7          469
                     /label="InsTh7_103"
                     /label=InsTh7_103
     InsTh7          471
                     /label="InsTh7_104"
                     /label=InsTh7_104
     InsTh7          472
                     /label="InsTh7_105"
                     /label=InsTh7_105
     InsTh7          473
                     /label="InsTh7_106"
                     /label=InsTh7_106
     InsTh7          481
                     /label="InsTh7_107"
                     /label=InsTh7_107
     ncRNA_E         582..652
                     /label="ncMPN382"
                     /label=ncMPN382
     TSS             652
                     /label="TSS_MPN001"
                     /label=TSS_MPN001
     TSS             652
                     /label="TSS_MPN002"
                     /label=TSS_MPN002
     InsTh7          659
                     /label="InsTh7_108"
                     /label=InsTh7_108
     InsTh7          671
                     /label="InsTh7_109"
                     /label=InsTh7_109
     InsTh7          675
                     /label="InsTh7_110"
                     /label=InsTh7_110
     ORF_E           692..1834
                     /label="MPN001"
                     /label=MPN001
     InsTh7          1811
                     /label="InsTh7_111"
                     /label=InsTh7_111
     InsTh7          1812
                     /label="InsTh7_112"
                     /label=InsTh7_112
     InsTh7          1826
                     /label="InsTh7_113"
                     /label=InsTh7_113
     InsTh7          1837
                     /label="InsTh7_114"
                     /label=InsTh7_114
     ORF_F           1838..2767
                     /label="MPN002"
                     /label=MPN002
     InsTh7          1844
                     /label="InsTh7_115"
                     /label=InsTh7_115
     InsTh7          1854
                     /label="InsTh7_116"
                     /label=InsTh7_116
     InsTh7          1868
                     /label="InsTh7_117"
                     /label=InsTh7_117
     InsTh7          1883
                     /label="InsTh7_118"
                     /label=InsTh7_118
     InsTh7          1885
                     /label="InsTh7_119"
                     /label=InsTh7_119
     InsTh7          1898
                     /label="InsTh7_120"
                     /label=InsTh7_120
     InsTh7          1899
                     /label="InsTh7_121"
                     /label=InsTh7_121
     InsTh7          1910
                     /label="InsTh7_122"
                     /label=InsTh7_122
     InsTh7          1919
                     /label="InsTh7_123"
                     /label=InsTh7_123
     InsTh7          1948
                     /label="InsTh7_124"
                     /label=InsTh7_124
     InsTh7          1953
                     /label="InsTh7_125"
                     /label=InsTh7_125
     InsTh7          1954
                     /label="InsTh7_126"
                     /label=InsTh7_126
     InsTh7          1959
                     /label="InsTh7_127"
                     /label=InsTh7_127
     InsTh7          1968
                     /label="InsTh7_128"
                     /label=InsTh7_128
     InsTh7          1969
                     /label="InsTh7_129"
                     /label=InsTh7_129
     InsTh41         1970
                     /label="InsTh41_7"
                     /label=InsTh41_7
     InsTh7          1970
                     /label="InsTh7_130"
                     /label=InsTh7_130
     InsTh7          1979
                     /label="InsTh7_131"
                     /label=InsTh7_131
     InsTh41         1986
                     /label="InsTh41_8"
                     /label=InsTh41_8
     InsTh7          1986
                     /label="InsTh7_132"
                     /label=InsTh7_132
     InsTh7          2002
                     /label="InsTh7_133"
                     /label=InsTh7_133
     InsTh7          2021
                     /label="InsTh7_134"
                     /label=InsTh7_134
     InsTh7          2023
                     /label="InsTh7_135"
                     /label=InsTh7_135
     InsTh7          2032
                     /label="InsTh7_136"
                     /label=InsTh7_136
     InsTh7          2038
                     /label="InsTh7_137"
                     /label=InsTh7_137
     InsTh7          2056
                     /label="InsTh7_138"
                     /label=InsTh7_138
     InsTh7          2057
                     /label="InsTh7_139"
                     /label=InsTh7_139
     InsTh7          2070
                     /label="InsTh7_140"
                     /label=InsTh7_140
     InsTh41         2087
                     /label="InsTh41_9"
                     /label=InsTh41_9
     InsTh7          2087
                     /label="InsTh7_141"
                     /label=InsTh7_141
     InsTh41         2103
                     /label="InsTh41_10"
                     /label=InsTh41_10
     InsTh7          2103
                     /label="InsTh7_142"
                     /label=InsTh7_142
     InsTh7          2105
                     /label="InsTh7_143"
                     /label=InsTh7_143
     InsTh7          2116
                     /label="InsTh7_144"
                     /label=InsTh7_144
     InsTh7          2119
                     /label="InsTh7_145"
                     /label=InsTh7_145
     InsTh7          2125
                     /label="InsTh7_146"
                     /label=InsTh7_146
     InsTh7          2159
                     /label="InsTh7_147"
                     /label=InsTh7_147
     InsTh7          2170
                     /label="InsTh7_148"
                     /label=InsTh7_148
     InsTh7          2173
                     /label="InsTh7_149"
                     /label=InsTh7_149
     InsTh7          2175
                     /label="InsTh7_150"
                     /label=InsTh7_150
     InsTh7          2176
                     /label="InsTh7_151"
                     /label=InsTh7_151
     InsTh7          2184
                     /label="InsTh7_152"
                     /label=InsTh7_152
     InsTh7          2189
                     /label="InsTh7_153"
                     /label=InsTh7_153
     InsTh7          2191
                     /label="InsTh7_154"
                     /label=InsTh7_154
     InsTh7          2193
                     /label="InsTh7_155"
                     /label=InsTh7_155
     InsTh7          2194
                     /label="InsTh7_156"
                     /label=InsTh7_156
     InsTh7          2205
                     /label="InsTh7_157"
                     /label=InsTh7_157
     InsTh7          2209
                     /label="InsTh7_158"
                     /label=InsTh7_158
     InsTh7          2210
                     /label="InsTh7_159"
                     /label=InsTh7_159
     InsTh7          2220
                     /label="InsTh7_160"
                     /label=InsTh7_160
     InsTh7          2248
                     /label="InsTh7_161"
                     /label=InsTh7_161
     InsTh7          2249
                     /label="InsTh7_162"
                     /label=InsTh7_162
     InsTh7          2268
                     /label="InsTh7_163"
                     /label=InsTh7_163
     InsTh7          2270
                     /label="InsTh7_164"
                     /label=InsTh7_164
     InsTh7          2293
                     /label="InsTh7_165"
                     /label=InsTh7_165
     InsTh7          2294
                     /label="InsTh7_166"
                     /label=InsTh7_166
     InsTh7          2309
                     /label="InsTh7_167"
                     /label=InsTh7_167
     InsTh7          2315
                     /label="InsTh7_168"
                     /label=InsTh7_168
     InsTh7          2316
                     /label="InsTh7_169"
                     /label=InsTh7_169
     InsTh7          2323
                     /label="InsTh7_170"
                     /label=InsTh7_170
     InsTh7          2325
                     /label="InsTh7_171"
                     /label=InsTh7_171
     InsTh7          2329
                     /label="InsTh7_172"
                     /label=InsTh7_172
     InsTh7          2330
                     /label="InsTh7_173"
                     /label=InsTh7_173
     InsTh7          2331
                     /label="InsTh7_174"
                     /label=InsTh7_174
     InsTh7          2332
                     /label="InsTh7_175"
                     /label=InsTh7_175
     InsTh7          2333
                     /label="InsTh7_176"
                     /label=InsTh7_176
     InsTh7          2339
                     /label="InsTh7_177"
                     /label=InsTh7_177
     InsTh7          2344
                     /label="InsTh7_178"
                     /label=InsTh7_178
     InsTh7          2346
                     /label="InsTh7_179"
                     /label=InsTh7_179
     InsTh7          2348
                     /label="InsTh7_180"
                     /label=InsTh7_180
     InsTh7          2350
                     /label="InsTh7_181"
                     /label=InsTh7_181
     InsTh7          2364
                     /label="InsTh7_182"
                     /label=InsTh7_182
     InsTh7          2373
                     /label="InsTh7_183"
                     /label=InsTh7_183
     InsTh7          2374
                     /label="InsTh7_184"
                     /label=InsTh7_184
     InsTh7          2383
                     /label="InsTh7_185"
                     /label=InsTh7_185
     InsTh7          2389
                     /label="InsTh7_186"
                     /label=InsTh7_186
     InsTh7          2396
                     /label="InsTh7_187"
                     /label=InsTh7_187
     InsTh7          2429
                     /label="InsTh7_188"
                     /label=InsTh7_188
     InsTh7          2463
                     /label="InsTh7_189"
                     /label=InsTh7_189
     InsTh7          2478
                     /label="InsTh7_190"
                     /label=InsTh7_190
     InsTh7          2498
                     /label="InsTh7_191"
                     /label=InsTh7_191
     InsTh7          2519
                     /label="InsTh7_192"
                     /label=InsTh7_192
     InsTh7          2533
                     /label="InsTh7_193"
                     /label=InsTh7_193
     InsTh7          2550
                     /label="InsTh7_194"
                     /label=InsTh7_194
     InsTh7          2556
                     /label="InsTh7_195"
                     /label=InsTh7_195
     InsTh7          2572
                     /label="InsTh7_196"
                     /label=InsTh7_196
     InsTh7          2611
                     /label="InsTh7_197"
                     /label=InsTh7_197
     InsTh7          2612
                     /label="InsTh7_198"
                     /label=InsTh7_198
     InsTh7          2626
                     /label="InsTh7_199"
                     /label=InsTh7_199
     InsTh7          2631
                     /label="InsTh7_200"
                     /label=InsTh7_200
     InsTh7          2633
                     /label="InsTh7_201"
                     /label=InsTh7_201
     InsTh7          2641
                     /label="InsTh7_202"
                     /label=InsTh7_202
     InsTh41         2647
                     /label="InsTh41_11"
                     /label=InsTh41_11
     InsTh7          2647
                     /label="InsTh7_203"
                     /label=InsTh7_203
     InsTh7          2658
                     /label="InsTh7_204"
                     /label=InsTh7_204
     InsTh7          2674
                     /label="InsTh7_205"
                     /label=InsTh7_205
     InsTh7          2691
                     /label="InsTh7_206"
                     /label=InsTh7_206
     InsTh7          2707
                     /label="InsTh7_207"
                     /label=InsTh7_207
     InsTh7          2714
                     /label="InsTh7_208"
                     /label=InsTh7_208
     InsTh7          2715
                     /label="InsTh7_209"
                     /label=InsTh7_209
     InsTh7          2718
                     /label="InsTh7_210"
                     /label=InsTh7_210
     InsTh7          2725
                     /label="InsTh7_211"
                     /label=InsTh7_211
     InsTh7          2730
                     /label="InsTh7_212"
                     /label=InsTh7_212
     InsTh7          2731
                     /label="InsTh7_213"
                     /label=InsTh7_213
     InsTh7          2732
                     /label="InsTh7_214"
                     /label=InsTh7_214
     InsTh7          2740
                     /label="InsTh7_215"
                     /label=InsTh7_215
     InsTh7          2741
                     /label="InsTh7_216"
                     /label=InsTh7_216
     InsTh41         2748
                     /label="InsTh41_12"
                     /label=InsTh41_12
     InsTh7          2748
                     /label="InsTh7_217"
                     /label=InsTh7_217
     InsTh7          2752
                     /label="InsTh7_218"
                     /label=InsTh7_218
     InsTh41         2764
                     /label="InsTh41_13"
                     /label=InsTh41_13
     InsTh7          2764
                     /label="InsTh7_219"
                     /label=InsTh7_219
     InsTh7          2773
                     /label="InsTh7_220"
                     /label=InsTh7_220
     InsTh7          2774
                     /label="InsTh7_221"
                     /label=InsTh7_221
     InsTh7          2775
                     /label="InsTh7_222"
                     /label=InsTh7_222
     InsTh7          2777
                     /label="InsTh7_223"
                     /label=InsTh7_223
     InsTh7          2782
                     /label="InsTh7_224"
                     /label=InsTh7_224
     InsTh7          2785
                     /label="InsTh7_225"
                     /label=InsTh7_225
     InsTh7          2786
                     /label="InsTh7_226"
                     /label=InsTh7_226
     InsTh7          2789
                     /label="InsTh7_227"
                     /label=InsTh7_227
     InsTh7          2790
                     /label="InsTh7_228"
                     /label=InsTh7_228
     InsTh7          2792
                     /label="InsTh7_229"
                     /label=InsTh7_229
     InsTh7          2793
                     /label="InsTh7_230"
                     /label=InsTh7_230
     InsTh41         2795
                     /label="InsTh41_14"
                     /label=InsTh41_14
     InsTh7          2795
                     /label="InsTh7_231"
                     /label=InsTh7_231
     InsTh41         2798
                     /label="InsTh41_15"
                     /label=InsTh41_15
     InsTh7          2798
                     /label="InsTh7_232"
                     /label=InsTh7_232
     TSS             2800
                     /label="TSS_MPN003"
                     /label=TSS_MPN003
     TSS             2800
                     /label="TSS_MPN004"
                     /label=TSS_MPN004
     InsTh7          2801
                     /label="InsTh7_233"
                     /label=InsTh7_233
     InsTh7          2802
                     /label="InsTh7_234"
                     /label=InsTh7_234
     InsTh7          2808
                     /label="InsTh7_235"
                     /label=InsTh7_235
     InsTh41         2811
                     /label="InsTh41_16"
                     /label=InsTh41_16
     InsTh7          2811
                     /label="InsTh7_236"
                     /label=InsTh7_236
     InsTh7          2812
                     /label="InsTh7_237"
                     /label=InsTh7_237
     InsTh7          2814
                     /label="InsTh7_238"
                     /label=InsTh7_238
     InsTh41         2815
                     /label="InsTh41_17"
                     /label=InsTh41_17
     InsTh7          2815
                     /label="InsTh7_239"
                     /label=InsTh7_239
     InsTh7          2816
                     /label="InsTh7_240"
                     /label=InsTh7_240
     InsTh7          2821
                     /label="InsTh7_241"
                     /label=InsTh7_241
     InsTh7          2827
                     /label="InsTh7_242"
                     /label=InsTh7_242
     InsTh7          2831
                     /label="InsTh7_243"
                     /label=InsTh7_243
     InsTh7          2832
                     /label="InsTh7_244"
                     /label=InsTh7_244
     InsTh7          2833
                     /label="InsTh7_245"
                     /label=InsTh7_245
     InsTh7          2844
                     /label="InsTh7_246"
                     /label=InsTh7_246
     InsTh7          2846
                     /label="InsTh7_247"
                     /label=InsTh7_247
     InsTh41         2848
                     /label="InsTh41_18"
                     /label=InsTh41_18
     InsTh7          2848
                     /label="InsTh7_248"
                     /label=InsTh7_248
     InsTh7          2864
                     /label="InsTh7_249"
                     /label=InsTh7_249
     ORF_E           2869..4821
                     /label="MPN003"
                     /label=MPN003
     InsTh41         3493
                     /label="InsTh41_19"
                     /label=InsTh41_19
     InsTh7          3493
                     /label="InsTh7_250"
                     /label=InsTh7_250
     InsTh7          4804
                     /label="InsTh7_251"
                     /label=InsTh7_251
     InsTh7          4814
                     /label="InsTh7_252"
                     /label=InsTh7_252
     ORF_E           4821..7340
                     /label="MPN004"
                     /label=MPN004
     InsTh7          4821
                     /label="InsTh7_253"
                     /label=InsTh7_253
     InsTh7          6665
                     /label="InsTh7_254"
                     /label=InsTh7_254
     TSS             7225
                     /label="TSS_MPN005"
                     /label=TSS_MPN005
     TSS             7225
                     /label="TSS_MPN006"
                     /label=TSS_MPN006
     TSS             7225
                     /label="TSS_MPN007"
                     /label=TSS_MPN007
     TSS             7225
                     /label="TSS_MPN008"
                     /label=TSS_MPN008
     TSS             7225
                     /label="TSS_MPN009"
                     /label=TSS_MPN009
     InsTh7          7243
                     /label="InsTh7_255"
                     /label=InsTh7_255
     InsTh7          7247
                     /label="InsTh7_256"
                     /label=InsTh7_256
     InsTh7          7248
                     /label="InsTh7_257"
                     /label=InsTh7_257
     InsTh41         7250
                     /label="InsTh41_20"
                     /label=InsTh41_20
     InsTh7          7250
                     /label="InsTh7_258"
                     /label=InsTh7_258
     InsTh7          7251
                     /label="InsTh7_259"
                     /label=InsTh7_259
     InsTh7          7252
                     /label="InsTh7_260"
                     /label=InsTh7_260
     InsTh7          7254
                     /label="InsTh7_261"
                     /label=InsTh7_261
     InsTh7          7256
                     /label="InsTh7_262"
                     /label=InsTh7_262
     InsTh7          7257
                     /label="InsTh7_263"
                     /label=InsTh7_263
     InsTh7          7258
                     /label="InsTh7_264"
                     /label=InsTh7_264
     InsTh7          7259
                     /label="InsTh7_265"
                     /label=InsTh7_265
     InsTh41         7262
                     /label="InsTh41_21"
                     /label=InsTh41_21
     InsTh7          7262
                     /label="InsTh7_266"
                     /label=InsTh7_266
     InsTh41         7264
                     /label="InsTh41_22"
                     /label=InsTh41_22
     InsTh7          7264
                     /label="InsTh7_267"
                     /label=InsTh7_267
     InsTh7          7265
                     /label="InsTh7_268"
                     /label=InsTh7_268
     InsTh41         7266
                     /label="InsTh41_23"
                     /label=InsTh41_23
     InsTh7          7266
                     /label="InsTh7_269"
                     /label=InsTh7_269
     InsTh7          7270
                     /label="InsTh7_270"
                     /label=InsTh7_270
     InsTh7          7273
                     /label="InsTh7_271"
                     /label=InsTh7_271
     InsTh41         7279
                     /label="InsTh41_24"
                     /label=InsTh41_24
     InsTh7          7279
                     /label="InsTh7_272"
                     /label=InsTh7_272
     InsTh7          7280
                     /label="InsTh7_273"
                     /label=InsTh7_273
     InsTh7          7281
                     /label="InsTh7_274"
                     /label=InsTh7_274
     InsTh7          7282
                     /label="InsTh7_275"
                     /label=InsTh7_275
     InsTh7          7283
                     /label="InsTh7_276"
                     /label=InsTh7_276
     InsTh7          7288
                     /label="InsTh7_277"
                     /label=InsTh7_277
     InsTh7          7297
                     /label="InsTh7_278"
                     /label=InsTh7_278
     InsTh7          7299
                     /label="InsTh7_279"
                     /label=InsTh7_279
     InsTh7          7306
                     /label="InsTh7_280"
                     /label=InsTh7_280
     ORF_E           7312..8574
                     /label="MPN005"
                     /label=MPN005
     InsTh7          8536
                     /label="InsTh7_281"
                     /label=InsTh7_281
     InsTh41         8537
                     /label="InsTh41_25"
                     /label=InsTh41_25
     InsTh7          8537
                     /label="InsTh7_282"
                     /label=InsTh7_282
     InsTh7          8538
                     /label="InsTh7_283"
                     /label=InsTh7_283
     InsTh7          8542
                     /label="InsTh7_284"
                     /label=InsTh7_284
     InsTh7          8545
                     /label="InsTh7_285"
                     /label=InsTh7_285
     ORF_E           8549..9211
                     /label="MPN006"
                     /label=MPN006
     InsTh7          8551
                     /label="InsTh7_286"
                     /label=InsTh7_286
     InsTh41         8552
                     /label="InsTh41_26"
                     /label=InsTh41_26
     InsTh7          8552
                     /label="InsTh7_287"
                     /label=InsTh7_287
     InsTh41         8553
                     /label="InsTh41_27"
                     /label=InsTh41_27
     InsTh7          8553
                     /label="InsTh7_288"
                     /label=InsTh7_288
     InsTh7          8556
                     /label="InsTh7_289"
                     /label=InsTh7_289
     InsTh7          8558
                     /label="InsTh7_290"
                     /label=InsTh7_290
     InsTh7          8560
                     /label="InsTh7_291"
                     /label=InsTh7_291
     InsTh41         8561
                     /label="InsTh41_28"
                     /label=InsTh41_28
     InsTh7          8561
                     /label="InsTh7_292"
                     /label=InsTh7_292
     InsTh7          8562
                     /label="InsTh7_293"
                     /label=InsTh7_293
     InsTh7          8564
                     /label="InsTh7_294"
                     /label=InsTh7_294
     InsTh7          8565
                     /label="InsTh7_295"
                     /label=InsTh7_295
     InsTh7          8566
                     /label="InsTh7_296"
                     /label=InsTh7_296
     InsTh41         8567
                     /label="InsTh41_29"
                     /label=InsTh41_29
     InsTh7          8567
                     /label="InsTh7_297"
                     /label=InsTh7_297
     InsTh41         8569
                     /label="InsTh41_30"
                     /label=InsTh41_30
     InsTh7          8569
                     /label="InsTh7_298"
                     /label=InsTh7_298
     InsTh7          8570
                     /label="InsTh7_299"
                     /label=InsTh7_299
     InsTh7          8571
                     /label="InsTh7_300"
                     /label=InsTh7_300
     InsTh7          8572
                     /label="InsTh7_301"
                     /label=InsTh7_301
     InsTh41         8576
                     /label="InsTh41_31"
                     /label=InsTh41_31
     InsTh7          8576
                     /label="InsTh7_302"
                     /label=InsTh7_302
     InsTh7          8577
                     /label="InsTh7_303"
                     /label=InsTh7_303
     InsTh7          9166
                     /label="InsTh7_304"
                     /label=InsTh7_304
     InsTh7          9167
                     /label="InsTh7_305"
                     /label=InsTh7_305
     InsTh7          9173
                     /label="InsTh7_306"
                     /label=InsTh7_306
     InsTh7          9177
                     /label="InsTh7_307"
                     /label=InsTh7_307
     InsTh7          9178
                     /label="InsTh7_308"
                     /label=InsTh7_308
     InsTh7          9181
                     /label="InsTh7_309"
                     /label=InsTh7_309
     InsTh7          9182
                     /label="InsTh7_310"
                     /label=InsTh7_310
     InsTh7          9183
                     /label="InsTh7_311"
                     /label=InsTh7_311
     ORF_E           9184..9945
                     /label="MPN007"
                     /label=MPN007
     InsTh7          9184
                     /label="InsTh7_312"
                     /label=InsTh7_312
     InsTh7          9189
                     /label="InsTh7_313"
                     /label=InsTh7_313
     InsTh7          9193
                     /label="InsTh7_314"
                     /label=InsTh7_314
     InsTh7          9197
                     /label="InsTh7_315"
                     /label=InsTh7_315
     InsTh7          9198
                     /label="InsTh7_316"
                     /label=InsTh7_316
     InsTh7          9207
                     /label="InsTh7_317"
                     /label=InsTh7_317
     InsTh7          9209
                     /label="InsTh7_318"
                     /label=InsTh7_318
     InsTh7          9300
                     /label="InsTh7_319"
                     /label=InsTh7_319
     InsTh7          9316
                     /label="InsTh7_320"
                     /label=InsTh7_320
     InsTh7          9414
                     /label="InsTh7_321"
                     /label=InsTh7_321
     InsTh7          9429
                     /label="InsTh7_322"
                     /label=InsTh7_322
     InsTh7          9526
                     /label="InsTh7_323"
                     /label=InsTh7_323
     InsTh7          9542
                     /label="InsTh7_324"
                     /label=InsTh7_324
     InsTh41         9584
                     /label="InsTh41_32"
                     /label=InsTh41_32
     InsTh7          9584
                     /label="InsTh7_325"
                     /label=InsTh7_325
     InsTh41         9600
                     /label="InsTh41_33"
                     /label=InsTh41_33
     InsTh7          9600
                     /label="InsTh7_326"
                     /label=InsTh7_326
     InsTh7          9915
                     /label="InsTh7_327"
                     /label=InsTh7_327
     InsTh7          9916
                     /label="InsTh7_328"
                     /label=InsTh7_328
     InsTh7          9917
                     /label="InsTh7_329"
                     /label=InsTh7_329
     InsTh7          9918
                     /label="InsTh7_330"
                     /label=InsTh7_330
     InsTh41         9925
                     /label="InsTh41_34"
                     /label=InsTh41_34
     InsTh7          9925
                     /label="InsTh7_331"
                     /label=InsTh7_331
     InsTh7          9926
                     /label="InsTh7_332"
                     /label=InsTh7_332
     InsTh7          9927
                     /label="InsTh7_333"
                     /label=InsTh7_333
     InsTh7          9931
                     /label="InsTh7_334"
                     /label=InsTh7_334
     InsTh7          9933
                     /label="InsTh7_335"
                     /label=InsTh7_335
     InsTh7          9939
                     /label="InsTh7_336"
                     /label=InsTh7_336
     InsTh41         9941
                     /label="InsTh41_35"
                     /label=InsTh41_35
     InsTh7          9941
                     /label="InsTh7_337"
                     /label=InsTh7_337
     ORF_E           9947..11275
                     /label="MPN008"
                     /label=MPN008
     InsTh7          9954
                     /label="InsTh7_338"
                     /label=InsTh7_338
     InsTh7          10036
                     /label="InsTh7_339"
                     /label=InsTh7_339
     InsTh7          11253
                     /label="InsTh7_340"
                     /label=InsTh7_340
     InsTh7          11257
                     /label="InsTh7_341"
                     /label=InsTh7_341
     InsTh7          11260
                     /label="InsTh7_342"
                     /label=InsTh7_342
     InsTh41         11262
                     /label="InsTh41_36"
                     /label=InsTh41_36
     InsTh7          11262
                     /label="InsTh7_343"
                     /label=InsTh7_343
     InsTh7          11263
                     /label="InsTh7_344"
                     /label=InsTh7_344
     InsTh41         11267
                     /label="InsTh41_37"
                     /label=InsTh41_37
     InsTh7          11267
                     /label="InsTh7_345"
                     /label=InsTh7_345
     InsTh7          11268
                     /label="InsTh7_346"
                     /label=InsTh7_346
     InsTh7          11269
                     /label="InsTh7_347"
                     /label=InsTh7_347
     InsTh7          11272
                     /label="InsTh7_348"
                     /label=InsTh7_348
     InsTh7          11273
                     /label="InsTh7_349"
                     /label=InsTh7_349
     InsTh41         11275
                     /label="InsTh41_38"
                     /label=InsTh41_38
     ORF_F           11275..12060
                     /label="MPN009"
                     /label=MPN009
     InsTh7          11275
                     /label="InsTh7_350"
                     /label=InsTh7_350
     InsTh7          11276
                     /label="InsTh7_351"
                     /label=InsTh7_351
     InsTh7          11279
                     /label="InsTh7_352"
                     /label=InsTh7_352
     InsTh7          11280
                     /label="InsTh7_353"
                     /label=InsTh7_353
     InsTh7          11283
                     /label="InsTh7_354"
                     /label=InsTh7_354
     InsTh7          11286
                     /label="InsTh7_355"
                     /label=InsTh7_355
     InsTh7          11288
                     /label="InsTh7_356"
                     /label=InsTh7_356
     InsTh7          11290
                     /label="InsTh7_357"
                     /label=InsTh7_357
     InsTh7          11295
                     /label="InsTh7_358"
                     /label=InsTh7_358
     InsTh7          11299
                     /label="InsTh7_359"
                     /label=InsTh7_359
     InsTh7          11301
                     /label="InsTh7_360"
                     /label=InsTh7_360
     InsTh7          11303
                     /label="InsTh7_361"
                     /label=InsTh7_361
     InsTh7          11305
                     /label="InsTh7_362"
                     /label=InsTh7_362
     InsTh7          11309
                     /label="InsTh7_363"
                     /label=InsTh7_363
     InsTh7          11314
                     /label="InsTh7_364"
                     /label=InsTh7_364
     InsTh7          11315
                     /label="InsTh7_365"
                     /label=InsTh7_365
     InsTh7          11316
                     /label="InsTh7_366"
                     /label=InsTh7_366
     InsTh7          11324
                     /label="InsTh7_367"
                     /label=InsTh7_367
     InsTh7          11329
                     /label="InsTh7_368"
                     /label=InsTh7_368
     InsTh41         11330
                     /label="InsTh41_39"
                     /label=InsTh41_39
     InsTh7          11330
                     /label="InsTh7_369"
                     /label=InsTh7_369
     InsTh41         11331
                     /label="InsTh41_40"
                     /label=InsTh41_40
     InsTh7          11331
                     /label="InsTh7_370"
                     /label=InsTh7_370
     InsTh41         11337
                     /label="InsTh41_41"
                     /label=InsTh41_41
     InsTh7          11337
                     /label="InsTh7_371"
                     /label=InsTh7_371
     InsTh7          11338
                     /label="InsTh7_372"
                     /label=InsTh7_372
     InsTh7          11339
                     /label="InsTh7_373"
                     /label=InsTh7_373
     InsTh7          11340
                     /label="InsTh7_374"
                     /label=InsTh7_374
     InsTh7          11343
                     /label="InsTh7_375"
                     /label=InsTh7_375
     InsTh41         11346
                     /label="InsTh41_42"
                     /label=InsTh41_42
     InsTh7          11346
                     /label="InsTh7_376"
                     /label=InsTh7_376
     InsTh41         11348
                     /label="InsTh41_43"
                     /label=InsTh41_43
     InsTh7          11348
                     /label="InsTh7_377"
                     /label=InsTh7_377
     InsTh7          11352
                     /label="InsTh7_378"
                     /label=InsTh7_378
     InsTh7          11356
                     /label="InsTh7_379"
                     /label=InsTh7_379
     InsTh7          11359
                     /label="InsTh7_380"
                     /label=InsTh7_380
     InsTh7          11360
                     /label="InsTh7_381"
                     /label=InsTh7_381
     InsTh7          11364
                     /label="InsTh7_382"
                     /label=InsTh7_382
     InsTh7          11368
                     /label="InsTh7_383"
                     /label=InsTh7_383
     InsTh7          11370
                     /label="InsTh7_384"
                     /label=InsTh7_384
     InsTh41         11371
                     /label="InsTh41_44"
                     /label=InsTh41_44
     InsTh7          11371
                     /label="InsTh7_385"
                     /label=InsTh7_385
     InsTh41         11372
                     /label="InsTh41_45"
                     /label=InsTh41_45
     InsTh7          11372
                     /label="InsTh7_386"
                     /label=InsTh7_386
     InsTh41         11373
                     /label="InsTh41_46"
                     /label=InsTh41_46
     InsTh7          11373
                     /label="InsTh7_387"
                     /label=InsTh7_387
     InsTh7          11382
                     /label="InsTh7_388"
                     /label=InsTh7_388
     InsTh7          11385
                     /label="InsTh7_389"
                     /label=InsTh7_389
     InsTh41         11386
                     /label="InsTh41_47"
                     /label=InsTh41_47
     InsTh7          11386
                     /label="InsTh7_390"
                     /label=InsTh7_390
     InsTh41         11387
                     /label="InsTh41_48"
                     /label=InsTh41_48
     InsTh7          11387
                     /label="InsTh7_391"
                     /label=InsTh7_391
     InsTh41         11389
                     /label="InsTh41_49"
                     /label=InsTh41_49
     InsTh7          11389
                     /label="InsTh7_392"
                     /label=InsTh7_392
     InsTh7          11398
                     /label="InsTh7_393"
                     /label=InsTh7_393
     InsTh7          11401
                     /label="InsTh7_394"
                     /label=InsTh7_394
     InsTh41         11402
                     /label="InsTh41_50"
                     /label=InsTh41_50
     InsTh7          11402
                     /label="InsTh7_395"
                     /label=InsTh7_395
     InsTh7          11403
                     /label="InsTh7_396"
                     /label=InsTh7_396
     InsTh7          11405
                     /label="InsTh7_397"
                     /label=InsTh7_397
     InsTh7          11406
                     /label="InsTh7_398"
                     /label=InsTh7_398
     InsTh7          11411
                     /label="InsTh7_399"
                     /label=InsTh7_399
     InsTh7          11414
                     /label="InsTh7_400"
                     /label=InsTh7_400
     InsTh7          11417
                     /label="InsTh7_401"
                     /label=InsTh7_401
     InsTh7          11418
                     /label="InsTh7_402"
                     /label=InsTh7_402
     InsTh7          11419
                     /label="InsTh7_403"
                     /label=InsTh7_403
     InsTh7          11421
                     /label="InsTh7_404"
                     /label=InsTh7_404
     InsTh7          11422
                     /label="InsTh7_405"
                     /label=InsTh7_405
     InsTh7          11430
                     /label="InsTh7_406"
                     /label=InsTh7_406
     InsTh7          11433
                     /label="InsTh7_407"
                     /label=InsTh7_407
     InsTh7          11434
                     /label="InsTh7_408"
                     /label=InsTh7_408
     InsTh7          11439
                     /label="InsTh7_409"
                     /label=InsTh7_409
     InsTh7          11450
                     /label="InsTh7_410"
                     /label=InsTh7_410
     InsTh7          11464
                     /label="InsTh7_411"
                     /label=InsTh7_411
     InsTh7          11465
                     /label="InsTh7_412"
                     /label=InsTh7_412
     InsTh7          11467
                     /label="InsTh7_413"
                     /label=InsTh7_413
     InsTh7          11473
                     /label="InsTh7_414"
                     /label=InsTh7_414
     InsTh7          11479
                     /label="InsTh7_415"
                     /label=InsTh7_415
     InsTh7          11482
                     /label="InsTh7_416"
                     /label=InsTh7_416
     InsTh7          11486
                     /label="InsTh7_417"
                     /label=InsTh7_417
     InsTh7          11497
                     /label="InsTh7_418"
                     /label=InsTh7_418
     InsTh7          11498
                     /label="InsTh7_419"
                     /label=InsTh7_419
     InsTh7          11499
                     /label="InsTh7_420"
                     /label=InsTh7_420
     InsTh7          11500
                     /label="InsTh7_421"
                     /label=InsTh7_421
     InsTh7          11501
                     /label="InsTh7_422"
                     /label=InsTh7_422
     InsTh7          11503
                     /label="InsTh7_423"
                     /label=InsTh7_423
     InsTh7          11505
                     /label="InsTh7_424"
                     /label=InsTh7_424
     InsTh7          11509
                     /label="InsTh7_425"
                     /label=InsTh7_425
     InsTh7          11512
                     /label="InsTh7_426"
                     /label=InsTh7_426
     InsTh7          11514
                     /label="InsTh7_427"
                     /label=InsTh7_427
     InsTh41         11515
                     /label="InsTh41_51"
                     /label=InsTh41_51
     InsTh7          11515
                     /label="InsTh7_428"
                     /label=InsTh7_428
     InsTh7          11516
                     /label="InsTh7_429"
                     /label=InsTh7_429
     InsTh7          11517
                     /label="InsTh7_430"
                     /label=InsTh7_430
     InsTh7          11518
                     /label="InsTh7_431"
                     /label=InsTh7_431
     InsTh7          11520
                     /label="InsTh7_432"
                     /label=InsTh7_432
     InsTh7          11521
                     /label="InsTh7_433"
                     /label=InsTh7_433
     InsTh7          11525
                     /label="InsTh7_434"
                     /label=InsTh7_434
     InsTh7          11527
                     /label="InsTh7_435"
                     /label=InsTh7_435
     InsTh7          11529
                     /label="InsTh7_436"
                     /label=InsTh7_436
     InsTh7          11533
                     /label="InsTh7_437"
                     /label=InsTh7_437
     InsTh7          11534
                     /label="InsTh7_438"
                     /label=InsTh7_438
     InsTh7          11536
                     /label="InsTh7_439"
                     /label=InsTh7_439
     InsTh7          11540
                     /label="InsTh7_440"
                     /label=InsTh7_440
     InsTh7          11541
                     /label="InsTh7_441"
                     /label=InsTh7_441
     InsTh7          11542
                     /label="InsTh7_442"
                     /label=InsTh7_442
     InsTh41         11543
                     /label="InsTh41_52"
                     /label=InsTh41_52
     InsTh7          11543
                     /label="InsTh7_443"
                     /label=InsTh7_443
     InsTh7          11544
                     /label="InsTh7_444"
                     /label=InsTh7_444
     InsTh7          11549
                     /label="InsTh7_445"
                     /label=InsTh7_445
     InsTh7          11552
                     /label="InsTh7_446"
                     /label=InsTh7_446
     InsTh7          11553
                     /label="InsTh7_447"
                     /label=InsTh7_447
     InsTh7          11554
                     /label="InsTh7_448"
                     /label=InsTh7_448
     InsTh7          11558
                     /label="InsTh7_449"
                     /label=InsTh7_449
     InsTh41         11559
                     /label="InsTh41_53"
                     /label=InsTh41_53
     InsTh7          11559
                     /label="InsTh7_450"
                     /label=InsTh7_450
     InsTh7          11560
                     /label="InsTh7_451"
                     /label=InsTh7_451
     InsTh7          11562
                     /label="InsTh7_452"
                     /label=InsTh7_452
     InsTh7          11568
                     /label="InsTh7_453"
                     /label=InsTh7_453
     InsTh7          11570
                     /label="InsTh7_454"
                     /label=InsTh7_454
     InsTh7          11572
                     /label="InsTh7_455"
                     /label=InsTh7_455
     InsTh7          11574
                     /label="InsTh7_456"
                     /label=InsTh7_456
     InsTh7          11577
                     /label="InsTh7_457"
                     /label=InsTh7_457
     InsTh7          11578
                     /label="InsTh7_458"
                     /label=InsTh7_458
     InsTh7          11587
                     /label="InsTh7_459"
                     /label=InsTh7_459
     InsTh7          11590
                     /label="InsTh7_460"
                     /label=InsTh7_460
     InsTh7          11591
                     /label="InsTh7_461"
                     /label=InsTh7_461
     InsTh7          11592
                     /label="InsTh7_462"
                     /label=InsTh7_462
     InsTh7          11594
                     /label="InsTh7_463"
                     /label=InsTh7_463
     InsTh7          11597
                     /label="InsTh7_464"
                     /label=InsTh7_464
     InsTh7          11600
                     /label="InsTh7_465"
                     /label=InsTh7_465
     InsTh7          11610
                     /label="InsTh7_466"
                     /label=InsTh7_466
     InsTh7          11611
                     /label="InsTh7_467"
                     /label=InsTh7_467
     InsTh7          11613
                     /label="InsTh7_468"
                     /label=InsTh7_468
     InsTh7          11614
                     /label="InsTh7_469"
                     /label=InsTh7_469
     InsTh7          11615
                     /label="InsTh7_470"
                     /label=InsTh7_470
     InsTh7          11616
                     /label="InsTh7_471"
                     /label=InsTh7_471
     InsTh7          11620
                     /label="InsTh7_472"
                     /label=InsTh7_472
     InsTh7          11626
                     /label="InsTh7_473"
                     /label=InsTh7_473
     InsTh7          11630
                     /label="InsTh7_474"
                     /label=InsTh7_474
     InsTh7          11632
                     /label="InsTh7_475"
                     /label=InsTh7_475
     InsTh7          11634
                     /label="InsTh7_476"
                     /label=InsTh7_476
     InsTh7          11635
                     /label="InsTh7_477"
                     /label=InsTh7_477
     InsTh7          11637
                     /label="InsTh7_478"
                     /label=InsTh7_478
     InsTh7          11639
                     /label="InsTh7_479"
                     /label=InsTh7_479
     InsTh7          11647
                     /label="InsTh7_480"
                     /label=InsTh7_480
     InsTh7          11648
                     /label="InsTh7_481"
                     /label=InsTh7_481
     InsTh7          11649
                     /label="InsTh7_482"
                     /label=InsTh7_482
     InsTh7          11659
                     /label="InsTh7_483"
                     /label=InsTh7_483
     InsTh41         11667
                     /label="InsTh41_54"
                     /label=InsTh41_54
     InsTh7          11667
                     /label="InsTh7_484"
                     /label=InsTh7_484
     InsTh7          11668
                     /label="InsTh7_485"
                     /label=InsTh7_485
     InsTh7          11669
                     /label="InsTh7_486"
                     /label=InsTh7_486
     InsTh7          11674
                     /label="InsTh7_487"
                     /label=InsTh7_487
     InsTh7          11682
                     /label="InsTh7_488"
                     /label=InsTh7_488
     InsTh41         11683
                     /label="InsTh41_55"
                     /label=InsTh41_55
     InsTh7          11683
                     /label="InsTh7_489"
                     /label=InsTh7_489
     InsTh7          11685
                     /label="InsTh7_490"
                     /label=InsTh7_490
     InsTh7          11686
                     /label="InsTh7_491"
                     /label=InsTh7_491
     InsTh7          11687
                     /label="InsTh7_492"
                     /label=InsTh7_492
     InsTh7          11690
                     /label="InsTh7_493"
                     /label=InsTh7_493
     InsTh7          11691
                     /label="InsTh7_494"
                     /label=InsTh7_494
     InsTh7          11693
                     /label="InsTh7_495"
                     /label=InsTh7_495
     InsTh41         11697
                     /label="InsTh41_56"
                     /label=InsTh41_56
     InsTh7          11697
                     /label="InsTh7_496"
                     /label=InsTh7_496
     InsTh7          11699
                     /label="InsTh7_497"
                     /label=InsTh7_497
     InsTh7          11705
                     /label="InsTh7_498"
                     /label=InsTh7_498
     InsTh7          11711
                     /label="InsTh7_499"
                     /label=InsTh7_499
     InsTh7          11712
                     /label="InsTh7_500"
                     /label=InsTh7_500
     InsTh41         11713
                     /label="InsTh41_57"
                     /label=InsTh41_57
     InsTh7          11713
                     /label="InsTh7_501"
                     /label=InsTh7_501
     InsTh7          11718
                     /label="InsTh7_502"
                     /label=InsTh7_502
     InsTh7          11719
                     /label="InsTh7_503"
                     /label=InsTh7_503
     InsTh7          11720
                     /label="InsTh7_504"
                     /label=InsTh7_504
     InsTh7          11726
                     /label="InsTh7_505"
                     /label=InsTh7_505
     InsTh7          11727
                     /label="InsTh7_506"
                     /label=InsTh7_506
     InsTh41         11728
                     /label="InsTh41_58"
                     /label=InsTh41_58
     InsTh7          11728
                     /label="InsTh7_507"
                     /label=InsTh7_507
     InsTh7          11735
                     /label="InsTh7_508"
                     /label=InsTh7_508
     InsTh7          11742
                     /label="InsTh7_509"
                     /label=InsTh7_509
     InsTh7          11743
                     /label="InsTh7_510"
                     /label=InsTh7_510
     InsTh41         11744
                     /label="InsTh41_59"
                     /label=InsTh41_59
     InsTh7          11744
                     /label="InsTh7_511"
                     /label=InsTh7_511
     InsTh7          11746
                     /label="InsTh7_512"
                     /label=InsTh7_512
     InsTh7          11751
                     /label="InsTh7_513"
                     /label=InsTh7_513
     InsTh7          11752
                     /label="InsTh7_514"
                     /label=InsTh7_514
     InsTh7          11754
                     /label="InsTh7_515"
                     /label=InsTh7_515
     InsTh7          11757
                     /label="InsTh7_516"
                     /label=InsTh7_516
     InsTh41         11759
                     /label="InsTh41_60"
                     /label=InsTh41_60
     InsTh7          11759
                     /label="InsTh7_517"
                     /label=InsTh7_517
     InsTh7          11761
                     /label="InsTh7_518"
                     /label=InsTh7_518
     InsTh7          11762
                     /label="InsTh7_519"
                     /label=InsTh7_519
     InsTh7          11764
                     /label="InsTh7_520"
                     /label=InsTh7_520
     InsTh7          11767
                     /label="InsTh7_521"
                     /label=InsTh7_521
     InsTh7          11768
                     /label="InsTh7_522"
                     /label=InsTh7_522
     InsTh7          11769
                     /label="InsTh7_523"
                     /label=InsTh7_523
     InsTh7          11770
                     /label="InsTh7_524"
                     /label=InsTh7_524
     InsTh7          11773
                     /label="InsTh7_525"
                     /label=InsTh7_525
     InsTh7          11774
                     /label="InsTh7_526"
                     /label=InsTh7_526
     InsTh7          11775
                     /label="InsTh7_527"
                     /label=InsTh7_527
     InsTh7          11776
                     /label="InsTh7_528"
                     /label=InsTh7_528
     InsTh7          11779
                     /label="InsTh7_529"
                     /label=InsTh7_529
     InsTh41         11782
                     /label="InsTh41_61"
                     /label=InsTh41_61
     InsTh7          11782
                     /label="InsTh7_530"
                     /label=InsTh7_530
     InsTh7          11783
                     /label="InsTh7_531"
                     /label=InsTh7_531
     InsTh7          11787
                     /label="InsTh7_532"
                     /label=InsTh7_532
     InsTh7          11790
                     /label="InsTh7_533"
                     /label=InsTh7_533
     InsTh7          11791
                     /label="InsTh7_534"
                     /label=InsTh7_534
     InsTh7          11793
                     /label="InsTh7_535"
                     /label=InsTh7_535
     InsTh7          11794
                     /label="InsTh7_536"
                     /label=InsTh7_536
     InsTh7          11798
                     /label="InsTh7_537"
                     /label=InsTh7_537
     InsTh7          11799
                     /label="InsTh7_538"
                     /label=InsTh7_538
     InsTh7          11801
                     /label="InsTh7_539"
                     /label=InsTh7_539
     InsTh7          11806
                     /label="InsTh7_540"
                     /label=InsTh7_540
     InsTh41         11807
                     /label="InsTh41_62"
                     /label=InsTh41_62
     InsTh7          11807
                     /label="InsTh7_541"
                     /label=InsTh7_541
     InsTh7          11809
                     /label="InsTh7_542"
                     /label=InsTh7_542
     InsTh7          11811
                     /label="InsTh7_543"
                     /label=InsTh7_543
     InsTh7          11816
                     /label="InsTh7_544"
                     /label=InsTh7_544
     InsTh41         11822
                     /label="InsTh41_63"
                     /label=InsTh41_63
     InsTh7          11822
                     /label="InsTh7_545"
                     /label=InsTh7_545
     InsTh7          11823
                     /label="InsTh7_546"
                     /label=InsTh7_546
     InsTh7          11830
                     /label="InsTh7_547"
                     /label=InsTh7_547
     InsTh7          11831
                     /label="InsTh7_548"
                     /label=InsTh7_548
     InsTh41         11832
                     /label="InsTh41_64"
                     /label=InsTh41_64
     InsTh7          11832
                     /label="InsTh7_549"
                     /label=InsTh7_549
     InsTh7          11833
                     /label="InsTh7_550"
                     /label=InsTh7_550
     InsTh7          11834
                     /label="InsTh7_551"
                     /label=InsTh7_551
     InsTh7          11837
                     /label="InsTh7_552"
                     /label=InsTh7_552
     InsTh7          11839
                     /label="InsTh7_553"
                     /label=InsTh7_553
     InsTh7          11840
                     /label="InsTh7_554"
                     /label=InsTh7_554
     InsTh7          11842
                     /label="InsTh7_555"
                     /label=InsTh7_555
     InsTh7          11843
                     /label="InsTh7_556"
                     /label=InsTh7_556
     InsTh7          11846
                     /label="InsTh7_557"
                     /label=InsTh7_557
     InsTh7          11847
                     /label="InsTh7_558"
                     /label=InsTh7_558
     InsTh41         11848
                     /label="InsTh41_65"
                     /label=InsTh41_65
     InsTh7          11848
                     /label="InsTh7_559"
                     /label=InsTh7_559
     InsTh7          11849
                     /label="InsTh7_560"
                     /label=InsTh7_560
     InsTh7          11853
                     /label="InsTh7_561"
                     /label=InsTh7_561
     InsTh41         11855
                     /label="InsTh41_66"
                     /label=InsTh41_66
     InsTh7          11855
                     /label="InsTh7_562"
                     /label=InsTh7_562
     InsTh7          11856
                     /label="InsTh7_563"
                     /label=InsTh7_563
     InsTh7          11857
                     /label="InsTh7_564"
                     /label=InsTh7_564
     InsTh7          11861
                     /label="InsTh7_565"
                     /label=InsTh7_565
     InsTh7          11862
                     /label="InsTh7_566"
                     /label=InsTh7_566
     InsTh7          11863
                     /label="InsTh7_567"
                     /label=InsTh7_567
     InsTh41         11864
                     /label="InsTh41_67"
                     /label=InsTh41_67
     InsTh7          11864
                     /label="InsTh7_568"
                     /label=InsTh7_568
     InsTh7          11871
                     /label="InsTh7_569"
                     /label=InsTh7_569
     InsTh7          11872
                     /label="InsTh7_570"
                     /label=InsTh7_570
     InsTh7          11876
                     /label="InsTh7_571"
                     /label=InsTh7_571
     InsTh7          11877
                     /label="InsTh7_572"
                     /label=InsTh7_572
     InsTh7          11881
                     /label="InsTh7_573"
                     /label=InsTh7_573
     InsTh41         11887
                     /label="InsTh41_68"
                     /label=InsTh41_68
     InsTh7          11887
                     /label="InsTh7_574"
                     /label=InsTh7_574
     InsTh7          11888
                     /label="InsTh7_575"
                     /label=InsTh7_575
     InsTh7          11889
                     /label="InsTh7_576"
                     /label=InsTh7_576
     InsTh7          11892
                     /label="InsTh7_577"
                     /label=InsTh7_577
     InsTh7          11895
                     /label="InsTh7_578"
                     /label=InsTh7_578
     InsTh7          11896
                     /label="InsTh7_579"
                     /label=InsTh7_579
     InsTh7          11904
                     /label="InsTh7_580"
                     /label=InsTh7_580
     InsTh7          11911
                     /label="InsTh7_581"
                     /label=InsTh7_581
     InsTh7          11912
                     /label="InsTh7_582"
                     /label=InsTh7_582
     InsTh7          11913
                     /label="InsTh7_583"
                     /label=InsTh7_583
     InsTh41         11914
                     /label="InsTh41_69"
                     /label=InsTh41_69
     InsTh7          11914
                     /label="InsTh7_584"
                     /label=InsTh7_584
     InsTh7          11915
                     /label="InsTh7_585"
                     /label=InsTh7_585
     InsTh7          11921
                     /label="InsTh7_586"
                     /label=InsTh7_586
     InsTh7          11927
                     /label="InsTh7_587"
                     /label=InsTh7_587
     InsTh7          11928
                     /label="InsTh7_588"
                     /label=InsTh7_588
     InsTh7          11929
                     /label="InsTh7_589"
                     /label=InsTh7_589
     InsTh7          11932
                     /label="InsTh7_590"
                     /label=InsTh7_590
     InsTh7          11937
                     /label="InsTh7_591"
                     /label=InsTh7_591
     InsTh7          11938
                     /label="InsTh7_592"
                     /label=InsTh7_592
     InsTh7          11945
                     /label="InsTh7_593"
                     /label=InsTh7_593
     InsTh7          11953
                     /label="InsTh7_594"
                     /label=InsTh7_594
     InsTh7          11954
                     /label="InsTh7_595"
                     /label=InsTh7_595
     InsTh7          11956
                     /label="InsTh7_596"
                     /label=InsTh7_596
     InsTh7          11957
                     /label="InsTh7_597"
                     /label=InsTh7_597
     InsTh7          11958
                     /label="InsTh7_598"
                     /label=InsTh7_598
     InsTh7          11961
                     /label="InsTh7_599"
                     /label=InsTh7_599
     InsTh7          11966
                     /label="InsTh7_600"
                     /label=InsTh7_600
     InsTh7          11972
                     /label="InsTh7_601"
                     /label=InsTh7_601
     InsTh7          11974
                     /label="InsTh7_602"
                     /label=InsTh7_602
     InsTh7          11977
                     /label="InsTh7_603"
                     /label=InsTh7_603
     InsTh7          11978
                     /label="InsTh7_604"
                     /label=InsTh7_604
     InsTh7          11980
                     /label="InsTh7_605"
                     /label=InsTh7_605
     InsTh7          11981
                     /label="InsTh7_606"
                     /label=InsTh7_606
     InsTh7          11983
                     /label="InsTh7_607"
                     /label=InsTh7_607
     InsTh7          11987
                     /label="InsTh7_608"
                     /label=InsTh7_608
     InsTh7          11993
                     /label="InsTh7_609"
                     /label=InsTh7_609
     InsTh7          11994
                     /label="InsTh7_610"
                     /label=InsTh7_610
     InsTh7          11995
                     /label="InsTh7_611"
                     /label=InsTh7_611
     InsTh7          11996
                     /label="InsTh7_612"
                     /label=InsTh7_612
     InsTh7          11997
                     /label="InsTh7_613"
                     /label=InsTh7_613
     InsTh7          11998
                     /label="InsTh7_614"
                     /label=InsTh7_614
     InsTh7          12005
                     /label="InsTh7_615"
                     /label=InsTh7_615
     InsTh7          12009
                     /label="InsTh7_616"
                     /label=InsTh7_616
     InsTh7          12010
                     /label="InsTh7_617"
                     /label=InsTh7_617
     InsTh7          12011
                     /label="InsTh7_618"
                     /label=InsTh7_618
     InsTh7          12014
                     /label="InsTh7_619"
                     /label=InsTh7_619
     InsTh7          12017
                     /label="InsTh7_620"
                     /label=InsTh7_620
     InsTh7          12018
                     /label="InsTh7_621"
                     /label=InsTh7_621
     InsTh7          12025
                     /label="InsTh7_622"
                     /label=InsTh7_622
     InsTh41         12026
                     /label="InsTh41_70"
                     /label=InsTh41_70
     InsTh7          12026
                     /label="InsTh7_623"
                     /label=InsTh7_623
     InsTh7          12027
                     /label="InsTh7_624"
                     /label=InsTh7_624
     InsTh41         12031
                     /label="InsTh41_71"
                     /label=InsTh41_71
     InsTh7          12031
                     /label="InsTh7_625"
                     /label=InsTh7_625
     InsTh7          12032
                     /label="InsTh7_626"
                     /label=InsTh7_626
     InsTh41         12033
                     /label="InsTh41_72"
                     /label=InsTh41_72
     InsTh7          12033
                     /label="InsTh7_627"
                     /label=InsTh7_627
     InsTh41         12034
                     /label="InsTh41_73"
                     /label=InsTh41_73
     InsTh7          12034
                     /label="InsTh7_628"
                     /label=InsTh7_628
     InsTh7          12035
                     /label="InsTh7_629"
                     /label=InsTh7_629
     InsTh7          12039
                     /label="InsTh7_630"
                     /label=InsTh7_630
     InsTh7          12040
                     /label="InsTh7_631"
                     /label=InsTh7_631
     InsTh41         12041
                     /label="InsTh41_74"
                     /label=InsTh41_74
     InsTh7          12041
                     /label="InsTh7_632"
                     /label=InsTh7_632
     InsTh7          12042
                     /label="InsTh7_633"
                     /label=InsTh7_633
     InsTh41         12047
                     /label="InsTh41_75"
                     /label=InsTh41_75
     InsTh7          12047
                     /label="InsTh7_634"
                     /label=InsTh7_634
     InsTh41         12048
                     /label="InsTh41_76"
                     /label=InsTh41_76
     InsTh7          12048
                     /label="InsTh7_635"
                     /label=InsTh7_635
     InsTh41         12049
                     /label="InsTh41_77"
                     /label=InsTh41_77
     InsTh7          12049
                     /label="InsTh7_636"
                     /label=InsTh7_636
     InsTh7          12050
                     /label="InsTh7_637"
                     /label=InsTh7_637
     InsTh7          12051
                     /label="InsTh7_638"
                     /label=InsTh7_638
     InsTh7          12052
                     /label="InsTh7_639"
                     /label=InsTh7_639
     InsTh7          12055
                     /label="InsTh7_640"
                     /label=InsTh7_640
     InsTh7          12056
                     /label="InsTh7_641"
                     /label=InsTh7_641
     InsTh7          12058
                     /label="InsTh7_642"
                     /label=InsTh7_642
     InsTh7          12059
                     /label="InsTh7_643"
                     /label=InsTh7_643
     InsTh7          12061
                     /label="InsTh7_644"
                     /label=InsTh7_644
     Struct_NE       12061..12341
                     /label="structural_5"
                     /label=structural_5
     InsTh7          12062
                     /label="InsTh7_645"
                     /label=InsTh7_645
     InsTh7          12063
                     /label="InsTh7_646"
                     /label=InsTh7_646
     InsTh7          12065
                     /label="InsTh7_647"
                     /label=InsTh7_647
     InsTh7          12067
                     /label="InsTh7_648"
                     /label=InsTh7_648
     InsTh7          12068
                     /label="InsTh7_649"
                     /label=InsTh7_649
     InsTh41         12069
                     /label="InsTh41_78"
                     /label=InsTh41_78
     InsTh7          12069
                     /label="InsTh7_650"
                     /label=InsTh7_650
     InsTh7          12070
                     /label="InsTh7_651"
                     /label=InsTh7_651
     InsTh7          12071
                     /label="InsTh7_652"
                     /label=InsTh7_652
     InsTh7          12073
                     /label="InsTh7_653"
                     /label=InsTh7_653
     InsTh7          12074
                     /label="InsTh7_654"
                     /label=InsTh7_654
     InsTh7          12076
                     /label="InsTh7_655"
                     /label=InsTh7_655
     InsTh7          12077
                     /label="InsTh7_656"
                     /label=InsTh7_656
     InsTh7          12078
                     /label="InsTh7_657"
                     /label=InsTh7_657
     InsTh7          12079
                     /label="InsTh7_658"
                     /label=InsTh7_658
     InsTh7          12083
                     /label="InsTh7_659"
                     /label=InsTh7_659
     InsTh7          12084
                     /label="InsTh7_660"
                     /label=InsTh7_660
     InsTh41         12085
                     /label="InsTh41_79"
                     /label=InsTh41_79
     InsTh7          12085
                     /label="InsTh7_661"
                     /label=InsTh7_661
     InsTh7          12086
                     /label="InsTh7_662"
                     /label=InsTh7_662
     InsTh41         12087
                     /label="InsTh41_80"
                     /label=InsTh41_80
     InsTh7          12087
                     /label="InsTh7_663"
                     /label=InsTh7_663
     InsTh7          12088
                     /label="InsTh7_664"
                     /label=InsTh7_664
     InsTh7          12090
                     /label="InsTh7_665"
                     /label=InsTh7_665
     InsTh7          12091
                     /label="InsTh7_666"
                     /label=InsTh7_666
     InsTh7          12092
                     /label="InsTh7_667"
                     /label=InsTh7_667
     InsTh7          12093
                     /label="InsTh7_668"
                     /label=InsTh7_668
     InsTh7          12094
                     /label="InsTh7_669"
                     /label=InsTh7_669
     InsTh7          12095
                     /label="InsTh7_670"
                     /label=InsTh7_670
     InsTh7          12099
                     /label="InsTh7_671"
                     /label=InsTh7_671
     InsTh7          12100
                     /label="InsTh7_672"
                     /label=InsTh7_672
     InsTh41         12101
                     /label="InsTh41_81"
                     /label=InsTh41_81
     InsTh7          12101
                     /label="InsTh7_673"
                     /label=InsTh7_673
     InsTh41         12102
                     /label="InsTh41_82"
                     /label=InsTh41_82
     InsTh7          12102
                     /label="InsTh7_674"
                     /label=InsTh7_674
     InsTh7          12103
                     /label="InsTh7_675"
                     /label=InsTh7_675
     InsTh41         12104
                     /label="InsTh41_83"
                     /label=InsTh41_83
     InsTh7          12104
                     /label="InsTh7_676"
                     /label=InsTh7_676
     InsTh7          12105
                     /label="InsTh7_677"
                     /label=InsTh7_677
     InsTh41         12106
                     /label="InsTh41_84"
                     /label=InsTh41_84
     InsTh7          12106
                     /label="InsTh7_678"
                     /label=InsTh7_678
     InsTh7          12107
                     /label="InsTh7_679"
                     /label=InsTh7_679
     InsTh7          12108
                     /label="InsTh7_680"
                     /label=InsTh7_680
     InsTh7          12109
                     /label="InsTh7_681"
                     /label=InsTh7_681
     InsTh7          12111
                     /label="InsTh7_682"
                     /label=InsTh7_682
     InsTh7          12112
                     /label="InsTh7_683"
                     /label=InsTh7_683
     InsTh41         12113
                     /label="InsTh41_85"
                     /label=InsTh41_85
     InsTh7          12113
                     /label="InsTh7_684"
                     /label=InsTh7_684
     InsTh7          12116
                     /label="InsTh7_685"
                     /label=InsTh7_685
     InsTh41         12120
                     /label="InsTh41_86"
                     /label=InsTh41_86
     InsTh7          12120
                     /label="InsTh7_686"
                     /label=InsTh7_686
     InsTh7          12121
                     /label="InsTh7_687"
                     /label=InsTh7_687
     InsTh7          12122
                     /label="InsTh7_688"
                     /label=InsTh7_688
     InsTh7          12124
                     /label="InsTh7_689"
                     /label=InsTh7_689
     InsTh41         12125
                     /label="InsTh41_87"
                     /label=InsTh41_87
     InsTh7          12125
                     /label="InsTh7_690"
                     /label=InsTh7_690
     InsTh41         12126
                     /label="InsTh41_88"
                     /label=InsTh41_88
     InsTh7          12126
                     /label="InsTh7_691"
                     /label=InsTh7_691
     InsTh7          12127
                     /label="InsTh7_692"
                     /label=InsTh7_692
     InsTh7          12128
                     /label="InsTh7_693"
                     /label=InsTh7_693
     InsTh7          12129
                     /label="InsTh7_694"
                     /label=InsTh7_694
     InsTh7          12134
                     /label="InsTh7_695"
                     /label=InsTh7_695
     InsTh7          12136
                     /label="InsTh7_696"
                     /label=InsTh7_696
     InsTh7          12137
                     /label="InsTh7_697"
                     /label=InsTh7_697
     InsTh7          12138
                     /label="InsTh7_698"
                     /label=InsTh7_698
     InsTh7          12139
                     /label="InsTh7_699"
                     /label=InsTh7_699
     InsTh7          12140
                     /label="InsTh7_700"
                     /label=InsTh7_700
     InsTh41         12141
                     /label="InsTh41_89"
                     /label=InsTh41_89
     InsTh7          12141
                     /label="InsTh7_701"
                     /label=InsTh7_701
     InsTh41         12142
                     /label="InsTh41_90"
                     /label=InsTh41_90
     InsTh7          12142
                     /label="InsTh7_702"
                     /label=InsTh7_702
     InsTh41         12143
                     /label="InsTh41_91"
                     /label=InsTh41_91
     InsTh7          12143
                     /label="InsTh7_703"
                     /label=InsTh7_703
     InsTh41         12144
                     /label="InsTh41_92"
                     /label=InsTh41_92
     InsTh7          12144
                     /label="InsTh7_704"
                     /label=InsTh7_704
     InsTh7          12145
                     /label="InsTh7_705"
                     /label=InsTh7_705
     InsTh7          12146
                     /label="InsTh7_706"
                     /label=InsTh7_706
     InsTh7          12147
                     /label="InsTh7_707"
                     /label=InsTh7_707
     InsTh7          12151
                     /label="InsTh7_708"
                     /label=InsTh7_708
     InsTh7          12156
                     /label="InsTh7_709"
                     /label=InsTh7_709
     InsTh41         12158
                     /label="InsTh41_93"
                     /label=InsTh41_93
     InsTh7          12158
                     /label="InsTh7_710"
                     /label=InsTh7_710
     InsTh41         12159
                     /label="InsTh41_94"
                     /label=InsTh41_94
     InsTh7          12159
                     /label="InsTh7_711"
                     /label=InsTh7_711
     InsTh41         12160
                     /label="InsTh41_95"
                     /label=InsTh41_95
     InsTh7          12160
                     /label="InsTh7_712"
                     /label=InsTh7_712
     InsTh7          12161
                     /label="InsTh7_713"
                     /label=InsTh7_713
     InsTh7          12162
                     /label="InsTh7_714"
                     /label=InsTh7_714
     InsTh7          12165
                     /label="InsTh7_715"
                     /label=InsTh7_715
     InsTh7          12166
                     /label="InsTh7_716"
                     /label=InsTh7_716
     InsTh7          12167
                     /label="InsTh7_717"
                     /label=InsTh7_717
     InsTh7          12168
                     /label="InsTh7_718"
                     /label=InsTh7_718
     InsTh7          12169
                     /label="InsTh7_719"
                     /label=InsTh7_719
     InsTh7          12170
                     /label="InsTh7_720"
                     /label=InsTh7_720
     InsTh41         12173
                     /label="InsTh41_96"
                     /label=InsTh41_96
     InsTh7          12173
                     /label="InsTh7_721"
                     /label=InsTh7_721
     InsTh7          12174
                     /label="InsTh7_722"
                     /label=InsTh7_722
     InsTh7          12175
                     /label="InsTh7_723"
                     /label=InsTh7_723
     InsTh7          12176
                     /label="InsTh7_724"
                     /label=InsTh7_724
     InsTh7          12177
                     /label="InsTh7_725"
                     /label=InsTh7_725
     InsTh7          12178
                     /label="InsTh7_726"
                     /label=InsTh7_726
     InsTh7          12180
                     /label="InsTh7_727"
                     /label=InsTh7_727
     InsTh7          12181
                     /label="InsTh7_728"
                     /label=InsTh7_728
     InsTh7          12182
                     /label="InsTh7_729"
                     /label=InsTh7_729
     InsTh7          12183
                     /label="InsTh7_730"
                     /label=InsTh7_730
     InsTh41         12184
                     /label="InsTh41_97"
                     /label=InsTh41_97
     InsTh7          12184
                     /label="InsTh7_731"
                     /label=InsTh7_731
     InsTh41         12185
                     /label="InsTh41_98"
                     /label=InsTh41_98
     InsTh7          12185
                     /label="InsTh7_732"
                     /label=InsTh7_732
     InsTh7          12186
                     /label="InsTh7_733"
                     /label=InsTh7_733
     InsTh7          12187
                     /label="InsTh7_734"
                     /label=InsTh7_734
     InsTh7          12189
                     /label="InsTh7_735"
                     /label=InsTh7_735
     InsTh7          12190
                     /label="InsTh7_736"
                     /label=InsTh7_736
     InsTh7          12192
                     /label="InsTh7_737"
                     /label=InsTh7_737
     InsTh41         12194
                     /label="InsTh41_99"
                     /label=InsTh41_99
     InsTh7          12194
                     /label="InsTh7_738"
                     /label=InsTh7_738
     InsTh7          12198
                     /label="InsTh7_739"
                     /label=InsTh7_739
     InsTh41         12199
                     /label="InsTh41_100"
                     /label=InsTh41_100
     InsTh7          12199
                     /label="InsTh7_740"
                     /label=InsTh7_740
     InsTh41         12200
                     /label="InsTh41_101"
                     /label=InsTh41_101
     InsTh7          12200
                     /label="InsTh7_741"
                     /label=InsTh7_741
     InsTh7          12201
                     /label="InsTh7_742"
                     /label=InsTh7_742
     InsTh7          12202
                     /label="InsTh7_743"
                     /label=InsTh7_743
     InsTh7          12203
                     /label="InsTh7_744"
                     /label=InsTh7_744
     InsTh7          12207
                     /label="InsTh7_745"
                     /label=InsTh7_745
     InsTh7          12213
                     /label="InsTh7_746"
                     /label=InsTh7_746
     InsTh7          12214
                     /label="InsTh7_747"
                     /label=InsTh7_747
     InsTh41         12215
                     /label="InsTh41_102"
                     /label=InsTh41_102
     InsTh7          12215
                     /label="InsTh7_748"
                     /label=InsTh7_748
     InsTh41         12216
                     /label="InsTh41_103"
                     /label=InsTh41_103
     InsTh7          12216
                     /label="InsTh7_749"
                     /label=InsTh7_749
     InsTh7          12217
                     /label="InsTh7_750"
                     /label=InsTh7_750
     InsTh7          12218
                     /label="InsTh7_751"
                     /label=InsTh7_751
     InsTh41         12219
                     /label="InsTh41_104"
                     /label=InsTh41_104
     InsTh7          12219
                     /label="InsTh7_752"
                     /label=InsTh7_752
     InsTh7          12223
                     /label="InsTh7_753"
                     /label=InsTh7_753
     InsTh7          12227
                     /label="InsTh7_754"
                     /label=InsTh7_754
     InsTh7          12228
                     /label="InsTh7_755"
                     /label=InsTh7_755
     InsTh7          12229
                     /label="InsTh7_756"
                     /label=InsTh7_756
     InsTh41         12230
                     /label="InsTh41_105"
                     /label=InsTh41_105
     InsTh7          12230
                     /label="InsTh7_757"
                     /label=InsTh7_757
     InsTh7          12232
                     /label="InsTh7_758"
                     /label=InsTh7_758
     InsTh7          12234
                     /label="InsTh7_759"
                     /label=InsTh7_759
     InsTh7          12236
                     /label="InsTh7_760"
                     /label=InsTh7_760
     InsTh7          12237
                     /label="InsTh7_761"
                     /label=InsTh7_761
     InsTh7          12239
                     /label="InsTh7_762"
                     /label=InsTh7_762
     InsTh7          12240
                     /label="InsTh7_763"
                     /label=InsTh7_763
     InsTh7          12243
                     /label="InsTh7_764"
                     /label=InsTh7_764
     InsTh7          12244
                     /label="InsTh7_765"
                     /label=InsTh7_765
     InsTh7          12245
                     /label="InsTh7_766"
                     /label=InsTh7_766
     InsTh7          12246
                     /label="InsTh7_767"
                     /label=InsTh7_767
     InsTh7          12248
                     /label="InsTh7_768"
                     /label=InsTh7_768
     InsTh41         12249
                     /label="InsTh41_106"
                     /label=InsTh41_106
     InsTh7          12249
                     /label="InsTh7_769"
                     /label=InsTh7_769
     InsTh7          12250
                     /label="InsTh7_770"
                     /label=InsTh7_770
     InsTh7          12251
                     /label="InsTh7_771"
                     /label=InsTh7_771
     InsTh7          12253
                     /label="InsTh7_772"
                     /label=InsTh7_772
     InsTh7          12256
                     /label="InsTh7_773"
                     /label=InsTh7_773
     InsTh7          12258
                     /label="InsTh7_774"
                     /label=InsTh7_774
     InsTh7          12259
                     /label="InsTh7_775"
                     /label=InsTh7_775
     InsTh7          12261
                     /label="InsTh7_776"
                     /label=InsTh7_776
     InsTh41         12265
                     /label="InsTh41_107"
                     /label=InsTh41_107
     InsTh7          12265
                     /label="InsTh7_777"
                     /label=InsTh7_777
     InsTh7          12266
                     /label="InsTh7_778"
                     /label=InsTh7_778
     InsTh7          12267
                     /label="InsTh7_779"
                     /label=InsTh7_779
     InsTh7          12269
                     /label="InsTh7_780"
                     /label=InsTh7_780
     InsTh7          12272
                     /label="InsTh7_781"
                     /label=InsTh7_781
     InsTh7          12274
                     /label="InsTh7_782"
                     /label=InsTh7_782
     InsTh41         12275
                     /label="InsTh41_108"
                     /label=InsTh41_108
     InsTh7          12275
                     /label="InsTh7_783"
                     /label=InsTh7_783
     InsTh41         12277
                     /label="InsTh41_109"
                     /label=InsTh41_109
     InsTh7          12277
                     /label="InsTh7_784"
                     /label=InsTh7_784
     InsTh7          12281
                     /label="InsTh7_785"
                     /label=InsTh7_785
     InsTh7          12282
                     /label="InsTh7_786"
                     /label=InsTh7_786
     InsTh7          12283
                     /label="InsTh7_787"
                     /label=InsTh7_787
     InsTh41         12285
                     /label="InsTh41_110"
                     /label=InsTh41_110
     InsTh7          12285
                     /label="InsTh7_788"
                     /label=InsTh7_788
     InsTh7          12289
                     /label="InsTh7_789"
                     /label=InsTh7_789
     InsTh41         12291
                     /label="InsTh41_111"
                     /label=InsTh41_111
     InsTh7          12291
                     /label="InsTh7_790"
                     /label=InsTh7_790
     InsTh7          12292
                     /label="InsTh7_791"
                     /label=InsTh7_791
     InsTh7          12294
                     /label="InsTh7_792"
                     /label=InsTh7_792
     InsTh7          12298
                     /label="InsTh7_793"
                     /label=InsTh7_793
     InsTh7          12300
                     /label="InsTh7_794"
                     /label=InsTh7_794
     InsTh41         12301
                     /label="InsTh41_112"
                     /label=InsTh41_112
     InsTh7          12301
                     /label="InsTh7_795"
                     /label=InsTh7_795
     InsTh7          12302
                     /label="InsTh7_796"
                     /label=InsTh7_796
     InsTh7          12303
                     /label="InsTh7_797"
                     /label=InsTh7_797
     InsTh7          12304
                     /label="InsTh7_798"
                     /label=InsTh7_798
     InsTh7          12308
                     /label="InsTh7_799"
                     /label=InsTh7_799
     InsTh7          12309
                     /label="InsTh7_800"
                     /label=InsTh7_800
     InsTh7          12311
                     /label="InsTh7_801"
                     /label=InsTh7_801
     InsTh7          12312
                     /label="InsTh7_802"
                     /label=InsTh7_802
     InsTh7          12313
                     /label="InsTh7_803"
                     /label=InsTh7_803
     InsTh7          12314
                     /label="InsTh7_804"
                     /label=InsTh7_804
     InsTh7          12317
                     /label="InsTh7_805"
                     /label=InsTh7_805
     InsTh41         12318
                     /label="InsTh41_113"
                     /label=InsTh41_113
     InsTh7          12318
                     /label="InsTh7_806"
                     /label=InsTh7_806
     InsTh41         12319
                     /label="InsTh41_114"
                     /label=InsTh41_114
     InsTh7          12319
                     /label="InsTh7_807"
                     /label=InsTh7_807
     InsTh7          12320
                     /label="InsTh7_808"
                     /label=InsTh7_808
     InsTh7          12322
                     /label="InsTh7_809"
                     /label=InsTh7_809
     InsTh7          12326
                     /label="InsTh7_810"
                     /label=InsTh7_810
     InsTh41         12327
                     /label="InsTh41_115"
                     /label=InsTh41_115
     InsTh7          12327
                     /label="InsTh7_811"
                     /label=InsTh7_811
     InsTh7          12328
                     /label="InsTh7_812"
                     /label=InsTh7_812
     InsTh41         12331
                     /label="InsTh41_116"
                     /label=InsTh41_116
     InsTh7          12331
                     /label="InsTh7_813"
                     /label=InsTh7_813
     InsTh7          12333
                     /label="InsTh7_814"
                     /label=InsTh7_814
     InsTh41         12334
                     /label="InsTh41_117"
                     /label=InsTh41_117
     InsTh7          12334
                     /label="InsTh7_815"
                     /label=InsTh7_815
     InsTh7          12336
                     /label="InsTh7_816"
                     /label=InsTh7_816
     InsTh7          12339
                     /label="InsTh7_817"
                     /label=InsTh7_817
     InsTh41         12341
                     /label="InsTh41_118"
                     /label=InsTh41_118
     InsTh7          12341
                     /label="InsTh7_818"
                     /label=InsTh7_818
     InsTh41         12342
                     /label="InsTh41_119"
                     /label=InsTh41_119
     TSS             12342
                     /label="TSS_MPN010"
                     /label=TSS_MPN010
     InsTh7          12342
                     /label="InsTh7_819"
                     /label=InsTh7_819
     InsTh41         12343
                     /label="InsTh41_120"
                     /label=InsTh41_120
     InsTh7          12343
                     /label="InsTh7_820"
                     /label=InsTh7_820
     InsTh7          12344
                     /label="InsTh7_821"
                     /label=InsTh7_821
     InsTh7          12348
                     /label="InsTh7_822"
                     /label=InsTh7_822
     InsTh41         12350
                     /label="InsTh41_121"
                     /label=InsTh41_121
     InsTh7          12350
                     /label="InsTh7_823"
                     /label=InsTh7_823
     InsTh7          12351
                     /label="InsTh7_824"
                     /label=InsTh7_824
     InsTh41         12352
                     /label="InsTh41_122"
                     /label=InsTh41_122
     InsTh7          12352
                     /label="InsTh7_825"
                     /label=InsTh7_825
     InsTh7          12354
                     /label="InsTh7_826"
                     /label=InsTh7_826
     InsTh41         12356
                     /label="InsTh41_123"
                     /label=InsTh41_123
     InsTh7          12356
                     /label="InsTh7_827"
                     /label=InsTh7_827
     InsTh41         12358
                     /label="InsTh41_124"
                     /label=InsTh41_124
     InsTh7          12358
                     /label="InsTh7_828"
                     /label=InsTh7_828
     InsTh41         12359
                     /label="InsTh41_125"
                     /label=InsTh41_125
     InsTh7          12359
                     /label="InsTh7_829"
                     /label=InsTh7_829
     InsTh41         12360
                     /label="InsTh41_126"
                     /label=InsTh41_126
     InsTh7          12360
                     /label="InsTh7_830"
                     /label=InsTh7_830
     InsTh7          12361
                     /label="InsTh7_831"
                     /label=InsTh7_831
     InsTh41         12362
                     /label="InsTh41_127"
                     /label=InsTh41_127
     InsTh7          12362
                     /label="InsTh7_832"
                     /label=InsTh7_832
     InsTh7          12367
                     /label="InsTh7_833"
                     /label=InsTh7_833
     InsTh41         12368
                     /label="InsTh41_128"
                     /label=InsTh41_128
     InsTh7          12368
                     /label="InsTh7_834"
                     /label=InsTh7_834
     InsTh7          12374
                     /label="InsTh7_835"
                     /label=InsTh7_835
     InsTh41         12375
                     /label="InsTh41_129"
                     /label=InsTh41_129
     InsTh7          12375
                     /label="InsTh7_836"
                     /label=InsTh7_836
     InsTh41         12376
                     /label="InsTh41_130"
                     /label=InsTh41_130
     InsTh7          12376
                     /label="InsTh7_837"
                     /label=InsTh7_837
     InsTh41         12377
                     /label="InsTh41_131"
                     /label=InsTh41_131
     InsTh7          12377
                     /label="InsTh7_838"
                     /label=InsTh7_838
     InsTh7          12378
                     /label="InsTh7_839"
                     /label=InsTh7_839
     InsTh7          12384
                     /label="InsTh7_840"
                     /label=InsTh7_840
     InsTh7          12387
                     /label="InsTh7_841"
                     /label=InsTh7_841
     InsTh7          12389
                     /label="InsTh7_842"
                     /label=InsTh7_842
     ORF_NE          12392..12652
                     /label="MPN010"
                     /label=MPN010
     InsTh7          12393
                     /label="InsTh7_843"
                     /label=InsTh7_843
     InsTh7          12396
                     /label="InsTh7_844"
                     /label=InsTh7_844
     InsTh7          12397
                     /label="InsTh7_845"
                     /label=InsTh7_845
     InsTh7          12400
                     /label="InsTh7_846"
                     /label=InsTh7_846
     InsTh7          12402
                     /label="InsTh7_847"
                     /label=InsTh7_847
     InsTh7          12406
                     /label="InsTh7_848"
                     /label=InsTh7_848
     InsTh7          12407
                     /label="InsTh7_849"
                     /label=InsTh7_849
     InsTh7          12412
                     /label="InsTh7_850"
                     /label=InsTh7_850
     InsTh7          12415
                     /label="InsTh7_851"
                     /label=InsTh7_851
     InsTh7          12417
                     /label="InsTh7_852"
                     /label=InsTh7_852
     InsTh7          12418
                     /label="InsTh7_853"
                     /label=InsTh7_853
     InsTh7          12419
                     /label="InsTh7_854"
                     /label=InsTh7_854
     InsTh7          12420
                     /label="InsTh7_855"
                     /label=InsTh7_855
     InsTh7          12422
                     /label="InsTh7_856"
                     /label=InsTh7_856
     InsTh7          12428
                     /label="InsTh7_857"
                     /label=InsTh7_857
     InsTh7          12429
                     /label="InsTh7_858"
                     /label=InsTh7_858
     InsTh41         12430
                     /label="InsTh41_132"
                     /label=InsTh41_132
     InsTh7          12430
                     /label="InsTh7_859"
                     /label=InsTh7_859
     InsTh7          12431
                     /label="InsTh7_860"
                     /label=InsTh7_860
     InsTh7          12432
                     /label="InsTh7_861"
                     /label=InsTh7_861
     InsTh7          12433
                     /label="InsTh7_862"
                     /label=InsTh7_862
     InsTh7          12434
                     /label="InsTh7_863"
                     /label=InsTh7_863
     InsTh7          12435
                     /label="InsTh7_864"
                     /label=InsTh7_864
     InsTh7          12436
                     /label="InsTh7_865"
                     /label=InsTh7_865
     InsTh7          12442
                     /label="InsTh7_866"
                     /label=InsTh7_866
     InsTh41         12443
                     /label="InsTh41_133"
                     /label=InsTh41_133
     InsTh7          12443
                     /label="InsTh7_867"
                     /label=InsTh7_867
     InsTh41         12444
                     /label="InsTh41_134"
                     /label=InsTh41_134
     InsTh7          12444
                     /label="InsTh7_868"
                     /label=InsTh7_868
     InsTh7          12447
                     /label="InsTh7_869"
                     /label=InsTh7_869
     InsTh7          12448
                     /label="InsTh7_870"
                     /label=InsTh7_870
     InsTh7          12449
                     /label="InsTh7_871"
                     /label=InsTh7_871
     InsTh7          12450
                     /label="InsTh7_872"
                     /label=InsTh7_872
     InsTh41         12451
                     /label="InsTh41_135"
                     /label=InsTh41_135
     InsTh7          12451
                     /label="InsTh7_873"
                     /label=InsTh7_873
     InsTh7          12452
                     /label="InsTh7_874"
                     /label=InsTh7_874
     InsTh41         12453
                     /label="InsTh41_136"
                     /label=InsTh41_136
     InsTh7          12453
                     /label="InsTh7_875"
                     /label=InsTh7_875
     InsTh7          12457
                     /label="InsTh7_876"
                     /label=InsTh7_876
     InsTh7          12458
                     /label="InsTh7_877"
                     /label=InsTh7_877
     InsTh41         12459
                     /label="InsTh41_137"
                     /label=InsTh41_137
     InsTh7          12459
                     /label="InsTh7_878"
                     /label=InsTh7_878
     InsTh7          12461
                     /label="InsTh7_879"
                     /label=InsTh7_879
     InsTh7          12464
                     /label="InsTh7_880"
                     /label=InsTh7_880
     InsTh7          12465
                     /label="InsTh7_881"
                     /label=InsTh7_881
     InsTh41         12466
                     /label="InsTh41_138"
                     /label=InsTh41_138
     InsTh7          12466
                     /label="InsTh7_882"
                     /label=InsTh7_882
     InsTh41         12467
                     /label="InsTh41_139"
                     /label=InsTh41_139
     InsTh7          12467
                     /label="InsTh7_883"
                     /label=InsTh7_883
     InsTh7          12468
                     /label="InsTh7_884"
                     /label=InsTh7_884
     InsTh7          12469
                     /label="InsTh7_885"
                     /label=InsTh7_885
     InsTh7          12472
                     /label="InsTh7_886"
                     /label=InsTh7_886
     InsTh7          12474
                     /label="InsTh7_887"
                     /label=InsTh7_887
     InsTh7          12475
                     /label="InsTh7_888"
                     /label=InsTh7_888
     InsTh7          12477
                     /label="InsTh7_889"
                     /label=InsTh7_889
     InsTh7          12478
                     /label="InsTh7_890"
                     /label=InsTh7_890
     InsTh41         12480
                     /label="InsTh41_140"
                     /label=InsTh41_140
     InsTh7          12480
                     /label="InsTh7_891"
                     /label=InsTh7_891
     InsTh7          12481
                     /label="InsTh7_892"
                     /label=InsTh7_892
     InsTh41         12482
                     /label="InsTh41_141"
                     /label=InsTh41_141
     InsTh7          12482
                     /label="InsTh7_893"
                     /label=InsTh7_893
     InsTh7          12483
                     /label="InsTh7_894"
                     /label=InsTh7_894
     InsTh7          12484
                     /label="InsTh7_895"
                     /label=InsTh7_895
     InsTh7          12488
                     /label="InsTh7_896"
                     /label=InsTh7_896
     InsTh7          12489
                     /label="InsTh7_897"
                     /label=InsTh7_897
     InsTh41         12492
                     /label="InsTh41_142"
                     /label=InsTh41_142
     InsTh7          12492
                     /label="InsTh7_898"
                     /label=InsTh7_898
     InsTh7          12496
                     /label="InsTh7_899"
                     /label=InsTh7_899
     InsTh7          12498
                     /label="InsTh7_900"
                     /label=InsTh7_900
     InsTh7          12499
                     /label="InsTh7_901"
                     /label=InsTh7_901
     InsTh7          12502
                     /label="InsTh7_902"
                     /label=InsTh7_902
     InsTh7          12503
                     /label="InsTh7_903"
                     /label=InsTh7_903
     InsTh7          12505
                     /label="InsTh7_904"
                     /label=InsTh7_904
     InsTh7          12506
                     /label="InsTh7_905"
                     /label=InsTh7_905
     InsTh7          12511
                     /label="InsTh7_906"
                     /label=InsTh7_906
     InsTh7          12513
                     /label="InsTh7_907"
                     /label=InsTh7_907
     InsTh7          12516
                     /label="InsTh7_908"
                     /label=InsTh7_908
     InsTh7          12517
                     /label="InsTh7_909"
                     /label=InsTh7_909
     InsTh7          12518
                     /label="InsTh7_910"
                     /label=InsTh7_910
     InsTh7          12522
                     /label="InsTh7_911"
                     /label=InsTh7_911
     InsTh7          12527
                     /label="InsTh7_912"
                     /label=InsTh7_912
     InsTh7          12531
                     /label="InsTh7_913"
                     /label=InsTh7_913
     InsTh7          12532
                     /label="InsTh7_914"
                     /label=InsTh7_914
     InsTh7          12533
                     /label="InsTh7_915"
                     /label=InsTh7_915
     InsTh7          12535
                     /label="InsTh7_916"
                     /label=InsTh7_916
     InsTh7          12538
                     /label="InsTh7_917"
                     /label=InsTh7_917
     InsTh7          12539
                     /label="InsTh7_918"
                     /label=InsTh7_918
     InsTh7          12542
                     /label="InsTh7_919"
                     /label=InsTh7_919
     InsTh7          12543
                     /label="InsTh7_920"
                     /label=InsTh7_920
     InsTh7          12544
                     /label="InsTh7_921"
                     /label=InsTh7_921
     InsTh7          12545
                     /label="InsTh7_922"
                     /label=InsTh7_922
     InsTh7          12548
                     /label="InsTh7_923"
                     /label=InsTh7_923
     InsTh41         12549
                     /label="InsTh41_143"
                     /label=InsTh41_143
     InsTh7          12549
                     /label="InsTh7_924"
                     /label=InsTh7_924
     InsTh7          12550
                     /label="InsTh7_925"
                     /label=InsTh7_925
     InsTh41         12551
                     /label="InsTh41_144"
                     /label=InsTh41_144
     InsTh7          12551
                     /label="InsTh7_926"
                     /label=InsTh7_926
     InsTh7          12554
                     /label="InsTh7_927"
                     /label=InsTh7_927
     InsTh7          12556
                     /label="InsTh7_928"
                     /label=InsTh7_928
     InsTh7          12557
                     /label="InsTh7_929"
                     /label=InsTh7_929
     InsTh7          12560
                     /label="InsTh7_930"
                     /label=InsTh7_930
     InsTh7          12564
                     /label="InsTh7_931"
                     /label=InsTh7_931
     InsTh7          12565
                     /label="InsTh7_932"
                     /label=InsTh7_932
     InsTh41         12566
                     /label="InsTh41_145"
                     /label=InsTh41_145
     InsTh7          12566
                     /label="InsTh7_933"
                     /label=InsTh7_933
     InsTh7          12568
                     /label="InsTh7_934"
                     /label=InsTh7_934
     InsTh7          12569
                     /label="InsTh7_935"
                     /label=InsTh7_935
     InsTh7          12570
                     /label="InsTh7_936"
                     /label=InsTh7_936
     InsTh7          12571
                     /label="InsTh7_937"
                     /label=InsTh7_937
     InsTh7          12573
                     /label="InsTh7_938"
                     /label=InsTh7_938
     InsTh7          12577
                     /label="InsTh7_939"
                     /label=InsTh7_939
     InsTh7          12578
                     /label="InsTh7_940"
                     /label=InsTh7_940
     InsTh7          12579
                     /label="InsTh7_941"
                     /label=InsTh7_941
     InsTh7          12580
                     /label="InsTh7_942"
                     /label=InsTh7_942
     InsTh7          12583
                     /label="InsTh7_943"
                     /label=InsTh7_943
     InsTh7          12585
                     /label="InsTh7_944"
                     /label=InsTh7_944
     InsTh7          12586
                     /label="InsTh7_945"
                     /label=InsTh7_945
     InsTh7          12587
                     /label="InsTh7_946"
                     /label=InsTh7_946
     InsTh41         12590
                     /label="InsTh41_146"
                     /label=InsTh41_146
     InsTh7          12590
                     /label="InsTh7_947"
                     /label=InsTh7_947
     InsTh7          12592
                     /label="InsTh7_948"
                     /label=InsTh7_948
     InsTh7          12593
                     /label="InsTh7_949"
                     /label=InsTh7_949
     InsTh7          12594
                     /label="InsTh7_950"
                     /label=InsTh7_950
     InsTh41         12598
                     /label="InsTh41_147"
                     /label=InsTh41_147
     InsTh7          12598
                     /label="InsTh7_951"
                     /label=InsTh7_951
     InsTh41         12602
                     /label="InsTh41_148"
                     /label=InsTh41_148
     InsTh7          12602
                     /label="InsTh7_952"
                     /label=InsTh7_952
     InsTh7          12603
                     /label="InsTh7_953"
                     /label=InsTh7_953
     InsTh7          12604
                     /label="InsTh7_954"
                     /label=InsTh7_954
     InsTh7          12610
                     /label="InsTh7_955"
                     /label=InsTh7_955
     InsTh7          12614
                     /label="InsTh7_956"
                     /label=InsTh7_956
     InsTh7          12615
                     /label="InsTh7_957"
                     /label=InsTh7_957
     InsTh7          12616
                     /label="InsTh7_958"
                     /label=InsTh7_958
     InsTh7          12617
                     /label="InsTh7_959"
                     /label=InsTh7_959
     InsTh41         12618
                     /label="InsTh41_149"
                     /label=InsTh41_149
     InsTh7          12618
                     /label="InsTh7_960"
                     /label=InsTh7_960
     InsTh7          12619
                     /label="InsTh7_961"
                     /label=InsTh7_961
     InsTh7          12622
                     /label="InsTh7_962"
                     /label=InsTh7_962
     InsTh7          12631
                     /label="InsTh7_963"
                     /label=InsTh7_963
     InsTh7          12632
                     /label="InsTh7_964"
                     /label=InsTh7_964
     InsTh7          12633
                     /label="InsTh7_965"
                     /label=InsTh7_965
     InsTh41         12634
                     /label="InsTh41_150"
                     /label=InsTh41_150
     InsTh7          12634
                     /label="InsTh7_966"
                     /label=InsTh7_966
     InsTh7          12635
                     /label="InsTh7_967"
                     /label=InsTh7_967
     InsTh7          12636
                     /label="InsTh7_968"
                     /label=InsTh7_968
     InsTh7          12637
                     /label="InsTh7_969"
                     /label=InsTh7_969
     InsTh7          12639
                     /label="InsTh7_970"
                     /label=InsTh7_970
     InsTh7          12646
                     /label="InsTh7_971"
                     /label=InsTh7_971
     InsTh41         12647
                     /label="InsTh41_151"
                     /label=InsTh41_151
     InsTh7          12647
                     /label="InsTh7_972"
                     /label=InsTh7_972
     InsTh41         12648
                     /label="InsTh41_152"
                     /label=InsTh41_152
     InsTh7          12648
                     /label="InsTh7_973"
                     /label=InsTh7_973
     InsTh7          12649
                     /label="InsTh7_974"
                     /label=InsTh7_974
     InsTh41         12650
                     /label="InsTh41_153"
                     /label=InsTh41_153
     InsTh7          12650
                     /label="InsTh7_975"
                     /label=InsTh7_975
     InsTh41         12651
                     /label="InsTh41_154"
                     /label=InsTh41_154
     InsTh7          12651
                     /label="InsTh7_976"
                     /label=InsTh7_976
     InsTh7          12653
                     /label="InsTh7_977"
                     /label=InsTh7_977
     InsTh7          12654
                     /label="InsTh7_978"
                     /label=InsTh7_978
     InsTh7          12656
                     /label="InsTh7_979"
                     /label=InsTh7_979
     InsTh7          12657
                     /label="InsTh7_980"
                     /label=InsTh7_980
     InsTh7          12658
                     /label="InsTh7_981"
                     /label=InsTh7_981
     InsTh7          12660
                     /label="InsTh7_982"
                     /label=InsTh7_982
     InsTh7          12662
                     /label="InsTh7_983"
                     /label=InsTh7_983
     InsTh41         12663
                     /label="InsTh41_155"
                     /label=InsTh41_155
     InsTh7          12663
                     /label="InsTh7_984"
                     /label=InsTh7_984
     InsTh7          12665
                     /label="InsTh7_985"
                     /label=InsTh7_985
     InsTh41         12666
                     /label="InsTh41_156"
                     /label=InsTh41_156
     InsTh7          12666
                     /label="InsTh7_986"
                     /label=InsTh7_986
     InsTh7          12667
                     /label="InsTh7_987"
                     /label=InsTh7_987
     InsTh7          12668
                     /label="InsTh7_988"
                     /label=InsTh7_988
     InsTh7          12669
                     /label="InsTh7_989"
                     /label=InsTh7_989
     InsTh7          12671
                     /label="InsTh7_990"
                     /label=InsTh7_990
     InsTh7          12672
                     /label="InsTh7_991"
                     /label=InsTh7_991
     InsTh7          12673
                     /label="InsTh7_992"
                     /label=InsTh7_992
     InsTh7          12674
                     /label="InsTh7_993"
                     /label=InsTh7_993
     InsTh41         12675
                     /label="InsTh41_157"
                     /label=InsTh41_157
     InsTh7          12675
                     /label="InsTh7_994"
                     /label=InsTh7_994
     InsTh7          12677
                     /label="InsTh7_995"
                     /label=InsTh7_995
     InsTh7          12683
                     /label="InsTh7_996"
                     /label=InsTh7_996
     InsTh7          12685
                     /label="InsTh7_997"
                     /label=InsTh7_997
     InsTh7          12687
                     /label="InsTh7_998"
                     /label=InsTh7_998
     InsTh7          12688
                     /label="InsTh7_999"
                     /label=InsTh7_999
     InsTh7          12689
                     /label="InsTh7_1000"
                     /label=InsTh7_1000
     InsTh41         12690
                     /label="InsTh41_158"
                     /label=InsTh41_158
     InsTh7          12690
                     /label="InsTh7_1001"
                     /label=InsTh7_1001
     InsTh41         12691
                     /label="InsTh41_159"
                     /label=InsTh41_159
     InsTh7          12691
                     /label="InsTh7_1002"
                     /label=InsTh7_1002
     InsTh7          12692
                     /label="InsTh7_1003"
                     /label=InsTh7_1003
     InsTh7          12694
                     /label="InsTh7_1004"
                     /label=InsTh7_1004
     InsTh7          12695
                     /label="InsTh7_1005"
                     /label=InsTh7_1005
     InsTh7          12697
                     /label="InsTh7_1006"
                     /label=InsTh7_1006
     InsTh7          12701
                     /label="InsTh7_1007"
                     /label=InsTh7_1007
     InsTh7          12702
                     /label="InsTh7_1008"
                     /label=InsTh7_1008
     InsTh7          12703
                     /label="InsTh7_1009"
                     /label=InsTh7_1009
     InsTh7          12704
                     /label="InsTh7_1010"
                     /label=InsTh7_1010
     InsTh7          12705
                     /label="InsTh7_1011"
                     /label=InsTh7_1011
     InsTh41         12706
                     /label="InsTh41_160"
                     /label=InsTh41_160
     InsTh7          12706
                     /label="InsTh7_1012"
                     /label=InsTh7_1012
     InsTh41         12707
                     /label="InsTh41_161"
                     /label=InsTh41_161
     InsTh7          12707
                     /label="InsTh7_1013"
                     /label=InsTh7_1013
     InsTh7          12708
                     /label="InsTh7_1014"
                     /label=InsTh7_1014
     InsTh7          12709
                     /label="InsTh7_1015"
                     /label=InsTh7_1015
     InsTh41         12710
                     /label="InsTh41_162"
                     /label=InsTh41_162
     InsTh7          12710
                     /label="InsTh7_1016"
                     /label=InsTh7_1016
     InsTh41         12711
                     /label="InsTh41_163"
                     /label=InsTh41_163
     InsTh7          12711
                     /label="InsTh7_1017"
                     /label=InsTh7_1017
     InsTh7          12712
                     /label="InsTh7_1018"
                     /label=InsTh7_1018
     InsTh7          12714
                     /label="InsTh7_1019"
                     /label=InsTh7_1019
     InsTh41         12718
                     /label="InsTh41_164"
                     /label=InsTh41_164
     InsTh7          12718
                     /label="InsTh7_1020"
                     /label=InsTh7_1020
     InsTh7          12719
                     /label="InsTh7_1021"
                     /label=InsTh7_1021
     InsTh7          12721
                     /label="InsTh7_1022"
                     /label=InsTh7_1022
     InsTh7          12722
                     /label="InsTh7_1023"
                     /label=InsTh7_1023
     InsTh7          12723
                     /label="InsTh7_1024"
                     /label=InsTh7_1024
     InsTh41         12724
                     /label="InsTh41_165"
                     /label=InsTh41_165
     InsTh7          12724
                     /label="InsTh7_1025"
                     /label=InsTh7_1025
     InsTh7          12725
                     /label="InsTh7_1026"
                     /label=InsTh7_1026
     InsTh41         12726
                     /label="InsTh41_166"
                     /label=InsTh41_166
     InsTh7          12726
                     /label="InsTh7_1027"
                     /label=InsTh7_1027
     InsTh7          12728
                     /label="InsTh7_1028"
                     /label=InsTh7_1028
     InsTh7          12732
                     /label="InsTh7_1029"
                     /label=InsTh7_1029
     InsTh7          12735
                     /label="InsTh7_1030"
                     /label=InsTh7_1030
     InsTh7          12736
                     /label="InsTh7_1031"
                     /label=InsTh7_1031
     InsTh41         12737
                     /label="InsTh41_167"
                     /label=InsTh41_167
     InsTh7          12737
                     /label="InsTh7_1032"
                     /label=InsTh7_1032
     InsTh41         12738
                     /label="InsTh41_168"
                     /label=InsTh41_168
     InsTh7          12738
                     /label="InsTh7_1033"
                     /label=InsTh7_1033
     InsTh41         12739
                     /label="InsTh41_169"
                     /label=InsTh41_169
     InsTh7          12739
                     /label="InsTh7_1034"
                     /label=InsTh7_1034
     InsTh41         12740
                     /label="InsTh41_170"
                     /label=InsTh41_170
     InsTh7          12740
                     /label="InsTh7_1035"
                     /label=InsTh7_1035
     InsTh7          12741
                     /label="InsTh7_1036"
                     /label=InsTh7_1036
     InsTh7          12747
                     /label="InsTh7_1037"
                     /label=InsTh7_1037
     InsTh41         12748
                     /label="InsTh41_171"
                     /label=InsTh41_171
     InsTh7          12748
                     /label="InsTh7_1038"
                     /label=InsTh7_1038
     InsTh7          12749
                     /label="InsTh7_1039"
                     /label=InsTh7_1039
     InsTh7          12751
                     /label="InsTh7_1040"
                     /label=InsTh7_1040
     InsTh41         12753
                     /label="InsTh41_172"
                     /label=InsTh41_172
     InsTh7          12753
                     /label="InsTh7_1041"
                     /label=InsTh7_1041
     InsTh41         12754
                     /label="InsTh41_173"
                     /label=InsTh41_173
     InsTh7          12754
                     /label="InsTh7_1042"
                     /label=InsTh7_1042
     InsTh41         12755
                     /label="InsTh41_174"
                     /label=InsTh41_174
     InsTh7          12755
                     /label="InsTh7_1043"
                     /label=InsTh7_1043
     InsTh7          12756
                     /label="InsTh7_1044"
                     /label=InsTh7_1044
     InsTh7          12758
                     /label="InsTh7_1045"
                     /label=InsTh7_1045
     InsTh41         12764
                     /label="InsTh41_175"
                     /label=InsTh41_175
     InsTh7          12764
                     /label="InsTh7_1046"
                     /label=InsTh7_1046
     InsTh7          12765
                     /label="InsTh7_1047"
                     /label=InsTh7_1047
     InsTh7          12768
                     /label="InsTh7_1048"
                     /label=InsTh7_1048
     InsTh41         12769
                     /label="InsTh41_176"
                     /label=InsTh41_176
     InsTh7          12769
                     /label="InsTh7_1049"
                     /label=InsTh7_1049
     InsTh41         12770
                     /label="InsTh41_177"
                     /label=InsTh41_177
     InsTh7          12770
                     /label="InsTh7_1050"
                     /label=InsTh7_1050
     InsTh41         12771
                     /label="InsTh41_178"
                     /label=InsTh41_178
     InsTh7          12771
                     /label="InsTh7_1051"
                     /label=InsTh7_1051
     InsTh41         12772
                     /label="InsTh41_179"
                     /label=InsTh41_179
     InsTh7          12772
                     /label="InsTh7_1052"
                     /label=InsTh7_1052
     InsTh7          12773
                     /label="InsTh7_1053"
                     /label=InsTh7_1053
     InsTh7          12774
                     /label="InsTh7_1054"
                     /label=InsTh7_1054
     InsTh7          12778
                     /label="InsTh7_1055"
                     /label=InsTh7_1055
     InsTh7          12782
                     /label="InsTh7_1056"
                     /label=InsTh7_1056
     InsTh41         12783
                     /label="InsTh41_180"
                     /label=InsTh41_180
     InsTh7          12783
                     /label="InsTh7_1057"
                     /label=InsTh7_1057
     InsTh41         12784
                     /label="InsTh41_181"
                     /label=InsTh41_181
     InsTh7          12784
                     /label="InsTh7_1058"
                     /label=InsTh7_1058
     InsTh7          12785
                     /label="InsTh7_1059"
                     /label=InsTh7_1059
     InsTh41         12786
                     /label="InsTh41_182"
                     /label=InsTh41_182
     InsTh7          12786
                     /label="InsTh7_1060"
                     /label=InsTh7_1060
     InsTh7          12787
                     /label="InsTh7_1061"
                     /label=InsTh7_1061
     InsTh41         12788
                     /label="InsTh41_183"
                     /label=InsTh41_183
     InsTh7          12788
                     /label="InsTh7_1062"
                     /label=InsTh7_1062
     InsTh41         12789
                     /label="InsTh41_184"
                     /label=InsTh41_184
     InsTh7          12789
                     /label="InsTh7_1063"
                     /label=InsTh7_1063
     InsTh7          12790
                     /label="InsTh7_1064"
                     /label=InsTh7_1064
     InsTh7          12792
                     /label="InsTh7_1065"
                     /label=InsTh7_1065
     InsTh7          12793
                     /label="InsTh7_1066"
                     /label=InsTh7_1066
     InsTh7          12794
                     /label="InsTh7_1067"
                     /label=InsTh7_1067
     InsTh7          12797
                     /label="InsTh7_1068"
                     /label=InsTh7_1068
     InsTh41         12798
                     /label="InsTh41_185"
                     /label=InsTh41_185
     InsTh7          12798
                     /label="InsTh7_1069"
                     /label=InsTh7_1069
     InsTh41         12800
                     /label="InsTh41_186"
                     /label=InsTh41_186
     InsTh7          12800
                     /label="InsTh7_1070"
                     /label=InsTh7_1070
     InsTh7          12801
                     /label="InsTh7_1071"
                     /label=InsTh7_1071
     InsTh41         12802
                     /label="InsTh41_187"
                     /label=InsTh41_187
     InsTh7          12802
                     /label="InsTh7_1072"
                     /label=InsTh7_1072
     InsTh7          12803
                     /label="InsTh7_1073"
                     /label=InsTh7_1073
     InsTh41         12804
                     /label="InsTh41_188"
                     /label=InsTh41_188
     InsTh7          12804
                     /label="InsTh7_1074"
                     /label=InsTh7_1074
     InsTh41         12805
                     /label="InsTh41_189"
                     /label=InsTh41_189
     InsTh7          12805
                     /label="InsTh7_1075"
                     /label=InsTh7_1075
     InsTh7          12806
                     /label="InsTh7_1076"
                     /label=InsTh7_1076
     InsTh7          12807
                     /label="InsTh7_1077"
                     /label=InsTh7_1077
     InsTh7          12808
                     /label="InsTh7_1078"
                     /label=InsTh7_1078
     InsTh7          12810
                     /label="InsTh7_1079"
                     /label=InsTh7_1079
     InsTh7          12811
                     /label="InsTh7_1080"
                     /label=InsTh7_1080
     InsTh7          12812
                     /label="InsTh7_1081"
                     /label=InsTh7_1081
     InsTh7          12813
                     /label="InsTh7_1082"
                     /label=InsTh7_1082
     InsTh7          12816
                     /label="InsTh7_1083"
                     /label=InsTh7_1083
     InsTh7          12817
                     /label="InsTh7_1084"
                     /label=InsTh7_1084
     InsTh7          12818
                     /label="InsTh7_1085"
                     /label=InsTh7_1085
     InsTh41         12819
                     /label="InsTh41_190"
                     /label=InsTh41_190
     InsTh7          12819
                     /label="InsTh7_1086"
                     /label=InsTh7_1086
     InsTh41         12820
                     /label="InsTh41_191"
                     /label=InsTh41_191
     InsTh7          12820
                     /label="InsTh7_1087"
                     /label=InsTh7_1087
     InsTh41         12821
                     /label="InsTh41_192"
                     /label=InsTh41_192
     InsTh7          12821
                     /label="InsTh7_1088"
                     /label=InsTh7_1088
     InsTh7          12822
                     /label="InsTh7_1089"
                     /label=InsTh7_1089
     InsTh7          12823
                     /label="InsTh7_1090"
                     /label=InsTh7_1090
     InsTh7          12825
                     /label="InsTh7_1091"
                     /label=InsTh7_1091
     InsTh7          12827
                     /label="InsTh7_1092"
                     /label=InsTh7_1092
     InsTh41         12828
                     /label="InsTh41_193"
                     /label=InsTh41_193
     InsTh7          12828
                     /label="InsTh7_1093"
                     /label=InsTh7_1093
     InsTh7          12829
                     /label="InsTh7_1094"
                     /label=InsTh7_1094
     InsTh7          12830
                     /label="InsTh7_1095"
                     /label=InsTh7_1095
     InsTh7          12831
                     /label="InsTh7_1096"
                     /label=InsTh7_1096
     InsTh7          12832
                     /label="InsTh7_1097"
                     /label=InsTh7_1097
     InsTh41         12835
                     /label="InsTh41_194"
                     /label=InsTh41_194
     InsTh7          12835
                     /label="InsTh7_1098"
                     /label=InsTh7_1098
     InsTh7          12836
                     /label="InsTh7_1099"
                     /label=InsTh7_1099
     InsTh7          12837
                     /label="InsTh7_1100"
                     /label=InsTh7_1100
     InsTh7          12838
                     /label="InsTh7_1101"
                     /label=InsTh7_1101
     ORF_NE          complement(12838..13533)
                     /label="MPN011"
                     /label=MPN011
     InsTh7          12839
                     /label="InsTh7_1102"
                     /label=InsTh7_1102
     InsTh41         12840
                     /label="InsTh41_195"
                     /label=InsTh41_195
     InsTh7          12840
                     /label="InsTh7_1103"
                     /label=InsTh7_1103
     InsTh41         12841
                     /label="InsTh41_196"
                     /label=InsTh41_196
     InsTh7          12841
                     /label="InsTh7_1104"
                     /label=InsTh7_1104
     InsTh7          12842
                     /label="InsTh7_1105"
                     /label=InsTh7_1105
     InsTh7          12843
                     /label="InsTh7_1106"
                     /label=InsTh7_1106
     InsTh7          12845
                     /label="InsTh7_1107"
                     /label=InsTh7_1107
     InsTh7          12846
                     /label="InsTh7_1108"
                     /label=InsTh7_1108
     InsTh7          12847
                     /label="InsTh7_1109"
                     /label=InsTh7_1109
     InsTh7          12848
                     /label="InsTh7_1110"
                     /label=InsTh7_1110
     InsTh7          12849
                     /label="InsTh7_1111"
                     /label=InsTh7_1111
     InsTh7          12850
                     /label="InsTh7_1112"
                     /label=InsTh7_1112
     InsTh7          12852
                     /label="InsTh7_1113"
                     /label=InsTh7_1113
     InsTh41         12854
                     /label="InsTh41_197"
                     /label=InsTh41_197
     InsTh7          12854
                     /label="InsTh7_1114"
                     /label=InsTh7_1114
     InsTh41         12855
                     /label="InsTh41_198"
                     /label=InsTh41_198
     InsTh7          12855
                     /label="InsTh7_1115"
                     /label=InsTh7_1115
     InsTh41         12856
                     /label="InsTh41_199"
                     /label=InsTh41_199
     InsTh7          12856
                     /label="InsTh7_1116"
                     /label=InsTh7_1116
     InsTh41         12857
                     /label="InsTh41_200"
                     /label=InsTh41_200
     InsTh7          12857
                     /label="InsTh7_1117"
                     /label=InsTh7_1117
     InsTh7          12858
                     /label="InsTh7_1118"
                     /label=InsTh7_1118
     InsTh7          12860
                     /label="InsTh7_1119"
                     /label=InsTh7_1119
     InsTh7          12863
                     /label="InsTh7_1120"
                     /label=InsTh7_1120
     InsTh41         12867
                     /label="InsTh41_201"
                     /label=InsTh41_201
     InsTh7          12867
                     /label="InsTh7_1121"
                     /label=InsTh7_1121
     InsTh41         12870
                     /label="InsTh41_202"
                     /label=InsTh41_202
     InsTh7          12870
                     /label="InsTh7_1122"
                     /label=InsTh7_1122
     InsTh41         12871
                     /label="InsTh41_203"
                     /label=InsTh41_203
     InsTh7          12871
                     /label="InsTh7_1123"
                     /label=InsTh7_1123
     InsTh41         12872
                     /label="InsTh41_204"
                     /label=InsTh41_204
     InsTh7          12872
                     /label="InsTh7_1124"
                     /label=InsTh7_1124
     InsTh7          12873
                     /label="InsTh7_1125"
                     /label=InsTh7_1125
     InsTh7          12875
                     /label="InsTh7_1126"
                     /label=InsTh7_1126
     InsTh7          12876
                     /label="InsTh7_1127"
                     /label=InsTh7_1127
     InsTh7          12877
                     /label="InsTh7_1128"
                     /label=InsTh7_1128
     InsTh7          12879
                     /label="InsTh7_1129"
                     /label=InsTh7_1129
     InsTh41         12880
                     /label="InsTh41_205"
                     /label=InsTh41_205
     InsTh7          12880
                     /label="InsTh7_1130"
                     /label=InsTh7_1130
     InsTh7          12881
                     /label="InsTh7_1131"
                     /label=InsTh7_1131
     InsTh7          12882
                     /label="InsTh7_1132"
                     /label=InsTh7_1132
     InsTh7          12883
                     /label="InsTh7_1133"
                     /label=InsTh7_1133
     InsTh41         12884
                     /label="InsTh41_206"
                     /label=InsTh41_206
     InsTh7          12884
                     /label="InsTh7_1134"
                     /label=InsTh7_1134
     InsTh41         12885
                     /label="InsTh41_207"
                     /label=InsTh41_207
     InsTh7          12885
                     /label="InsTh7_1135"
                     /label=InsTh7_1135
     InsTh41         12886
                     /label="InsTh41_208"
                     /label=InsTh41_208
     InsTh7          12886
                     /label="InsTh7_1136"
                     /label=InsTh7_1136
     InsTh7          12887
                     /label="InsTh7_1137"
                     /label=InsTh7_1137
     InsTh7          12888
                     /label="InsTh7_1138"
                     /label=InsTh7_1138
     InsTh7          12889
                     /label="InsTh7_1139"
                     /label=InsTh7_1139
     InsTh7          12891
                     /label="InsTh7_1140"
                     /label=InsTh7_1140
     InsTh7          12892
                     /label="InsTh7_1141"
                     /label=InsTh7_1141
     InsTh7          12893
                     /label="InsTh7_1142"
                     /label=InsTh7_1142
     InsTh7          12894
                     /label="InsTh7_1143"
                     /label=InsTh7_1143
     InsTh41         12895
                     /label="InsTh41_209"
                     /label=InsTh41_209
     InsTh7          12895
                     /label="InsTh7_1144"
                     /label=InsTh7_1144
     InsTh7          12896
                     /label="InsTh7_1145"
                     /label=InsTh7_1145
     InsTh7          12897
                     /label="InsTh7_1146"
                     /label=InsTh7_1146
     InsTh41         12899
                     /label="InsTh41_210"
                     /label=InsTh41_210
     InsTh7          12899
                     /label="InsTh7_1147"
                     /label=InsTh7_1147
     InsTh7          12900
                     /label="InsTh7_1148"
                     /label=InsTh7_1148
     InsTh7          12902
                     /label="InsTh7_1149"
                     /label=InsTh7_1149
     InsTh7          12903
                     /label="InsTh7_1150"
                     /label=InsTh7_1150
     InsTh7          12905
                     /label="InsTh7_1151"
                     /label=InsTh7_1151
     InsTh7          12909
                     /label="InsTh7_1152"
                     /label=InsTh7_1152
     InsTh7          12910
                     /label="InsTh7_1153"
                     /label=InsTh7_1153
     InsTh41         12911
                     /label="InsTh41_211"
                     /label=InsTh41_211
     InsTh7          12911
                     /label="InsTh7_1154"
                     /label=InsTh7_1154
     InsTh7          12914
                     /label="InsTh7_1155"
                     /label=InsTh7_1155
     InsTh7          12915
                     /label="InsTh7_1156"
                     /label=InsTh7_1156
     InsTh41         12916
                     /label="InsTh41_212"
                     /label=InsTh41_212
     InsTh7          12916
                     /label="InsTh7_1157"
                     /label=InsTh7_1157
     InsTh7          12917
                     /label="InsTh7_1158"
                     /label=InsTh7_1158
     InsTh7          12918
                     /label="InsTh7_1159"
                     /label=InsTh7_1159
     InsTh7          12920
                     /label="InsTh7_1160"
                     /label=InsTh7_1160
     InsTh7          12922
                     /label="InsTh7_1161"
                     /label=InsTh7_1161
     InsTh7          12924
                     /label="InsTh7_1162"
                     /label=InsTh7_1162
     InsTh7          12926
                     /label="InsTh7_1163"
                     /label=InsTh7_1163
     InsTh7          12927
                     /label="InsTh7_1164"
                     /label=InsTh7_1164
     InsTh7          12930
                     /label="InsTh7_1165"
                     /label=InsTh7_1165
     InsTh7          12931
                     /label="InsTh7_1166"
                     /label=InsTh7_1166
     InsTh41         12932
                     /label="InsTh41_213"
                     /label=InsTh41_213
     InsTh7          12932
                     /label="InsTh7_1167"
                     /label=InsTh7_1167
     InsTh7          12933
                     /label="InsTh7_1168"
                     /label=InsTh7_1168
     InsTh7          12934
                     /label="InsTh7_1169"
                     /label=InsTh7_1169
     InsTh7          12937
                     /label="InsTh7_1170"
                     /label=InsTh7_1170
     InsTh7          12939
                     /label="InsTh7_1171"
                     /label=InsTh7_1171
     InsTh41         12940
                     /label="InsTh41_214"
                     /label=InsTh41_214
     InsTh7          12940
                     /label="InsTh7_1172"
                     /label=InsTh7_1172
     InsTh41         12941
                     /label="InsTh41_215"
                     /label=InsTh41_215
     InsTh7          12941
                     /label="InsTh7_1173"
                     /label=InsTh7_1173
     InsTh7          12942
                     /label="InsTh7_1174"
                     /label=InsTh7_1174
     InsTh7          12943
                     /label="InsTh7_1175"
                     /label=InsTh7_1175
     InsTh7          12947
                     /label="InsTh7_1176"
                     /label=InsTh7_1176
     InsTh41         12948
                     /label="InsTh41_216"
                     /label=InsTh41_216
     InsTh7          12948
                     /label="InsTh7_1177"
                     /label=InsTh7_1177
     InsTh7          12949
                     /label="InsTh7_1178"
                     /label=InsTh7_1178
     InsTh7          12951
                     /label="InsTh7_1179"
                     /label=InsTh7_1179
     InsTh7          12952
                     /label="InsTh7_1180"
                     /label=InsTh7_1180
     InsTh7          12953
                     /label="InsTh7_1181"
                     /label=InsTh7_1181
     InsTh7          12954
                     /label="InsTh7_1182"
                     /label=InsTh7_1182
     InsTh7          12955
                     /label="InsTh7_1183"
                     /label=InsTh7_1183
     InsTh41         12956
                     /label="InsTh41_217"
                     /label=InsTh41_217
     InsTh7          12956
                     /label="InsTh7_1184"
                     /label=InsTh7_1184
     InsTh7          12957
                     /label="InsTh7_1185"
                     /label=InsTh7_1185
     InsTh7          12958
                     /label="InsTh7_1186"
                     /label=InsTh7_1186
     InsTh7          12959
                     /label="InsTh7_1187"
                     /label=InsTh7_1187
     InsTh41         12960
                     /label="InsTh41_218"
                     /label=InsTh41_218
     InsTh7          12960
                     /label="InsTh7_1188"
                     /label=InsTh7_1188
     InsTh7          12961
                     /label="InsTh7_1189"
                     /label=InsTh7_1189
     InsTh7          12964
                     /label="InsTh7_1190"
                     /label=InsTh7_1190
     InsTh7          12965
                     /label="InsTh7_1191"
                     /label=InsTh7_1191
     InsTh7          12967
                     /label="InsTh7_1192"
                     /label=InsTh7_1192
     InsTh7          12970
                     /label="InsTh7_1193"
                     /label=InsTh7_1193
     InsTh7          12971
                     /label="InsTh7_1194"
                     /label=InsTh7_1194
     InsTh7          12974
                     /label="InsTh7_1195"
                     /label=InsTh7_1195
     InsTh7          12975
                     /label="InsTh7_1196"
                     /label=InsTh7_1196
     InsTh41         12976
                     /label="InsTh41_219"
                     /label=InsTh41_219
     InsTh7          12976
                     /label="InsTh7_1197"
                     /label=InsTh7_1197
     InsTh7          12977
                     /label="InsTh7_1198"
                     /label=InsTh7_1198
     InsTh7          12979
                     /label="InsTh7_1199"
                     /label=InsTh7_1199
     InsTh7          12981
                     /label="InsTh7_1200"
                     /label=InsTh7_1200
     InsTh7          12983
                     /label="InsTh7_1201"
                     /label=InsTh7_1201
     InsTh41         12984
                     /label="InsTh41_220"
                     /label=InsTh41_220
     InsTh7          12984
                     /label="InsTh7_1202"
                     /label=InsTh7_1202
     InsTh7          12985
                     /label="InsTh7_1203"
                     /label=InsTh7_1203
     InsTh7          12989
                     /label="InsTh7_1204"
                     /label=InsTh7_1204
     InsTh41         12991
                     /label="InsTh41_221"
                     /label=InsTh41_221
     InsTh7          12991
                     /label="InsTh7_1205"
                     /label=InsTh7_1205
     InsTh7          12992
                     /label="InsTh7_1206"
                     /label=InsTh7_1206
     InsTh7          12993
                     /label="InsTh7_1207"
                     /label=InsTh7_1207
     InsTh7          12994
                     /label="InsTh7_1208"
                     /label=InsTh7_1208
     InsTh7          12995
                     /label="InsTh7_1209"
                     /label=InsTh7_1209
     InsTh41         12996
                     /label="InsTh41_222"
                     /label=InsTh41_222
     InsTh7          12996
                     /label="InsTh7_1210"
                     /label=InsTh7_1210
     InsTh41         12997
                     /label="InsTh41_223"
                     /label=InsTh41_223
     InsTh7          12997
                     /label="InsTh7_1211"
                     /label=InsTh7_1211
     InsTh7          12998
                     /label="InsTh7_1212"
                     /label=InsTh7_1212
     InsTh7          12999
                     /label="InsTh7_1213"
                     /label=InsTh7_1213
     InsTh41         13000
                     /label="InsTh41_224"
                     /label=InsTh41_224
     InsTh7          13000
                     /label="InsTh7_1214"
                     /label=InsTh7_1214
     InsTh7          13001
                     /label="InsTh7_1215"
                     /label=InsTh7_1215
     InsTh7          13007
                     /label="InsTh7_1216"
                     /label=InsTh7_1216
     InsTh41         13008
                     /label="InsTh41_225"
                     /label=InsTh41_225
     InsTh7          13008
                     /label="InsTh7_1217"
                     /label=InsTh7_1217
     InsTh41         13009
                     /label="InsTh41_226"
                     /label=InsTh41_226
     InsTh7          13009
                     /label="InsTh7_1218"
                     /label=InsTh7_1218
     InsTh7          13010
                     /label="InsTh7_1219"
                     /label=InsTh7_1219
     InsTh7          13011
                     /label="InsTh7_1220"
                     /label=InsTh7_1220
     InsTh41         13013
                     /label="InsTh41_227"
                     /label=InsTh41_227
     InsTh7          13013
                     /label="InsTh7_1221"
                     /label=InsTh7_1221
     InsTh7          13014
                     /label="InsTh7_1222"
                     /label=InsTh7_1222
     InsTh7          13015
                     /label="InsTh7_1223"
                     /label=InsTh7_1223
     InsTh7          13016
                     /label="InsTh7_1224"
                     /label=InsTh7_1224
     InsTh7          13017
                     /label="InsTh7_1225"
                     /label=InsTh7_1225
     InsTh7          13021
                     /label="InsTh7_1226"
                     /label=InsTh7_1226
     InsTh7          13022
                     /label="InsTh7_1227"
                     /label=InsTh7_1227
     InsTh7          13023
                     /label="InsTh7_1228"
                     /label=InsTh7_1228
     InsTh7          13024
                     /label="InsTh7_1229"
                     /label=InsTh7_1229
     InsTh7          13026
                     /label="InsTh7_1230"
                     /label=InsTh7_1230
     InsTh7          13029
                     /label="InsTh7_1231"
                     /label=InsTh7_1231
     InsTh7          13030
                     /label="InsTh7_1232"
                     /label=InsTh7_1232
     InsTh41         13031
                     /label="InsTh41_228"
                     /label=InsTh41_228
     InsTh7          13031
                     /label="InsTh7_1233"
                     /label=InsTh7_1233
     InsTh41         13032
                     /label="InsTh41_229"
                     /label=InsTh41_229
     InsTh7          13032
                     /label="InsTh7_1234"
                     /label=InsTh7_1234
     InsTh7          13033
                     /label="InsTh7_1235"
                     /label=InsTh7_1235
     InsTh7          13034
                     /label="InsTh7_1236"
                     /label=InsTh7_1236
     InsTh7          13036
                     /label="InsTh7_1237"
                     /label=InsTh7_1237
     InsTh7          13037
                     /label="InsTh7_1238"
                     /label=InsTh7_1238
     InsTh7          13038
                     /label="InsTh7_1239"
                     /label=InsTh7_1239
     InsTh7          13039
                     /label="InsTh7_1240"
                     /label=InsTh7_1240
     InsTh7          13040
                     /label="InsTh7_1241"
                     /label=InsTh7_1241
     InsTh7          13041
                     /label="InsTh7_1242"
                     /label=InsTh7_1242
     InsTh7          13042
                     /label="InsTh7_1243"
                     /label=InsTh7_1243
     InsTh7          13044
                     /label="InsTh7_1244"
                     /label=InsTh7_1244
     InsTh41         13047
                     /label="InsTh41_230"
                     /label=InsTh41_230
     InsTh7          13047
                     /label="InsTh7_1245"
                     /label=InsTh7_1245
     InsTh41         13052
                     /label="InsTh41_231"
                     /label=InsTh41_231
     InsTh7          13052
                     /label="InsTh7_1246"
                     /label=InsTh7_1246
     InsTh7          13053
                     /label="InsTh7_1247"
                     /label=InsTh7_1247
     InsTh7          13054
                     /label="InsTh7_1248"
                     /label=InsTh7_1248
     InsTh7          13056
                     /label="InsTh7_1249"
                     /label=InsTh7_1249
     InsTh7          13057
                     /label="InsTh7_1250"
                     /label=InsTh7_1250
     InsTh7          13058
                     /label="InsTh7_1251"
                     /label=InsTh7_1251
     InsTh7          13060
                     /label="InsTh7_1252"
                     /label=InsTh7_1252
     InsTh7          13061
                     /label="InsTh7_1253"
                     /label=InsTh7_1253
     InsTh7          13062
                     /label="InsTh7_1254"
                     /label=InsTh7_1254
     InsTh7          13066
                     /label="InsTh7_1255"
                     /label=InsTh7_1255
     InsTh7          13067
                     /label="InsTh7_1256"
                     /label=InsTh7_1256
     InsTh41         13068
                     /label="InsTh41_232"
                     /label=InsTh41_232
     InsTh7          13068
                     /label="InsTh7_1257"
                     /label=InsTh7_1257
     InsTh41         13069
                     /label="InsTh41_233"
                     /label=InsTh41_233
     InsTh7          13069
                     /label="InsTh7_1258"
                     /label=InsTh7_1258
     InsTh41         13070
                     /label="InsTh41_234"
                     /label=InsTh41_234
     InsTh7          13070
                     /label="InsTh7_1259"
                     /label=InsTh7_1259
     InsTh7          13071
                     /label="InsTh7_1260"
                     /label=InsTh7_1260
     InsTh7          13072
                     /label="InsTh7_1261"
                     /label=InsTh7_1261
     InsTh7          13074
                     /label="InsTh7_1262"
                     /label=InsTh7_1262
     InsTh41         13075
                     /label="InsTh41_235"
                     /label=InsTh41_235
     InsTh7          13075
                     /label="InsTh7_1263"
                     /label=InsTh7_1263
     InsTh41         13076
                     /label="InsTh41_236"
                     /label=InsTh41_236
     InsTh7          13076
                     /label="InsTh7_1264"
                     /label=InsTh7_1264
     InsTh7          13077
                     /label="InsTh7_1265"
                     /label=InsTh7_1265
     InsTh7          13078
                     /label="InsTh7_1266"
                     /label=InsTh7_1266
     InsTh7          13079
                     /label="InsTh7_1267"
                     /label=InsTh7_1267
     InsTh7          13082
                     /label="InsTh7_1268"
                     /label=InsTh7_1268
     InsTh7          13083
                     /label="InsTh7_1269"
                     /label=InsTh7_1269
     InsTh7          13085
                     /label="InsTh7_1270"
                     /label=InsTh7_1270
     InsTh7          13086
                     /label="InsTh7_1271"
                     /label=InsTh7_1271
     InsTh7          13090
                     /label="InsTh7_1272"
                     /label=InsTh7_1272
     InsTh41         13091
                     /label="InsTh41_237"
                     /label=InsTh41_237
     InsTh7          13091
                     /label="InsTh7_1273"
                     /label=InsTh7_1273
     InsTh41         13092
                     /label="InsTh41_238"
                     /label=InsTh41_238
     InsTh7          13092
                     /label="InsTh7_1274"
                     /label=InsTh7_1274
     InsTh7          13094
                     /label="InsTh7_1275"
                     /label=InsTh7_1275
     InsTh41         13095
                     /label="InsTh41_239"
                     /label=InsTh41_239
     InsTh7          13095
                     /label="InsTh7_1276"
                     /label=InsTh7_1276
     InsTh7          13096
                     /label="InsTh7_1277"
                     /label=InsTh7_1277
     InsTh7          13097
                     /label="InsTh7_1278"
                     /label=InsTh7_1278
     InsTh41         13098
                     /label="InsTh41_240"
                     /label=InsTh41_240
     InsTh7          13098
                     /label="InsTh7_1279"
                     /label=InsTh7_1279
     InsTh41         13099
                     /label="InsTh41_241"
                     /label=InsTh41_241
     InsTh7          13099
                     /label="InsTh7_1280"
                     /label=InsTh7_1280
     InsTh7          13100
                     /label="InsTh7_1281"
                     /label=InsTh7_1281
     InsTh7          13101
                     /label="InsTh7_1282"
                     /label=InsTh7_1282
     InsTh7          13107
                     /label="InsTh7_1283"
                     /label=InsTh7_1283
     InsTh7          13108
                     /label="InsTh7_1284"
                     /label=InsTh7_1284
     InsTh7          13111
                     /label="InsTh7_1285"
                     /label=InsTh7_1285
     InsTh7          13112
                     /label="InsTh7_1286"
                     /label=InsTh7_1286
     InsTh7          13113
                     /label="InsTh7_1287"
                     /label=InsTh7_1287
     InsTh41         13114
                     /label="InsTh41_242"
                     /label=InsTh41_242
     InsTh7          13114
                     /label="InsTh7_1288"
                     /label=InsTh7_1288
     InsTh41         13115
                     /label="InsTh41_243"
                     /label=InsTh41_243
     InsTh7          13115
                     /label="InsTh7_1289"
                     /label=InsTh7_1289
     InsTh7          13116
                     /label="InsTh7_1290"
                     /label=InsTh7_1290
     InsTh7          13117
                     /label="InsTh7_1291"
                     /label=InsTh7_1291
     InsTh7          13118
                     /label="InsTh7_1292"
                     /label=InsTh7_1292
     InsTh7          13121
                     /label="InsTh7_1293"
                     /label=InsTh7_1293
     InsTh7          13122
                     /label="InsTh7_1294"
                     /label=InsTh7_1294
     InsTh7          13123
                     /label="InsTh7_1295"
                     /label=InsTh7_1295
     InsTh7          13124
                     /label="InsTh7_1296"
                     /label=InsTh7_1296
     InsTh7          13125
                     /label="InsTh7_1297"
                     /label=InsTh7_1297
     InsTh7          13127
                     /label="InsTh7_1298"
                     /label=InsTh7_1298
     InsTh7          13128
                     /label="InsTh7_1299"
                     /label=InsTh7_1299
     InsTh7          13129
                     /label="InsTh7_1300"
                     /label=InsTh7_1300
     InsTh7          13132
                     /label="InsTh7_1301"
                     /label=InsTh7_1301
     InsTh7          13133
                     /label="InsTh7_1302"
                     /label=InsTh7_1302
     InsTh7          13134
                     /label="InsTh7_1303"
                     /label=InsTh7_1303
     InsTh41         13136
                     /label="InsTh41_244"
                     /label=InsTh41_244
     InsTh7          13136
                     /label="InsTh7_1304"
                     /label=InsTh7_1304
     InsTh41         13137
                     /label="InsTh41_245"
                     /label=InsTh41_245
     InsTh7          13137
                     /label="InsTh7_1305"
                     /label=InsTh7_1305
     InsTh7          13138
                     /label="InsTh7_1306"
                     /label=InsTh7_1306
     InsTh7          13139
                     /label="InsTh7_1307"
                     /label=InsTh7_1307
     InsTh7          13140
                     /label="InsTh7_1308"
                     /label=InsTh7_1308
     InsTh7          13141
                     /label="InsTh7_1309"
                     /label=InsTh7_1309
     InsTh7          13142
                     /label="InsTh7_1310"
                     /label=InsTh7_1310
     InsTh7          13143
                     /label="InsTh7_1311"
                     /label=InsTh7_1311
     InsTh7          13144
                     /label="InsTh7_1312"
                     /label=InsTh7_1312
     InsTh7          13145
                     /label="InsTh7_1313"
                     /label=InsTh7_1313
     InsTh7          13146
                     /label="InsTh7_1314"
                     /label=InsTh7_1314
     InsTh7          13151
                     /label="InsTh7_1315"
                     /label=InsTh7_1315
     InsTh41         13152
                     /label="InsTh41_246"
                     /label=InsTh41_246
     InsTh7          13152
                     /label="InsTh7_1316"
                     /label=InsTh7_1316
     InsTh7          13153
                     /label="InsTh7_1317"
                     /label=InsTh7_1317
     InsTh7          13156
                     /label="InsTh7_1318"
                     /label=InsTh7_1318
     InsTh41         13159
                     /label="InsTh41_247"
                     /label=InsTh41_247
     InsTh7          13159
                     /label="InsTh7_1319"
                     /label=InsTh7_1319
     InsTh7          13160
                     /label="InsTh7_1320"
                     /label=InsTh7_1320
     InsTh41         13161
                     /label="InsTh41_248"
                     /label=InsTh41_248
     InsTh7          13161
                     /label="InsTh7_1321"
                     /label=InsTh7_1321
     InsTh7          13164
                     /label="InsTh7_1322"
                     /label=InsTh7_1322
     InsTh7          13167
                     /label="InsTh7_1323"
                     /label=InsTh7_1323
     InsTh7          13168
                     /label="InsTh7_1324"
                     /label=InsTh7_1324
     InsTh7          13169
                     /label="InsTh7_1325"
                     /label=InsTh7_1325
     InsTh7          13172
                     /label="InsTh7_1326"
                     /label=InsTh7_1326
     InsTh7          13174
                     /label="InsTh7_1327"
                     /label=InsTh7_1327
     InsTh7          13175
                     /label="InsTh7_1328"
                     /label=InsTh7_1328
     InsTh7          13176
                     /label="InsTh7_1329"
                     /label=InsTh7_1329
     InsTh7          13180
                     /label="InsTh7_1330"
                     /label=InsTh7_1330
     InsTh7          13182
                     /label="InsTh7_1331"
                     /label=InsTh7_1331
     InsTh41         13184
                     /label="InsTh41_249"
                     /label=InsTh41_249
     InsTh7          13184
                     /label="InsTh7_1332"
                     /label=InsTh7_1332
     InsTh41         13185
                     /label="InsTh41_250"
                     /label=InsTh41_250
     InsTh7          13185
                     /label="InsTh7_1333"
                     /label=InsTh7_1333
     InsTh7          13186
                     /label="InsTh7_1334"
                     /label=InsTh7_1334
     InsTh7          13187
                     /label="InsTh7_1335"
                     /label=InsTh7_1335
     InsTh41         13188
                     /label="InsTh41_251"
                     /label=InsTh41_251
     InsTh7          13188
                     /label="InsTh7_1336"
                     /label=InsTh7_1336
     InsTh7          13189
                     /label="InsTh7_1337"
                     /label=InsTh7_1337
     InsTh7          13191
                     /label="InsTh7_1338"
                     /label=InsTh7_1338
     InsTh41         13192
                     /label="InsTh41_252"
                     /label=InsTh41_252
     InsTh7          13192
                     /label="InsTh7_1339"
                     /label=InsTh7_1339
     InsTh7          13193
                     /label="InsTh7_1340"
                     /label=InsTh7_1340
     InsTh7          13195
                     /label="InsTh7_1341"
                     /label=InsTh7_1341
     InsTh7          13198
                     /label="InsTh7_1342"
                     /label=InsTh7_1342
     InsTh41         13199
                     /label="InsTh41_253"
                     /label=InsTh41_253
     InsTh7          13199
                     /label="InsTh7_1343"
                     /label=InsTh7_1343
     InsTh41         13200
                     /label="InsTh41_254"
                     /label=InsTh41_254
     InsTh7          13200
                     /label="InsTh7_1344"
                     /label=InsTh7_1344
     InsTh7          13202
                     /label="InsTh7_1345"
                     /label=InsTh7_1345
     InsTh41         13203
                     /label="InsTh41_255"
                     /label=InsTh41_255
     InsTh7          13203
                     /label="InsTh7_1346"
                     /label=InsTh7_1346
     InsTh7          13205
                     /label="InsTh7_1347"
                     /label=InsTh7_1347
     InsTh7          13206
                     /label="InsTh7_1348"
                     /label=InsTh7_1348
     InsTh7          13207
                     /label="InsTh7_1349"
                     /label=InsTh7_1349
     InsTh7          13208
                     /label="InsTh7_1350"
                     /label=InsTh7_1350
     InsTh7          13210
                     /label="InsTh7_1351"
                     /label=InsTh7_1351
     InsTh7          13211
                     /label="InsTh7_1352"
                     /label=InsTh7_1352
     InsTh7          13212
                     /label="InsTh7_1353"
                     /label=InsTh7_1353
     InsTh7          13214
                     /label="InsTh7_1354"
                     /label=InsTh7_1354
     InsTh41         13215
                     /label="InsTh41_256"
                     /label=InsTh41_256
     InsTh7          13215
                     /label="InsTh7_1355"
                     /label=InsTh7_1355
     InsTh7          13217
                     /label="InsTh7_1356"
                     /label=InsTh7_1356
     InsTh7          13218
                     /label="InsTh7_1357"
                     /label=InsTh7_1357
     InsTh41         13219
                     /label="InsTh41_257"
                     /label=InsTh41_257
     InsTh7          13219
                     /label="InsTh7_1358"
                     /label=InsTh7_1358
     InsTh41         13220
                     /label="InsTh41_258"
                     /label=InsTh41_258
     InsTh7          13220
                     /label="InsTh7_1359"
                     /label=InsTh7_1359
     InsTh41         13221
                     /label="InsTh41_259"
                     /label=InsTh41_259
     InsTh7          13221
                     /label="InsTh7_1360"
                     /label=InsTh7_1360
     InsTh7          13222
                     /label="InsTh7_1361"
                     /label=InsTh7_1361
     InsTh7          13223
                     /label="InsTh7_1362"
                     /label=InsTh7_1362
     InsTh7          13224
                     /label="InsTh7_1363"
                     /label=InsTh7_1363
     InsTh7          13230
                     /label="InsTh7_1364"
                     /label=InsTh7_1364
     InsTh7          13233
                     /label="InsTh7_1365"
                     /label=InsTh7_1365
     InsTh41         13235
                     /label="InsTh41_260"
                     /label=InsTh41_260
     InsTh7          13235
                     /label="InsTh7_1366"
                     /label=InsTh7_1366
     InsTh41         13236
                     /label="InsTh41_261"
                     /label=InsTh41_261
     InsTh7          13236
                     /label="InsTh7_1367"
                     /label=InsTh7_1367
     InsTh41         13237
                     /label="InsTh41_262"
                     /label=InsTh41_262
     InsTh7          13237
                     /label="InsTh7_1368"
                     /label=InsTh7_1368
     InsTh7          13238
                     /label="InsTh7_1369"
                     /label=InsTh7_1369
     InsTh7          13239
                     /label="InsTh7_1370"
                     /label=InsTh7_1370
     InsTh7          13241
                     /label="InsTh7_1371"
                     /label=InsTh7_1371
     InsTh41         13242
                     /label="InsTh41_263"
                     /label=InsTh41_263
     InsTh7          13242
                     /label="InsTh7_1372"
                     /label=InsTh7_1372
     InsTh41         13243
                     /label="InsTh41_264"
                     /label=InsTh41_264
     InsTh7          13243
                     /label="InsTh7_1373"
                     /label=InsTh7_1373
     InsTh7          13244
                     /label="InsTh7_1374"
                     /label=InsTh7_1374
     InsTh7          13245
                     /label="InsTh7_1375"
                     /label=InsTh7_1375
     InsTh7          13246
                     /label="InsTh7_1376"
                     /label=InsTh7_1376
     InsTh7          13247
                     /label="InsTh7_1377"
                     /label=InsTh7_1377
     InsTh7          13249
                     /label="InsTh7_1378"
                     /label=InsTh7_1378
     InsTh7          13250
                     /label="InsTh7_1379"
                     /label=InsTh7_1379
     InsTh7          13252
                     /label="InsTh7_1380"
                     /label=InsTh7_1380
     InsTh7          13254
                     /label="InsTh7_1381"
                     /label=InsTh7_1381
     InsTh41         13255
                     /label="InsTh41_265"
                     /label=InsTh41_265
     InsTh7          13255
                     /label="InsTh7_1382"
                     /label=InsTh7_1382
     InsTh7          13256
                     /label="InsTh7_1383"
                     /label=InsTh7_1383
     InsTh7          13257
                     /label="InsTh7_1384"
                     /label=InsTh7_1384
     InsTh41         13259
                     /label="InsTh41_266"
                     /label=InsTh41_266
     InsTh7          13259
                     /label="InsTh7_1385"
                     /label=InsTh7_1385
     InsTh7          13260
                     /label="InsTh7_1386"
                     /label=InsTh7_1386
     InsTh7          13261
                     /label="InsTh7_1387"
                     /label=InsTh7_1387
     InsTh7          13262
                     /label="InsTh7_1388"
                     /label=InsTh7_1388
     InsTh41         13263
                     /label="InsTh41_267"
                     /label=InsTh41_267
     InsTh7          13263
                     /label="InsTh7_1389"
                     /label=InsTh7_1389
     InsTh41         13264
                     /label="InsTh41_268"
                     /label=InsTh41_268
     InsTh7          13264
                     /label="InsTh7_1390"
                     /label=InsTh7_1390
     InsTh41         13265
                     /label="InsTh41_269"
                     /label=InsTh41_269
     InsTh7          13265
                     /label="InsTh7_1391"
                     /label=InsTh7_1391
     InsTh7          13266
                     /label="InsTh7_1392"
                     /label=InsTh7_1392
     InsTh41         13268
                     /label="InsTh41_270"
                     /label=InsTh41_270
     InsTh7          13268
                     /label="InsTh7_1393"
                     /label=InsTh7_1393
     InsTh7          13269
                     /label="InsTh7_1394"
                     /label=InsTh7_1394
     InsTh7          13270
                     /label="InsTh7_1395"
                     /label=InsTh7_1395
     InsTh7          13271
                     /label="InsTh7_1396"
                     /label=InsTh7_1396
     InsTh7          13272
                     /label="InsTh7_1397"
                     /label=InsTh7_1397
     InsTh7          13273
                     /label="InsTh7_1398"
                     /label=InsTh7_1398
     InsTh7          13274
                     /label="InsTh7_1399"
                     /label=InsTh7_1399
     InsTh7          13276
                     /label="InsTh7_1400"
                     /label=InsTh7_1400
     InsTh41         13277
                     /label="InsTh41_271"
                     /label=InsTh41_271
     InsTh7          13277
                     /label="InsTh7_1401"
                     /label=InsTh7_1401
     InsTh7          13278
                     /label="InsTh7_1402"
                     /label=InsTh7_1402
     InsTh7          13279
                     /label="InsTh7_1403"
                     /label=InsTh7_1403
     InsTh41         13280
                     /label="InsTh41_272"
                     /label=InsTh41_272
     InsTh7          13280
                     /label="InsTh7_1404"
                     /label=InsTh7_1404
     InsTh7          13281
                     /label="InsTh7_1405"
                     /label=InsTh7_1405
     InsTh7          13282
                     /label="InsTh7_1406"
                     /label=InsTh7_1406
     InsTh41         13286
                     /label="InsTh41_273"
                     /label=InsTh41_273
     InsTh7          13286
                     /label="InsTh7_1407"
                     /label=InsTh7_1407
     InsTh7          13287
                     /label="InsTh7_1408"
                     /label=InsTh7_1408
     InsTh7          13289
                     /label="InsTh7_1409"
                     /label=InsTh7_1409
     InsTh7          13292
                     /label="InsTh7_1410"
                     /label=InsTh7_1410
     InsTh7          13296
                     /label="InsTh7_1411"
                     /label=InsTh7_1411
     InsTh41         13297
                     /label="InsTh41_274"
                     /label=InsTh41_274
     InsTh7          13297
                     /label="InsTh7_1412"
                     /label=InsTh7_1412
     InsTh7          13298
                     /label="InsTh7_1413"
                     /label=InsTh7_1413
     InsTh7          13299
                     /label="InsTh7_1414"
                     /label=InsTh7_1414
     InsTh41         13300
                     /label="InsTh41_275"
                     /label=InsTh41_275
     InsTh7          13300
                     /label="InsTh7_1415"
                     /label=InsTh7_1415
     InsTh7          13303
                     /label="InsTh7_1416"
                     /label=InsTh7_1416
     InsTh7          13306
                     /label="InsTh7_1417"
                     /label=InsTh7_1417
     InsTh7          13307
                     /label="InsTh7_1418"
                     /label=InsTh7_1418
     InsTh7          13308
                     /label="InsTh7_1419"
                     /label=InsTh7_1419
     InsTh41         13309
                     /label="InsTh41_276"
                     /label=InsTh41_276
     InsTh7          13309
                     /label="InsTh7_1420"
                     /label=InsTh7_1420
     InsTh7          13310
                     /label="InsTh7_1421"
                     /label=InsTh7_1421
     InsTh41         13311
                     /label="InsTh41_277"
                     /label=InsTh41_277
     InsTh7          13311
                     /label="InsTh7_1422"
                     /label=InsTh7_1422
     InsTh7          13314
                     /label="InsTh7_1423"
                     /label=InsTh7_1423
     InsTh7          13315
                     /label="InsTh7_1424"
                     /label=InsTh7_1424
     InsTh7          13320
                     /label="InsTh7_1425"
                     /label=InsTh7_1425
     InsTh41         13321
                     /label="InsTh41_278"
                     /label=InsTh41_278
     InsTh7          13321
                     /label="InsTh7_1426"
                     /label=InsTh7_1426
     InsTh7          13322
                     /label="InsTh7_1427"
                     /label=InsTh7_1427
     InsTh7          13323
                     /label="InsTh7_1428"
                     /label=InsTh7_1428
     InsTh7          13324
                     /label="InsTh7_1429"
                     /label=InsTh7_1429
     InsTh41         13325
                     /label="InsTh41_279"
                     /label=InsTh41_279
     InsTh7          13325
                     /label="InsTh7_1430"
                     /label=InsTh7_1430
     InsTh7          13326
                     /label="InsTh7_1431"
                     /label=InsTh7_1431
     InsTh41         13327
                     /label="InsTh41_280"
                     /label=InsTh41_280
     InsTh7          13327
                     /label="InsTh7_1432"
                     /label=InsTh7_1432
     InsTh7          13330
                     /label="InsTh7_1433"
                     /label=InsTh7_1433
     InsTh7          13331
                     /label="InsTh7_1434"
                     /label=InsTh7_1434
     InsTh7          13332
                     /label="InsTh7_1435"
                     /label=InsTh7_1435
     InsTh41         13333
                     /label="InsTh41_281"
                     /label=InsTh41_281
     InsTh7          13333
                     /label="InsTh7_1436"
                     /label=InsTh7_1436
     InsTh41         13334
                     /label="InsTh41_282"
                     /label=InsTh41_282
     InsTh7          13334
                     /label="InsTh7_1437"
                     /label=InsTh7_1437
     InsTh41         13335
                     /label="InsTh41_283"
                     /label=InsTh41_283
     InsTh7          13335
                     /label="InsTh7_1438"
                     /label=InsTh7_1438
     InsTh41         13336
                     /label="InsTh41_284"
                     /label=InsTh41_284
     InsTh7          13336
                     /label="InsTh7_1439"
                     /label=InsTh7_1439
     InsTh41         13337
                     /label="InsTh41_285"
                     /label=InsTh41_285
     InsTh7          13337
                     /label="InsTh7_1440"
                     /label=InsTh7_1440
     InsTh7          13338
                     /label="InsTh7_1441"
                     /label=InsTh7_1441
     InsTh7          13340
                     /label="InsTh7_1442"
                     /label=InsTh7_1442
     InsTh7          13341
                     /label="InsTh7_1443"
                     /label=InsTh7_1443
     InsTh41         13342
                     /label="InsTh41_286"
                     /label=InsTh41_286
     InsTh7          13342
                     /label="InsTh7_1444"
                     /label=InsTh7_1444
     InsTh7          13343
                     /label="InsTh7_1445"
                     /label=InsTh7_1445
     InsTh7          13346
                     /label="InsTh7_1446"
                     /label=InsTh7_1446
     InsTh41         13349
                     /label="InsTh41_287"
                     /label=InsTh41_287
     InsTh7          13349
                     /label="InsTh7_1447"
                     /label=InsTh7_1447
     InsTh41         13350
                     /label="InsTh41_288"
                     /label=InsTh41_288
     InsTh7          13350
                     /label="InsTh7_1448"
                     /label=InsTh7_1448
     InsTh41         13351
                     /label="InsTh41_289"
                     /label=InsTh41_289
     InsTh7          13351
                     /label="InsTh7_1449"
                     /label=InsTh7_1449
     InsTh7          13352
                     /label="InsTh7_1450"
                     /label=InsTh7_1450
     InsTh7          13353
                     /label="InsTh7_1451"
                     /label=InsTh7_1451
     InsTh7          13354
                     /label="InsTh7_1452"
                     /label=InsTh7_1452
     InsTh7          13355
                     /label="InsTh7_1453"
                     /label=InsTh7_1453
     InsTh41         13356
                     /label="InsTh41_290"
                     /label=InsTh41_290
     InsTh7          13356
                     /label="InsTh7_1454"
                     /label=InsTh7_1454
     InsTh7          13357
                     /label="InsTh7_1455"
                     /label=InsTh7_1455
     InsTh7          13358
                     /label="InsTh7_1456"
                     /label=InsTh7_1456
     InsTh7          13359
                     /label="InsTh7_1457"
                     /label=InsTh7_1457
     InsTh7          13360
                     /label="InsTh7_1458"
                     /label=InsTh7_1458
     InsTh7          13364
                     /label="InsTh7_1459"
                     /label=InsTh7_1459
     InsTh7          13365
                     /label="InsTh7_1460"
                     /label=InsTh7_1460
     InsTh41         13366
                     /label="InsTh41_291"
                     /label=InsTh41_291
     InsTh7          13366
                     /label="InsTh7_1461"
                     /label=InsTh7_1461
     InsTh41         13367
                     /label="InsTh41_292"
                     /label=InsTh41_292
     InsTh7          13367
                     /label="InsTh7_1462"
                     /label=InsTh7_1462
     InsTh7          13368
                     /label="InsTh7_1463"
                     /label=InsTh7_1463
     InsTh7          13369
                     /label="InsTh7_1464"
                     /label=InsTh7_1464
     InsTh7          13371
                     /label="InsTh7_1465"
                     /label=InsTh7_1465
     InsTh41         13372
                     /label="InsTh41_293"
                     /label=InsTh41_293
     InsTh7          13372
                     /label="InsTh7_1466"
                     /label=InsTh7_1466
     InsTh7          13373
                     /label="InsTh7_1467"
                     /label=InsTh7_1467
     InsTh7          13374
                     /label="InsTh7_1468"
                     /label=InsTh7_1468
     InsTh7          13375
                     /label="InsTh7_1469"
                     /label=InsTh7_1469
     InsTh7          13376
                     /label="InsTh7_1470"
                     /label=InsTh7_1470
     InsTh7          13377
                     /label="InsTh7_1471"
                     /label=InsTh7_1471
     InsTh7          13379
                     /label="InsTh7_1472"
                     /label=InsTh7_1472
     InsTh7          13380
                     /label="InsTh7_1473"
                     /label=InsTh7_1473
     InsTh7          13381
                     /label="InsTh7_1474"
                     /label=InsTh7_1474
     InsTh41         13382
                     /label="InsTh41_294"
                     /label=InsTh41_294
     InsTh7          13382
                     /label="InsTh7_1475"
                     /label=InsTh7_1475
     InsTh7          13383
                     /label="InsTh7_1476"
                     /label=InsTh7_1476
     InsTh7          13386
                     /label="InsTh7_1477"
                     /label=InsTh7_1477
     InsTh7          13388
                     /label="InsTh7_1478"
                     /label=InsTh7_1478
     InsTh7          13389
                     /label="InsTh7_1479"
                     /label=InsTh7_1479
     InsTh7          13390
                     /label="InsTh7_1480"
                     /label=InsTh7_1480
     InsTh7          13391
                     /label="InsTh7_1481"
                     /label=InsTh7_1481
     InsTh7          13392
                     /label="InsTh7_1482"
                     /label=InsTh7_1482
     InsTh7          13393
                     /label="InsTh7_1483"
                     /label=InsTh7_1483
     InsTh7          13394
                     /label="InsTh7_1484"
                     /label=InsTh7_1484
     InsTh7          13396
                     /label="InsTh7_1485"
                     /label=InsTh7_1485
     InsTh7          13398
                     /label="InsTh7_1486"
                     /label=InsTh7_1486
     InsTh7          13400
                     /label="InsTh7_1487"
                     /label=InsTh7_1487
     InsTh7          13401
                     /label="InsTh7_1488"
                     /label=InsTh7_1488
     InsTh7          13402
                     /label="InsTh7_1489"
                     /label=InsTh7_1489
     InsTh7          13403
                     /label="InsTh7_1490"
                     /label=InsTh7_1490
     InsTh7          13405
                     /label="InsTh7_1491"
                     /label=InsTh7_1491
     InsTh7          13410
                     /label="InsTh7_1492"
                     /label=InsTh7_1492
     ncRNA_NE        13410..14200
                     /label="ncMPN002"
                     /label=ncMPN002
     InsTh7          13411
                     /label="InsTh7_1493"
                     /label=InsTh7_1493
     InsTh7          13412
                     /label="InsTh7_1494"
                     /label=InsTh7_1494
     InsTh41         13413
                     /label="InsTh41_295"
                     /label=InsTh41_295
     InsTh7          13413
                     /label="InsTh7_1495"
                     /label=InsTh7_1495
     InsTh41         13416
                     /label="InsTh41_296"
                     /label=InsTh41_296
     InsTh7          13416
                     /label="InsTh7_1496"
                     /label=InsTh7_1496
     InsTh7          13417
                     /label="InsTh7_1497"
                     /label=InsTh7_1497
     InsTh7          13418
                     /label="InsTh7_1498"
                     /label=InsTh7_1498
     InsTh7          13419
                     /label="InsTh7_1499"
                     /label=InsTh7_1499
     InsTh7          13424
                     /label="InsTh7_1500"
                     /label=InsTh7_1500
     InsTh7          13425
                     /label="InsTh7_1501"
                     /label=InsTh7_1501
     InsTh7          13426
                     /label="InsTh7_1502"
                     /label=InsTh7_1502
     InsTh41         13427
                     /label="InsTh41_297"
                     /label=InsTh41_297
     InsTh7          13427
                     /label="InsTh7_1503"
                     /label=InsTh7_1503
     InsTh7          13428
                     /label="InsTh7_1504"
                     /label=InsTh7_1504
     InsTh7          13430
                     /label="InsTh7_1505"
                     /label=InsTh7_1505
     InsTh7          13433
                     /label="InsTh7_1506"
                     /label=InsTh7_1506
     InsTh7          13435
                     /label="InsTh7_1507"
                     /label=InsTh7_1507
     InsTh7          13440
                     /label="InsTh7_1508"
                     /label=InsTh7_1508
     InsTh7          13441
                     /label="InsTh7_1509"
                     /label=InsTh7_1509
     InsTh41         13443
                     /label="InsTh41_298"
                     /label=InsTh41_298
     InsTh7          13443
                     /label="InsTh7_1510"
                     /label=InsTh7_1510
     InsTh7          13445
                     /label="InsTh7_1511"
                     /label=InsTh7_1511
     InsTh7          13446
                     /label="InsTh7_1512"
                     /label=InsTh7_1512
     InsTh7          13447
                     /label="InsTh7_1513"
                     /label=InsTh7_1513
     InsTh7          13448
                     /label="InsTh7_1514"
                     /label=InsTh7_1514
     InsTh7          13450
                     /label="InsTh7_1515"
                     /label=InsTh7_1515
     InsTh41         13451
                     /label="InsTh41_299"
                     /label=InsTh41_299
     InsTh7          13451
                     /label="InsTh7_1516"
                     /label=InsTh7_1516
     InsTh7          13453
                     /label="InsTh7_1517"
                     /label=InsTh7_1517
     InsTh7          13454
                     /label="InsTh7_1518"
                     /label=InsTh7_1518
     InsTh7          13455
                     /label="InsTh7_1519"
                     /label=InsTh7_1519
     InsTh7          13456
                     /label="InsTh7_1520"
                     /label=InsTh7_1520
     InsTh7          13457
                     /label="InsTh7_1521"
                     /label=InsTh7_1521
     InsTh7          13458
                     /label="InsTh7_1522"
                     /label=InsTh7_1522
     InsTh7          13460
                     /label="InsTh7_1523"
                     /label=InsTh7_1523
     InsTh7          13461
                     /label="InsTh7_1524"
                     /label=InsTh7_1524
     InsTh7          13463
                     /label="InsTh7_1525"
                     /label=InsTh7_1525
     InsTh7          13464
                     /label="InsTh7_1526"
                     /label=InsTh7_1526
     InsTh41         13467
                     /label="InsTh41_300"
                     /label=InsTh41_300
     InsTh7          13467
                     /label="InsTh7_1527"
                     /label=InsTh7_1527
     InsTh7          13469
                     /label="InsTh7_1528"
                     /label=InsTh7_1528
     InsTh7          13470
                     /label="InsTh7_1529"
                     /label=InsTh7_1529
     InsTh41         13471
                     /label="InsTh41_301"
                     /label=InsTh41_301
     InsTh7          13471
                     /label="InsTh7_1530"
                     /label=InsTh7_1530
     InsTh7          13472
                     /label="InsTh7_1531"
                     /label=InsTh7_1531
     InsTh7          13475
                     /label="InsTh7_1532"
                     /label=InsTh7_1532
     InsTh7          13478
                     /label="InsTh7_1533"
                     /label=InsTh7_1533
     InsTh7          13480
                     /label="InsTh7_1534"
                     /label=InsTh7_1534
     InsTh7          13481
                     /label="InsTh7_1535"
                     /label=InsTh7_1535
     InsTh7          13483
                     /label="InsTh7_1536"
                     /label=InsTh7_1536
     InsTh7          13484
                     /label="InsTh7_1537"
                     /label=InsTh7_1537
     InsTh41         13485
                     /label="InsTh41_302"
                     /label=InsTh41_302
     InsTh7          13485
                     /label="InsTh7_1538"
                     /label=InsTh7_1538
     InsTh7          13486
                     /label="InsTh7_1539"
                     /label=InsTh7_1539
     InsTh41         13487
                     /label="InsTh41_303"
                     /label=InsTh41_303
     InsTh7          13487
                     /label="InsTh7_1540"
                     /label=InsTh7_1540
     InsTh7          13488
                     /label="InsTh7_1541"
                     /label=InsTh7_1541
     InsTh7          13490
                     /label="InsTh7_1542"
                     /label=InsTh7_1542
     InsTh7          13491
                     /label="InsTh7_1543"
                     /label=InsTh7_1543
     InsTh7          13492
                     /label="InsTh7_1544"
                     /label=InsTh7_1544
     InsTh7          13493
                     /label="InsTh7_1545"
                     /label=InsTh7_1545
     InsTh41         13494
                     /label="InsTh41_304"
                     /label=InsTh41_304
     InsTh7          13494
                     /label="InsTh7_1546"
                     /label=InsTh7_1546
     InsTh7          13496
                     /label="InsTh7_1547"
                     /label=InsTh7_1547
     InsTh7          13497
                     /label="InsTh7_1548"
                     /label=InsTh7_1548
     InsTh41         13500
                     /label="InsTh41_305"
                     /label=InsTh41_305
     InsTh7          13500
                     /label="InsTh7_1549"
                     /label=InsTh7_1549
     InsTh41         13501
                     /label="InsTh41_306"
                     /label=InsTh41_306
     InsTh7          13501
                     /label="InsTh7_1550"
                     /label=InsTh7_1550
     InsTh41         13502
                     /label="InsTh41_307"
                     /label=InsTh41_307
     InsTh7          13502
                     /label="InsTh7_1551"
                     /label=InsTh7_1551
     InsTh7          13503
                     /label="InsTh7_1552"
                     /label=InsTh7_1552
     InsTh7          13504
                     /label="InsTh7_1553"
                     /label=InsTh7_1553
     InsTh7          13507
                     /label="InsTh7_1554"
                     /label=InsTh7_1554
     InsTh7          13508
                     /label="InsTh7_1555"
                     /label=InsTh7_1555
     InsTh7          13510
                     /label="InsTh7_1556"
                     /label=InsTh7_1556
     InsTh41         13512
                     /label="InsTh41_308"
                     /label=InsTh41_308
     InsTh7          13512
                     /label="InsTh7_1557"
                     /label=InsTh7_1557
     InsTh7          13513
                     /label="InsTh7_1558"
                     /label=InsTh7_1558
     InsTh7          13515
                     /label="InsTh7_1559"
                     /label=InsTh7_1559
     InsTh7          13516
                     /label="InsTh7_1560"
                     /label=InsTh7_1560
     InsTh7          13517
                     /label="InsTh7_1561"
                     /label=InsTh7_1561
     InsTh7          13519
                     /label="InsTh7_1562"
                     /label=InsTh7_1562
     InsTh7          13521
                     /label="InsTh7_1563"
                     /label=InsTh7_1563
     InsTh7          13522
                     /label="InsTh7_1564"
                     /label=InsTh7_1564
     InsTh7          13523
                     /label="InsTh7_1565"
                     /label=InsTh7_1565
     InsTh7          13527
                     /label="InsTh7_1566"
                     /label=InsTh7_1566
     InsTh7          13528
                     /label="InsTh7_1567"
                     /label=InsTh7_1567
     InsTh7          13529
                     /label="InsTh7_1568"
                     /label=InsTh7_1568
     InsTh7          13530
                     /label="InsTh7_1569"
                     /label=InsTh7_1569
     InsTh7          13531
                     /label="InsTh7_1570"
                     /label=InsTh7_1570
     InsTh7          13532
                     /label="InsTh7_1571"
                     /label=InsTh7_1571
     InsTh41         13533
                     /label="InsTh41_309"
                     /label=InsTh41_309
     InsTh7          13533
                     /label="InsTh7_1572"
                     /label=InsTh7_1572
     InsTh7          13536
                     /label="InsTh7_1573"
                     /label=InsTh7_1573
     InsTh7          13537
                     /label="InsTh7_1574"
                     /label=InsTh7_1574
     InsTh7          13538
                     /label="InsTh7_1575"
                     /label=InsTh7_1575
     InsTh7          13539
                     /label="InsTh7_1576"
                     /label=InsTh7_1576
     InsTh7          13540
                     /label="InsTh7_1577"
                     /label=InsTh7_1577
     InsTh41         13543
                     /label="InsTh41_310"
                     /label=InsTh41_310
     InsTh7          13543
                     /label="InsTh7_1578"
                     /label=InsTh7_1578
     InsTh41         13544
                     /label="InsTh41_311"
                     /label=InsTh41_311
     InsTh7          13544
                     /label="InsTh7_1579"
                     /label=InsTh7_1579
     InsTh7          13545
                     /label="InsTh7_1580"
                     /label=InsTh7_1580
     InsTh7          13546
                     /label="InsTh7_1581"
                     /label=InsTh7_1581
     InsTh7          13547
                     /label="InsTh7_1582"
                     /label=InsTh7_1582
     InsTh41         13548
                     /label="InsTh41_312"
                     /label=InsTh41_312
     InsTh7          13548
                     /label="InsTh7_1583"
                     /label=InsTh7_1583
     InsTh7          13549
                     /label="InsTh7_1584"
                     /label=InsTh7_1584
     InsTh7          13551
                     /label="InsTh7_1585"
                     /label=InsTh7_1585
     InsTh41         13552
                     /label="InsTh41_313"
                     /label=InsTh41_313
     InsTh7          13552
                     /label="InsTh7_1586"
                     /label=InsTh7_1586
     InsTh41         13553
                     /label="InsTh41_314"
                     /label=InsTh41_314
     InsTh7          13553
                     /label="InsTh7_1587"
                     /label=InsTh7_1587
     InsTh7          13555
                     /label="InsTh7_1588"
                     /label=InsTh7_1588
     InsTh7          13556
                     /label="InsTh7_1589"
                     /label=InsTh7_1589
     InsTh7          13558
                     /label="InsTh7_1590"
                     /label=InsTh7_1590
     ORF_NE          complement(13558..14265)
                     /label="MPN012"
                     /label=MPN012
     InsTh7          13559
                     /label="InsTh7_1591"
                     /label=InsTh7_1591
     InsTh7          13560
                     /label="InsTh7_1592"
                     /label=InsTh7_1592
     InsTh7          13561
                     /label="InsTh7_1593"
                     /label=InsTh7_1593
     InsTh7          13562
                     /label="InsTh7_1594"
                     /label=InsTh7_1594
     InsTh7          13563
                     /label="InsTh7_1595"
                     /label=InsTh7_1595
     InsTh41         13564
                     /label="InsTh41_315"
                     /label=InsTh41_315
     InsTh7          13564
                     /label="InsTh7_1596"
                     /label=InsTh7_1596
     InsTh7          13565
                     /label="InsTh7_1597"
                     /label=InsTh7_1597
     InsTh7          13566
                     /label="InsTh7_1598"
                     /label=InsTh7_1598
     InsTh41         13567
                     /label="InsTh41_316"
                     /label=InsTh41_316
     InsTh7          13567
                     /label="InsTh7_1599"
                     /label=InsTh7_1599
     InsTh41         13568
                     /label="InsTh41_317"
                     /label=InsTh41_317
     InsTh7          13568
                     /label="InsTh7_1600"
                     /label=InsTh7_1600
     InsTh7          13572
                     /label="InsTh7_1601"
                     /label=InsTh7_1601
     InsTh7          13573
                     /label="InsTh7_1602"
                     /label=InsTh7_1602
     InsTh41         13574
                     /label="InsTh41_318"
                     /label=InsTh41_318
     InsTh7          13574
                     /label="InsTh7_1603"
                     /label=InsTh7_1603
     InsTh7          13575
                     /label="InsTh7_1604"
                     /label=InsTh7_1604
     InsTh7          13576
                     /label="InsTh7_1605"
                     /label=InsTh7_1605
     InsTh7          13580
                     /label="InsTh7_1606"
                     /label=InsTh7_1606
     InsTh41         13581
                     /label="InsTh41_319"
                     /label=InsTh41_319
     InsTh7          13581
                     /label="InsTh7_1607"
                     /label=InsTh7_1607
     InsTh41         13582
                     /label="InsTh41_320"
                     /label=InsTh41_320
     InsTh7          13582
                     /label="InsTh7_1608"
                     /label=InsTh7_1608
     InsTh41         13583
                     /label="InsTh41_321"
                     /label=InsTh41_321
     InsTh7          13583
                     /label="InsTh7_1609"
                     /label=InsTh7_1609
     InsTh7          13584
                     /label="InsTh7_1610"
                     /label=InsTh7_1610
     InsTh7          13585
                     /label="InsTh7_1611"
                     /label=InsTh7_1611
     InsTh7          13587
                     /label="InsTh7_1612"
                     /label=InsTh7_1612
     InsTh41         13590
                     /label="InsTh41_322"
                     /label=InsTh41_322
     InsTh7          13590
                     /label="InsTh7_1613"
                     /label=InsTh7_1613
     InsTh7          13592
                     /label="InsTh7_1614"
                     /label=InsTh7_1614
     InsTh41         13593
                     /label="InsTh41_323"
                     /label=InsTh41_323
     InsTh7          13593
                     /label="InsTh7_1615"
                     /label=InsTh7_1615
     InsTh7          13595
                     /label="InsTh7_1616"
                     /label=InsTh7_1616
     InsTh41         13596
                     /label="InsTh41_324"
                     /label=InsTh41_324
     InsTh7          13596
                     /label="InsTh7_1617"
                     /label=InsTh7_1617
     InsTh7          13598
                     /label="InsTh7_1618"
                     /label=InsTh7_1618
     InsTh41         13599
                     /label="InsTh41_325"
                     /label=InsTh41_325
     InsTh7          13599
                     /label="InsTh7_1619"
                     /label=InsTh7_1619
     InsTh7          13601
                     /label="InsTh7_1620"
                     /label=InsTh7_1620
     InsTh7          13607
                     /label="InsTh7_1621"
                     /label=InsTh7_1621
     InsTh7          13610
                     /label="InsTh7_1622"
                     /label=InsTh7_1622
     InsTh7          13612
                     /label="InsTh7_1623"
                     /label=InsTh7_1623
     InsTh7          13613
                     /label="InsTh7_1624"
                     /label=InsTh7_1624
     InsTh7          13614
                     /label="InsTh7_1625"
                     /label=InsTh7_1625
     InsTh7          13617
                     /label="InsTh7_1626"
                     /label=InsTh7_1626
     InsTh7          13622
                     /label="InsTh7_1627"
                     /label=InsTh7_1627
     InsTh7          13623
                     /label="InsTh7_1628"
                     /label=InsTh7_1628
     InsTh7          13625
                     /label="InsTh7_1629"
                     /label=InsTh7_1629
     InsTh7          13628
                     /label="InsTh7_1630"
                     /label=InsTh7_1630
     InsTh7          13629
                     /label="InsTh7_1631"
                     /label=InsTh7_1631
     InsTh7          13630
                     /label="InsTh7_1632"
                     /label=InsTh7_1632
     InsTh7          13631
                     /label="InsTh7_1633"
                     /label=InsTh7_1633
     InsTh7          13632
                     /label="InsTh7_1634"
                     /label=InsTh7_1634
     InsTh7          13633
                     /label="InsTh7_1635"
                     /label=InsTh7_1635
     InsTh7          13636
                     /label="InsTh7_1636"
                     /label=InsTh7_1636
     InsTh41         13638
                     /label="InsTh41_326"
                     /label=InsTh41_326
     InsTh7          13638
                     /label="InsTh7_1637"
                     /label=InsTh7_1637
     InsTh7          13639
                     /label="InsTh7_1638"
                     /label=InsTh7_1638
     InsTh7          13641
                     /label="InsTh7_1639"
                     /label=InsTh7_1639
     InsTh7          13642
                     /label="InsTh7_1640"
                     /label=InsTh7_1640
     InsTh41         13643
                     /label="InsTh41_327"
                     /label=InsTh41_327
     InsTh7          13643
                     /label="InsTh7_1641"
                     /label=InsTh7_1641
     InsTh7          13645
                     /label="InsTh7_1642"
                     /label=InsTh7_1642
     InsTh7          13646
                     /label="InsTh7_1643"
                     /label=InsTh7_1643
     InsTh41         13647
                     /label="InsTh41_328"
                     /label=InsTh41_328
     InsTh7          13647
                     /label="InsTh7_1644"
                     /label=InsTh7_1644
     InsTh7          13648
                     /label="InsTh7_1645"
                     /label=InsTh7_1645
     InsTh7          13649
                     /label="InsTh7_1646"
                     /label=InsTh7_1646
     InsTh41         13651
                     /label="InsTh41_329"
                     /label=InsTh41_329
     InsTh7          13651
                     /label="InsTh7_1647"
                     /label=InsTh7_1647
     InsTh7          13652
                     /label="InsTh7_1648"
                     /label=InsTh7_1648
     InsTh41         13653
                     /label="InsTh41_330"
                     /label=InsTh41_330
     InsTh7          13653
                     /label="InsTh7_1649"
                     /label=InsTh7_1649
     InsTh7          13654
                     /label="InsTh7_1650"
                     /label=InsTh7_1650
     InsTh7          13656
                     /label="InsTh7_1651"
                     /label=InsTh7_1651
     InsTh7          13657
                     /label="InsTh7_1652"
                     /label=InsTh7_1652
     InsTh7          13658
                     /label="InsTh7_1653"
                     /label=InsTh7_1653
     InsTh7          13662
                     /label="InsTh7_1654"
                     /label=InsTh7_1654
     InsTh41         13667
                     /label="InsTh41_331"
                     /label=InsTh41_331
     InsTh7          13667
                     /label="InsTh7_1655"
                     /label=InsTh7_1655
     InsTh7          13668
                     /label="InsTh7_1656"
                     /label=InsTh7_1656
     InsTh7          13670
                     /label="InsTh7_1657"
                     /label=InsTh7_1657
     InsTh7          13671
                     /label="InsTh7_1658"
                     /label=InsTh7_1658
     InsTh41         13672
                     /label="InsTh41_332"
                     /label=InsTh41_332
     InsTh7          13672
                     /label="InsTh7_1659"
                     /label=InsTh7_1659
     InsTh7          13674
                     /label="InsTh7_1660"
                     /label=InsTh7_1660
     InsTh7          13678
                     /label="InsTh7_1661"
                     /label=InsTh7_1661
     InsTh7          13682
                     /label="InsTh7_1662"
                     /label=InsTh7_1662
     InsTh7          13687
                     /label="InsTh7_1663"
                     /label=InsTh7_1663
     InsTh41         13688
                     /label="InsTh41_333"
                     /label=InsTh41_333
     InsTh7          13688
                     /label="InsTh7_1664"
                     /label=InsTh7_1664
     InsTh7          13690
                     /label="InsTh7_1665"
                     /label=InsTh7_1665
     InsTh7          13692
                     /label="InsTh7_1666"
                     /label=InsTh7_1666
     InsTh7          13694
                     /label="InsTh7_1667"
                     /label=InsTh7_1667
     InsTh7          13696
                     /label="InsTh7_1668"
                     /label=InsTh7_1668
     InsTh7          13697
                     /label="InsTh7_1669"
                     /label=InsTh7_1669
     InsTh7          13705
                     /label="InsTh7_1670"
                     /label=InsTh7_1670
     InsTh7          13707
                     /label="InsTh7_1671"
                     /label=InsTh7_1671
     InsTh7          13709
                     /label="InsTh7_1672"
                     /label=InsTh7_1672
     InsTh7          13711
                     /label="InsTh7_1673"
                     /label=InsTh7_1673
     InsTh7          13713
                     /label="InsTh7_1674"
                     /label=InsTh7_1674
     InsTh7          13717
                     /label="InsTh7_1675"
                     /label=InsTh7_1675
     InsTh7          13718
                     /label="InsTh7_1676"
                     /label=InsTh7_1676
     InsTh7          13719
                     /label="InsTh7_1677"
                     /label=InsTh7_1677
     InsTh7          13721
                     /label="InsTh7_1678"
                     /label=InsTh7_1678
     InsTh7          13722
                     /label="InsTh7_1679"
                     /label=InsTh7_1679
     InsTh7          13725
                     /label="InsTh7_1680"
                     /label=InsTh7_1680
     InsTh7          13726
                     /label="InsTh7_1681"
                     /label=InsTh7_1681
     InsTh7          13727
                     /label="InsTh7_1682"
                     /label=InsTh7_1682
     InsTh7          13731
                     /label="InsTh7_1683"
                     /label=InsTh7_1683
     InsTh7          13733
                     /label="InsTh7_1684"
                     /label=InsTh7_1684
     InsTh7          13734
                     /label="InsTh7_1685"
                     /label=InsTh7_1685
     InsTh7          13735
                     /label="InsTh7_1686"
                     /label=InsTh7_1686
     InsTh7          13736
                     /label="InsTh7_1687"
                     /label=InsTh7_1687
     InsTh7          13737
                     /label="InsTh7_1688"
                     /label=InsTh7_1688
     InsTh7          13738
                     /label="InsTh7_1689"
                     /label=InsTh7_1689
     InsTh7          13739
                     /label="InsTh7_1690"
                     /label=InsTh7_1690
     InsTh7          13741
                     /label="InsTh7_1691"
                     /label=InsTh7_1691
     InsTh7          13743
                     /label="InsTh7_1692"
                     /label=InsTh7_1692
     InsTh7          13744
                     /label="InsTh7_1693"
                     /label=InsTh7_1693
     InsTh7          13745
                     /label="InsTh7_1694"
                     /label=InsTh7_1694
     InsTh41         13746
                     /label="InsTh41_334"
                     /label=InsTh41_334
     InsTh7          13746
                     /label="InsTh7_1695"
                     /label=InsTh7_1695
     InsTh7          13747
                     /label="InsTh7_1696"
                     /label=InsTh7_1696
     InsTh7          13749
                     /label="InsTh7_1697"
                     /label=InsTh7_1697
     InsTh7          13752
                     /label="InsTh7_1698"
                     /label=InsTh7_1698
     InsTh7          13753
                     /label="InsTh7_1699"
                     /label=InsTh7_1699
     InsTh7          13757
                     /label="InsTh7_1700"
                     /label=InsTh7_1700
     InsTh7          13758
                     /label="InsTh7_1701"
                     /label=InsTh7_1701
     InsTh7          13760
                     /label="InsTh7_1702"
                     /label=InsTh7_1702
     InsTh41         13761
                     /label="InsTh41_335"
                     /label=InsTh41_335
     InsTh7          13761
                     /label="InsTh7_1703"
                     /label=InsTh7_1703
     InsTh7          13762
                     /label="InsTh7_1704"
                     /label=InsTh7_1704
     InsTh7          13763
                     /label="InsTh7_1705"
                     /label=InsTh7_1705
     InsTh7          13766
                     /label="InsTh7_1706"
                     /label=InsTh7_1706
     InsTh7          13769
                     /label="InsTh7_1707"
                     /label=InsTh7_1707
     InsTh7          13770
                     /label="InsTh7_1708"
                     /label=InsTh7_1708
     InsTh7          13771
                     /label="InsTh7_1709"
                     /label=InsTh7_1709
     InsTh7          13773
                     /label="InsTh7_1710"
                     /label=InsTh7_1710
     InsTh7          13774
                     /label="InsTh7_1711"
                     /label=InsTh7_1711
     InsTh7          13775
                     /label="InsTh7_1712"
                     /label=InsTh7_1712
     InsTh41         13777
                     /label="InsTh41_336"
                     /label=InsTh41_336
     InsTh7          13777
                     /label="InsTh7_1713"
                     /label=InsTh7_1713
     InsTh7          13779
                     /label="InsTh7_1714"
                     /label=InsTh7_1714
     InsTh7          13780
                     /label="InsTh7_1715"
                     /label=InsTh7_1715
     InsTh41         13781
                     /label="InsTh41_337"
                     /label=InsTh41_337
     InsTh7          13781
                     /label="InsTh7_1716"
                     /label=InsTh7_1716
     InsTh41         13782
                     /label="InsTh41_338"
                     /label=InsTh41_338
     InsTh7          13782
                     /label="InsTh7_1717"
                     /label=InsTh7_1717
     InsTh7          13784
                     /label="InsTh7_1718"
                     /label=InsTh7_1718
     InsTh7          13787
                     /label="InsTh7_1719"
                     /label=InsTh7_1719
     InsTh7          13788
                     /label="InsTh7_1720"
                     /label=InsTh7_1720
     InsTh7          13789
                     /label="InsTh7_1721"
                     /label=InsTh7_1721
     InsTh7          13790
                     /label="InsTh7_1722"
                     /label=InsTh7_1722
     InsTh7          13791
                     /label="InsTh7_1723"
                     /label=InsTh7_1723
     InsTh7          13793
                     /label="InsTh7_1724"
                     /label=InsTh7_1724
     InsTh7          13794
                     /label="InsTh7_1725"
                     /label=InsTh7_1725
     InsTh7          13795
                     /label="InsTh7_1726"
                     /label=InsTh7_1726
     InsTh7          13796
                     /label="InsTh7_1727"
                     /label=InsTh7_1727
     InsTh41         13797
                     /label="InsTh41_339"
                     /label=InsTh41_339
     InsTh7          13797
                     /label="InsTh7_1728"
                     /label=InsTh7_1728
     InsTh41         13798
                     /label="InsTh41_340"
                     /label=InsTh41_340
     InsTh7          13798
                     /label="InsTh7_1729"
                     /label=InsTh7_1729
     InsTh41         13799
                     /label="InsTh41_341"
                     /label=InsTh41_341
     InsTh7          13799
                     /label="InsTh7_1730"
                     /label=InsTh7_1730
     InsTh7          13800
                     /label="InsTh7_1731"
                     /label=InsTh7_1731
     InsTh7          13803
                     /label="InsTh7_1732"
                     /label=InsTh7_1732
     InsTh7          13804
                     /label="InsTh7_1733"
                     /label=InsTh7_1733
     InsTh7          13805
                     /label="InsTh7_1734"
                     /label=InsTh7_1734
     InsTh7          13807
                     /label="InsTh7_1735"
                     /label=InsTh7_1735
     InsTh7          13808
                     /label="InsTh7_1736"
                     /label=InsTh7_1736
     InsTh7          13809
                     /label="InsTh7_1737"
                     /label=InsTh7_1737
     InsTh7          13813
                     /label="InsTh7_1738"
                     /label=InsTh7_1738
     InsTh41         13814
                     /label="InsTh41_342"
                     /label=InsTh41_342
     InsTh7          13814
                     /label="InsTh7_1739"
                     /label=InsTh7_1739
     InsTh7          13815
                     /label="InsTh7_1740"
                     /label=InsTh7_1740
     InsTh7          13817
                     /label="InsTh7_1741"
                     /label=InsTh7_1741
     InsTh7          13819
                     /label="InsTh7_1742"
                     /label=InsTh7_1742
     InsTh41         13824
                     /label="InsTh41_343"
                     /label=InsTh41_343
     InsTh7          13824
                     /label="InsTh7_1743"
                     /label=InsTh7_1743
     InsTh7          13825
                     /label="InsTh7_1744"
                     /label=InsTh7_1744
     InsTh41         13826
                     /label="InsTh41_344"
                     /label=InsTh41_344
     InsTh7          13826
                     /label="InsTh7_1745"
                     /label=InsTh7_1745
     InsTh7          13827
                     /label="InsTh7_1746"
                     /label=InsTh7_1746
     InsTh7          13829
                     /label="InsTh7_1747"
                     /label=InsTh7_1747
     InsTh7          13830
                     /label="InsTh7_1748"
                     /label=InsTh7_1748
     InsTh7          13832
                     /label="InsTh7_1749"
                     /label=InsTh7_1749
     InsTh7          13834
                     /label="InsTh7_1750"
                     /label=InsTh7_1750
     InsTh7          13839
                     /label="InsTh7_1751"
                     /label=InsTh7_1751
     InsTh41         13840
                     /label="InsTh41_345"
                     /label=InsTh41_345
     InsTh7          13840
                     /label="InsTh7_1752"
                     /label=InsTh7_1752
     InsTh41         13841
                     /label="InsTh41_346"
                     /label=InsTh41_346
     InsTh7          13841
                     /label="InsTh7_1753"
                     /label=InsTh7_1753
     InsTh41         13842
                     /label="InsTh41_347"
                     /label=InsTh41_347
     InsTh7          13842
                     /label="InsTh7_1754"
                     /label=InsTh7_1754
     InsTh41         13843
                     /label="InsTh41_348"
                     /label=InsTh41_348
     InsTh7          13843
                     /label="InsTh7_1755"
                     /label=InsTh7_1755
     InsTh7          13844
                     /label="InsTh7_1756"
                     /label=InsTh7_1756
     InsTh7          13845
                     /label="InsTh7_1757"
                     /label=InsTh7_1757
     InsTh7          13849
                     /label="InsTh7_1758"
                     /label=InsTh7_1758
     InsTh7          13852
                     /label="InsTh7_1759"
                     /label=InsTh7_1759
     InsTh7          13855
                     /label="InsTh7_1760"
                     /label=InsTh7_1760
     InsTh41         13856
                     /label="InsTh41_349"
                     /label=InsTh41_349
     InsTh7          13856
                     /label="InsTh7_1761"
                     /label=InsTh7_1761
     InsTh41         13857
                     /label="InsTh41_350"
                     /label=InsTh41_350
     InsTh7          13857
                     /label="InsTh7_1762"
                     /label=InsTh7_1762
     InsTh41         13858
                     /label="InsTh41_351"
                     /label=InsTh41_351
     InsTh7          13858
                     /label="InsTh7_1763"
                     /label=InsTh7_1763
     InsTh7          13861
                     /label="InsTh7_1764"
                     /label=InsTh7_1764
     InsTh7          13862
                     /label="InsTh7_1765"
                     /label=InsTh7_1765
     InsTh7          13863
                     /label="InsTh7_1766"
                     /label=InsTh7_1766
     InsTh7          13864
                     /label="InsTh7_1767"
                     /label=InsTh7_1767
     InsTh41         13865
                     /label="InsTh41_352"
                     /label=InsTh41_352
     InsTh7          13865
                     /label="InsTh7_1768"
                     /label=InsTh7_1768
     InsTh41         13866
                     /label="InsTh41_353"
                     /label=InsTh41_353
     InsTh7          13866
                     /label="InsTh7_1769"
                     /label=InsTh7_1769
     InsTh7          13871
                     /label="InsTh7_1770"
                     /label=InsTh7_1770
     InsTh41         13872
                     /label="InsTh41_354"
                     /label=InsTh41_354
     InsTh7          13872
                     /label="InsTh7_1771"
                     /label=InsTh7_1771
     InsTh41         13873
                     /label="InsTh41_355"
                     /label=InsTh41_355
     InsTh7          13873
                     /label="InsTh7_1772"
                     /label=InsTh7_1772
     InsTh41         13874
                     /label="InsTh41_356"
                     /label=InsTh41_356
     InsTh7          13874
                     /label="InsTh7_1773"
                     /label=InsTh7_1773
     InsTh7          13875
                     /label="InsTh7_1774"
                     /label=InsTh7_1774
     InsTh7          13876
                     /label="InsTh7_1775"
                     /label=InsTh7_1775
     InsTh41         13877
                     /label="InsTh41_357"
                     /label=InsTh41_357
     InsTh7          13877
                     /label="InsTh7_1776"
                     /label=InsTh7_1776
     InsTh7          13878
                     /label="InsTh7_1777"
                     /label=InsTh7_1777
     InsTh7          13880
                     /label="InsTh7_1778"
                     /label=InsTh7_1778
     InsTh7          13881
                     /label="InsTh7_1779"
                     /label=InsTh7_1779
     InsTh41         13883
                     /label="InsTh41_358"
                     /label=InsTh41_358
     InsTh7          13883
                     /label="InsTh7_1780"
                     /label=InsTh7_1780
     InsTh7          13884
                     /label="InsTh7_1781"
                     /label=InsTh7_1781
     InsTh7          13886
                     /label="InsTh7_1782"
                     /label=InsTh7_1782
     InsTh7          13887
                     /label="InsTh7_1783"
                     /label=InsTh7_1783
     InsTh41         13888
                     /label="InsTh41_359"
                     /label=InsTh41_359
     InsTh7          13888
                     /label="InsTh7_1784"
                     /label=InsTh7_1784
     InsTh7          13889
                     /label="InsTh7_1785"
                     /label=InsTh7_1785
     InsTh41         13890
                     /label="InsTh41_360"
                     /label=InsTh41_360
     InsTh7          13890
                     /label="InsTh7_1786"
                     /label=InsTh7_1786
     InsTh7          13891
                     /label="InsTh7_1787"
                     /label=InsTh7_1787
     InsTh7          13894
                     /label="InsTh7_1788"
                     /label=InsTh7_1788
     InsTh7          13895
                     /label="InsTh7_1789"
                     /label=InsTh7_1789
     InsTh7          13896
                     /label="InsTh7_1790"
                     /label=InsTh7_1790
     InsTh7          13902
                     /label="InsTh7_1791"
                     /label=InsTh7_1791
     InsTh41         13903
                     /label="InsTh41_361"
                     /label=InsTh41_361
     InsTh7          13903
                     /label="InsTh7_1792"
                     /label=InsTh7_1792
     InsTh41         13904
                     /label="InsTh41_362"
                     /label=InsTh41_362
     InsTh7          13904
                     /label="InsTh7_1793"
                     /label=InsTh7_1793
     InsTh7          13905
                     /label="InsTh7_1794"
                     /label=InsTh7_1794
     InsTh7          13906
                     /label="InsTh7_1795"
                     /label=InsTh7_1795
     InsTh7          13907
                     /label="InsTh7_1796"
                     /label=InsTh7_1796
     InsTh7          13909
                     /label="InsTh7_1797"
                     /label=InsTh7_1797
     InsTh7          13910
                     /label="InsTh7_1798"
                     /label=InsTh7_1798
     InsTh41         13913
                     /label="InsTh41_363"
                     /label=InsTh41_363
     InsTh7          13913
                     /label="InsTh7_1799"
                     /label=InsTh7_1799
     InsTh41         13914
                     /label="InsTh41_364"
                     /label=InsTh41_364
     InsTh7          13914
                     /label="InsTh7_1800"
                     /label=InsTh7_1800
     InsTh7          13916
                     /label="InsTh7_1801"
                     /label=InsTh7_1801
     InsTh7          13917
                     /label="InsTh7_1802"
                     /label=InsTh7_1802
     InsTh7          13923
                     /label="InsTh7_1803"
                     /label=InsTh7_1803
     InsTh41         13925
                     /label="InsTh41_365"
                     /label=InsTh41_365
     InsTh7          13925
                     /label="InsTh7_1804"
                     /label=InsTh7_1804
     InsTh7          13926
                     /label="InsTh7_1805"
                     /label=InsTh7_1805
     InsTh41         13928
                     /label="InsTh41_366"
                     /label=InsTh41_366
     InsTh7          13928
                     /label="InsTh7_1806"
                     /label=InsTh7_1806
     InsTh7          13931
                     /label="InsTh7_1807"
                     /label=InsTh7_1807
     InsTh7          13932
                     /label="InsTh7_1808"
                     /label=InsTh7_1808
     InsTh7          13934
                     /label="InsTh7_1809"
                     /label=InsTh7_1809
     InsTh7          13936
                     /label="InsTh7_1810"
                     /label=InsTh7_1810
     InsTh7          13937
                     /label="InsTh7_1811"
                     /label=InsTh7_1811
     InsTh7          13941
                     /label="InsTh7_1812"
                     /label=InsTh7_1812
     InsTh7          13944
                     /label="InsTh7_1813"
                     /label=InsTh7_1813
     InsTh7          13945
                     /label="InsTh7_1814"
                     /label=InsTh7_1814
     InsTh7          13946
                     /label="InsTh7_1815"
                     /label=InsTh7_1815
     InsTh41         13952
                     /label="InsTh41_367"
                     /label=InsTh41_367
     InsTh7          13952
                     /label="InsTh7_1816"
                     /label=InsTh7_1816
     InsTh41         13953
                     /label="InsTh41_368"
                     /label=InsTh41_368
     InsTh7          13953
                     /label="InsTh7_1817"
                     /label=InsTh7_1817
     InsTh41         13954
                     /label="InsTh41_369"
                     /label=InsTh41_369
     InsTh7          13954
                     /label="InsTh7_1818"
                     /label=InsTh7_1818
     InsTh7          13955
                     /label="InsTh7_1819"
                     /label=InsTh7_1819
     InsTh7          13956
                     /label="InsTh7_1820"
                     /label=InsTh7_1820
     InsTh7          13961
                     /label="InsTh7_1821"
                     /label=InsTh7_1821
     InsTh41         13968
                     /label="InsTh41_370"
                     /label=InsTh41_370
     InsTh7          13968
                     /label="InsTh7_1822"
                     /label=InsTh7_1822
     InsTh41         13969
                     /label="InsTh41_371"
                     /label=InsTh41_371
     InsTh7          13969
                     /label="InsTh7_1823"
                     /label=InsTh7_1823
     InsTh41         13970
                     /label="InsTh41_372"
                     /label=InsTh41_372
     InsTh7          13970
                     /label="InsTh7_1824"
                     /label=InsTh7_1824
     InsTh41         13976
                     /label="InsTh41_373"
                     /label=InsTh41_373
     InsTh7          13976
                     /label="InsTh7_1825"
                     /label=InsTh7_1825
     InsTh41         13977
                     /label="InsTh41_374"
                     /label=InsTh41_374
     InsTh7          13977
                     /label="InsTh7_1826"
                     /label=InsTh7_1826
     InsTh7          13981
                     /label="InsTh7_1827"
                     /label=InsTh7_1827
     InsTh7          13984
                     /label="InsTh7_1828"
                     /label=InsTh7_1828
     InsTh41         13985
                     /label="InsTh41_375"
                     /label=InsTh41_375
     InsTh7          13985
                     /label="InsTh7_1829"
                     /label=InsTh7_1829
     InsTh7          13986
                     /label="InsTh7_1830"
                     /label=InsTh7_1830
     InsTh7          13988
                     /label="InsTh7_1831"
                     /label=InsTh7_1831
     InsTh41         13990
                     /label="InsTh41_376"
                     /label=InsTh41_376
     InsTh7          13990
                     /label="InsTh7_1832"
                     /label=InsTh7_1832
     InsTh41         13991
                     /label="InsTh41_377"
                     /label=InsTh41_377
     InsTh7          13991
                     /label="InsTh7_1833"
                     /label=InsTh7_1833
     InsTh41         13992
                     /label="InsTh41_378"
                     /label=InsTh41_378
     InsTh7          13992
                     /label="InsTh7_1834"
                     /label=InsTh7_1834
     InsTh7          13995
                     /label="InsTh7_1835"
                     /label=InsTh7_1835
     InsTh7          13996
                     /label="InsTh7_1836"
                     /label=InsTh7_1836
     InsTh7          13998
                     /label="InsTh7_1837"
                     /label=InsTh7_1837
     InsTh7          13999
                     /label="InsTh7_1838"
                     /label=InsTh7_1838
     InsTh41         14000
                     /label="InsTh41_379"
                     /label=InsTh41_379
     InsTh7          14000
                     /label="InsTh7_1839"
                     /label=InsTh7_1839
     InsTh7          14001
                     /label="InsTh7_1840"
                     /label=InsTh7_1840
     InsTh7          14003
                     /label="InsTh7_1841"
                     /label=InsTh7_1841
     InsTh41         14004
                     /label="InsTh41_380"
                     /label=InsTh41_380
     InsTh7          14004
                     /label="InsTh7_1842"
                     /label=InsTh7_1842
     InsTh41         14007
                     /label="InsTh41_381"
                     /label=InsTh41_381
     InsTh7          14007
                     /label="InsTh7_1843"
                     /label=InsTh7_1843
     InsTh7          14012
                     /label="InsTh7_1844"
                     /label=InsTh7_1844
     InsTh41         14013
                     /label="InsTh41_382"
                     /label=InsTh41_382
     InsTh7          14013
                     /label="InsTh7_1845"
                     /label=InsTh7_1845
     InsTh7          14014
                     /label="InsTh7_1846"
                     /label=InsTh7_1846
     InsTh41         14015
                     /label="InsTh41_383"
                     /label=InsTh41_383
     InsTh7          14015
                     /label="InsTh7_1847"
                     /label=InsTh7_1847
     InsTh41         14016
                     /label="InsTh41_384"
                     /label=InsTh41_384
     InsTh7          14016
                     /label="InsTh7_1848"
                     /label=InsTh7_1848
     InsTh7          14027
                     /label="InsTh7_1849"
                     /label=InsTh7_1849
     InsTh41         14028
                     /label="InsTh41_385"
                     /label=InsTh41_385
     InsTh7          14028
                     /label="InsTh7_1850"
                     /label=InsTh7_1850
     InsTh7          14029
                     /label="InsTh7_1851"
                     /label=InsTh7_1851
     InsTh7          14031
                     /label="InsTh7_1852"
                     /label=InsTh7_1852
     InsTh7          14032
                     /label="InsTh7_1853"
                     /label=InsTh7_1853
     InsTh7          14033
                     /label="InsTh7_1854"
                     /label=InsTh7_1854
     InsTh7          14034
                     /label="InsTh7_1855"
                     /label=InsTh7_1855
     InsTh41         14035
                     /label="InsTh41_386"
                     /label=InsTh41_386
     InsTh7          14035
                     /label="InsTh7_1856"
                     /label=InsTh7_1856
     InsTh7          14036
                     /label="InsTh7_1857"
                     /label=InsTh7_1857
     InsTh7          14037
                     /label="InsTh7_1858"
                     /label=InsTh7_1858
     InsTh7          14039
                     /label="InsTh7_1859"
                     /label=InsTh7_1859
     InsTh7          14040
                     /label="InsTh7_1860"
                     /label=InsTh7_1860
     InsTh7          14042
                     /label="InsTh7_1861"
                     /label=InsTh7_1861
     InsTh7          14043
                     /label="InsTh7_1862"
                     /label=InsTh7_1862
     InsTh7          14044
                     /label="InsTh7_1863"
                     /label=InsTh7_1863
     InsTh41         14045
                     /label="InsTh41_387"
                     /label=InsTh41_387
     InsTh7          14045
                     /label="InsTh7_1864"
                     /label=InsTh7_1864
     InsTh7          14046
                     /label="InsTh7_1865"
                     /label=InsTh7_1865
     InsTh7          14048
                     /label="InsTh7_1866"
                     /label=InsTh7_1866
     InsTh7          14049
                     /label="InsTh7_1867"
                     /label=InsTh7_1867
     InsTh7          14050
                     /label="InsTh7_1868"
                     /label=InsTh7_1868
     InsTh41         14051
                     /label="InsTh41_388"
                     /label=InsTh41_388
     InsTh7          14051
                     /label="InsTh7_1869"
                     /label=InsTh7_1869
     InsTh7          14053
                     /label="InsTh7_1870"
                     /label=InsTh7_1870
     InsTh7          14054
                     /label="InsTh7_1871"
                     /label=InsTh7_1871
     InsTh7          14056
                     /label="InsTh7_1872"
                     /label=InsTh7_1872
     InsTh7          14057
                     /label="InsTh7_1873"
                     /label=InsTh7_1873
     InsTh7          14060
                     /label="InsTh7_1874"
                     /label=InsTh7_1874
     InsTh7          14061
                     /label="InsTh7_1875"
                     /label=InsTh7_1875
     InsTh41         14062
                     /label="InsTh41_389"
                     /label=InsTh41_389
     InsTh7          14062
                     /label="InsTh7_1876"
                     /label=InsTh7_1876
     InsTh7          14064
                     /label="InsTh7_1877"
                     /label=InsTh7_1877
     InsTh7          14065
                     /label="InsTh7_1878"
                     /label=InsTh7_1878
     InsTh7          14066
                     /label="InsTh7_1879"
                     /label=InsTh7_1879
     InsTh7          14067
                     /label="InsTh7_1880"
                     /label=InsTh7_1880
     InsTh7          14068
                     /label="InsTh7_1881"
                     /label=InsTh7_1881
     InsTh41         14069
                     /label="InsTh41_390"
                     /label=InsTh41_390
     InsTh7          14069
                     /label="InsTh7_1882"
                     /label=InsTh7_1882
     InsTh41         14070
                     /label="InsTh41_391"
                     /label=InsTh41_391
     InsTh7          14070
                     /label="InsTh7_1883"
                     /label=InsTh7_1883
     InsTh7          14071
                     /label="InsTh7_1884"
                     /label=InsTh7_1884
     InsTh7          14072
                     /label="InsTh7_1885"
                     /label=InsTh7_1885
     InsTh7          14073
                     /label="InsTh7_1886"
                     /label=InsTh7_1886
     InsTh7          14074
                     /label="InsTh7_1887"
                     /label=InsTh7_1887
     InsTh7          14075
                     /label="InsTh7_1888"
                     /label=InsTh7_1888
     InsTh7          14076
                     /label="InsTh7_1889"
                     /label=InsTh7_1889
     InsTh7          14077
                     /label="InsTh7_1890"
                     /label=InsTh7_1890
     InsTh7          14078
                     /label="InsTh7_1891"
                     /label=InsTh7_1891
     InsTh7          14080
                     /label="InsTh7_1892"
                     /label=InsTh7_1892
     InsTh7          14081
                     /label="InsTh7_1893"
                     /label=InsTh7_1893
     InsTh7          14082
                     /label="InsTh7_1894"
                     /label=InsTh7_1894
     InsTh7          14084
                     /label="InsTh7_1895"
                     /label=InsTh7_1895
     InsTh7          14085
                     /label="InsTh7_1896"
                     /label=InsTh7_1896
     InsTh7          14086
                     /label="InsTh7_1897"
                     /label=InsTh7_1897
     InsTh7          14087
                     /label="InsTh7_1898"
                     /label=InsTh7_1898
     InsTh7          14088
                     /label="InsTh7_1899"
                     /label=InsTh7_1899
     InsTh41         14089
                     /label="InsTh41_392"
                     /label=InsTh41_392
     InsTh7          14089
                     /label="InsTh7_1900"
                     /label=InsTh7_1900
     InsTh41         14090
                     /label="InsTh41_393"
                     /label=InsTh41_393
     InsTh7          14090
                     /label="InsTh7_1901"
                     /label=InsTh7_1901
     InsTh41         14091
                     /label="InsTh41_394"
                     /label=InsTh41_394
     InsTh7          14091
                     /label="InsTh7_1902"
                     /label=InsTh7_1902
     InsTh41         14092
                     /label="InsTh41_395"
                     /label=InsTh41_395
     InsTh7          14092
                     /label="InsTh7_1903"
                     /label=InsTh7_1903
     InsTh41         14093
                     /label="InsTh41_396"
                     /label=InsTh41_396
     InsTh7          14093
                     /label="InsTh7_1904"
                     /label=InsTh7_1904
     InsTh7          14098
                     /label="InsTh7_1905"
                     /label=InsTh7_1905
     InsTh7          14100
                     /label="InsTh7_1906"
                     /label=InsTh7_1906
     InsTh7          14102
                     /label="InsTh7_1907"
                     /label=InsTh7_1907
     InsTh7          14103
                     /label="InsTh7_1908"
                     /label=InsTh7_1908
     InsTh41         14106
                     /label="InsTh41_397"
                     /label=InsTh41_397
     InsTh7          14106
                     /label="InsTh7_1909"
                     /label=InsTh7_1909
     InsTh41         14107
                     /label="InsTh41_398"
                     /label=InsTh41_398
     InsTh7          14107
                     /label="InsTh7_1910"
                     /label=InsTh7_1910
     InsTh41         14108
                     /label="InsTh41_399"
                     /label=InsTh41_399
     InsTh7          14108
                     /label="InsTh7_1911"
                     /label=InsTh7_1911
     InsTh41         14109
                     /label="InsTh41_400"
                     /label=InsTh41_400
     InsTh7          14109
                     /label="InsTh7_1912"
                     /label=InsTh7_1912
     InsTh7          14112
                     /label="InsTh7_1913"
                     /label=InsTh7_1913
     InsTh7          14114
                     /label="InsTh7_1914"
                     /label=InsTh7_1914
     InsTh7          14115
                     /label="InsTh7_1915"
                     /label=InsTh7_1915
     InsTh7          14116
                     /label="InsTh7_1916"
                     /label=InsTh7_1916
     InsTh7          14117
                     /label="InsTh7_1917"
                     /label=InsTh7_1917
     InsTh7          14118
                     /label="InsTh7_1918"
                     /label=InsTh7_1918
     InsTh7          14120
                     /label="InsTh7_1919"
                     /label=InsTh7_1919
     InsTh7          14122
                     /label="InsTh7_1920"
                     /label=InsTh7_1920
     InsTh41         14123
                     /label="InsTh41_401"
                     /label=InsTh41_401
     InsTh7          14123
                     /label="InsTh7_1921"
                     /label=InsTh7_1921
     InsTh7          14128
                     /label="InsTh7_1922"
                     /label=InsTh7_1922
     InsTh7          14130
                     /label="InsTh7_1923"
                     /label=InsTh7_1923
     InsTh7          14131
                     /label="InsTh7_1924"
                     /label=InsTh7_1924
     InsTh7          14132
                     /label="InsTh7_1925"
                     /label=InsTh7_1925
     InsTh7          14133
                     /label="InsTh7_1926"
                     /label=InsTh7_1926
     InsTh7          14134
                     /label="InsTh7_1927"
                     /label=InsTh7_1927
     InsTh7          14136
                     /label="InsTh7_1928"
                     /label=InsTh7_1928
     InsTh7          14137
                     /label="InsTh7_1929"
                     /label=InsTh7_1929
     InsTh7          14138
                     /label="InsTh7_1930"
                     /label=InsTh7_1930
     InsTh7          14139
                     /label="InsTh7_1931"
                     /label=InsTh7_1931
     InsTh7          14140
                     /label="InsTh7_1932"
                     /label=InsTh7_1932
     InsTh7          14146
                     /label="InsTh7_1933"
                     /label=InsTh7_1933
     InsTh41         14147
                     /label="InsTh41_402"
                     /label=InsTh41_402
     InsTh7          14147
                     /label="InsTh7_1934"
                     /label=InsTh7_1934
     InsTh7          14148
                     /label="InsTh7_1935"
                     /label=InsTh7_1935
     InsTh7          14149
                     /label="InsTh7_1936"
                     /label=InsTh7_1936
     InsTh7          14150
                     /label="InsTh7_1937"
                     /label=InsTh7_1937
     InsTh41         14153
                     /label="InsTh41_403"
                     /label=InsTh41_403
     InsTh7          14153
                     /label="InsTh7_1938"
                     /label=InsTh7_1938
     InsTh7          14154
                     /label="InsTh7_1939"
                     /label=InsTh7_1939
     InsTh7          14156
                     /label="InsTh7_1940"
                     /label=InsTh7_1940
     InsTh7          14157
                     /label="InsTh7_1941"
                     /label=InsTh7_1941
     InsTh41         14158
                     /label="InsTh41_404"
                     /label=InsTh41_404
     InsTh7          14158
                     /label="InsTh7_1942"
                     /label=InsTh7_1942
     InsTh7          14159
                     /label="InsTh7_1943"
                     /label=InsTh7_1943
     InsTh7          14161
                     /label="InsTh7_1944"
                     /label=InsTh7_1944
     InsTh7          14162
                     /label="InsTh7_1945"
                     /label=InsTh7_1945
     InsTh41         14163
                     /label="InsTh41_405"
                     /label=InsTh41_405
     InsTh7          14163
                     /label="InsTh7_1946"
                     /label=InsTh7_1946
     InsTh7          14165
                     /label="InsTh7_1947"
                     /label=InsTh7_1947
     InsTh7          14168
                     /label="InsTh7_1948"
                     /label=InsTh7_1948
     InsTh7          14169
                     /label="InsTh7_1949"
                     /label=InsTh7_1949
     InsTh7          14172
                     /label="InsTh7_1950"
                     /label=InsTh7_1950
     InsTh7          14173
                     /label="InsTh7_1951"
                     /label=InsTh7_1951
     InsTh7          14174
                     /label="InsTh7_1952"
                     /label=InsTh7_1952
     InsTh7          14176
                     /label="InsTh7_1953"
                     /label=InsTh7_1953
     InsTh7          14178
                     /label="InsTh7_1954"
                     /label=InsTh7_1954
     InsTh41         14179
                     /label="InsTh41_406"
                     /label=InsTh41_406
     InsTh7          14179
                     /label="InsTh7_1955"
                     /label=InsTh7_1955
     InsTh7          14180
                     /label="InsTh7_1956"
                     /label=InsTh7_1956
     InsTh7          14182
                     /label="InsTh7_1957"
                     /label=InsTh7_1957
     InsTh41         14183
                     /label="InsTh41_407"
                     /label=InsTh41_407
     InsTh7          14183
                     /label="InsTh7_1958"
                     /label=InsTh7_1958
     InsTh7          14185
                     /label="InsTh7_1959"
                     /label=InsTh7_1959
     InsTh7          14186
                     /label="InsTh7_1960"
                     /label=InsTh7_1960
     InsTh7          14188
                     /label="InsTh7_1961"
                     /label=InsTh7_1961
     InsTh7          14189
                     /label="InsTh7_1962"
                     /label=InsTh7_1962
     InsTh7          14190
                     /label="InsTh7_1963"
                     /label=InsTh7_1963
     InsTh7          14191
                     /label="InsTh7_1964"
                     /label=InsTh7_1964
     InsTh7          14194
                     /label="InsTh7_1965"
                     /label=InsTh7_1965
     InsTh7          14195
                     /label="InsTh7_1966"
                     /label=InsTh7_1966
     InsTh7          14196
                     /label="InsTh7_1967"
                     /label=InsTh7_1967
     InsTh7          14197
                     /label="InsTh7_1968"
                     /label=InsTh7_1968
     InsTh7          14198
                     /label="InsTh7_1969"
                     /label=InsTh7_1969
     InsTh41         14199
                     /label="InsTh41_408"
                     /label=InsTh41_408
     InsTh7          14199
                     /label="InsTh7_1970"
                     /label=InsTh7_1970
     InsTh7          14201
                     /label="InsTh7_1971"
                     /label=InsTh7_1971
     InsTh7          14202
                     /label="InsTh7_1972"
                     /label=InsTh7_1972
     InsTh7          14204
                     /label="InsTh7_1973"
                     /label=InsTh7_1973
     InsTh7          14205
                     /label="InsTh7_1974"
                     /label=InsTh7_1974
     InsTh7          14206
                     /label="InsTh7_1975"
                     /label=InsTh7_1975
     InsTh7          14207
                     /label="InsTh7_1976"
                     /label=InsTh7_1976
     InsTh7          14211
                     /label="InsTh7_1977"
                     /label=InsTh7_1977
     InsTh41         14213
                     /label="InsTh41_409"
                     /label=InsTh41_409
     InsTh7          14213
                     /label="InsTh7_1978"
                     /label=InsTh7_1978
     InsTh7          14215
                     /label="InsTh7_1979"
                     /label=InsTh7_1979
     InsTh41         14216
                     /label="InsTh41_410"
                     /label=InsTh41_410
     InsTh7          14216
                     /label="InsTh7_1980"
                     /label=InsTh7_1980
     InsTh41         14217
                     /label="InsTh41_411"
                     /label=InsTh41_411
     InsTh7          14217
                     /label="InsTh7_1981"
                     /label=InsTh7_1981
     InsTh7          14218
                     /label="InsTh7_1982"
                     /label=InsTh7_1982
     InsTh7          14219
                     /label="InsTh7_1983"
                     /label=InsTh7_1983
     InsTh7          14220
                     /label="InsTh7_1984"
                     /label=InsTh7_1984
     InsTh7          14225
                     /label="InsTh7_1985"
                     /label=InsTh7_1985
     InsTh7          14226
                     /label="InsTh7_1986"
                     /label=InsTh7_1986
     InsTh7          14227
                     /label="InsTh7_1987"
                     /label=InsTh7_1987
     InsTh7          14230
                     /label="InsTh7_1988"
                     /label=InsTh7_1988
     InsTh7          14231
                     /label="InsTh7_1989"
                     /label=InsTh7_1989
     InsTh41         14232
                     /label="InsTh41_412"
                     /label=InsTh41_412
     InsTh7          14232
                     /label="InsTh7_1990"
                     /label=InsTh7_1990
     InsTh41         14233
                     /label="InsTh41_413"
                     /label=InsTh41_413
     InsTh7          14233
                     /label="InsTh7_1991"
                     /label=InsTh7_1991
     InsTh7          14236
                     /label="InsTh7_1992"
                     /label=InsTh7_1992
     InsTh7          14237
                     /label="InsTh7_1993"
                     /label=InsTh7_1993
     InsTh7          14238
                     /label="InsTh7_1994"
                     /label=InsTh7_1994
     InsTh7          14239
                     /label="InsTh7_1995"
                     /label=InsTh7_1995
     InsTh41         14240
                     /label="InsTh41_414"
                     /label=InsTh41_414
     InsTh7          14240
                     /label="InsTh7_1996"
                     /label=InsTh7_1996
     InsTh7          14241
                     /label="InsTh7_1997"
                     /label=InsTh7_1997
     InsTh7          14242
                     /label="InsTh7_1998"
                     /label=InsTh7_1998
     InsTh7          14243
                     /label="InsTh7_1999"
                     /label=InsTh7_1999
     InsTh7          14250
                     /label="InsTh7_2000"
                     /label=InsTh7_2000
     InsTh7          14251
                     /label="InsTh7_2001"
                     /label=InsTh7_2001
     InsTh41         14252
                     /label="InsTh41_415"
                     /label=InsTh41_415
     InsTh7          14252
                     /label="InsTh7_2002"
                     /label=InsTh7_2002
     InsTh7          14255
                     /label="InsTh7_2003"
                     /label=InsTh7_2003
     InsTh41         14257
                     /label="InsTh41_416"
                     /label=InsTh41_416
     InsTh7          14257
                     /label="InsTh7_2004"
                     /label=InsTh7_2004
     InsTh41         14258
                     /label="InsTh41_417"
                     /label=InsTh41_417
     InsTh7          14258
                     /label="InsTh7_2005"
                     /label=InsTh7_2005
     InsTh41         14259
                     /label="InsTh41_418"
                     /label=InsTh41_418
     InsTh7          14259
                     /label="InsTh7_2006"
                     /label=InsTh7_2006
     InsTh41         14260
                     /label="InsTh41_419"
                     /label=InsTh41_419
     InsTh7          14260
                     /label="InsTh7_2007"
                     /label=InsTh7_2007
     InsTh7          14261
                     /label="InsTh7_2008"
                     /label=InsTh7_2008
     InsTh7          14266
                     /label="InsTh7_2009"
                     /label=InsTh7_2009
     InsTh7          14268
                     /label="InsTh7_2010"
                     /label=InsTh7_2010
     InsTh7          14272
                     /label="InsTh7_2011"
                     /label=InsTh7_2011
     InsTh41         14273
                     /label="InsTh41_420"
                     /label=InsTh41_420
     InsTh7          14273
                     /label="InsTh7_2012"
                     /label=InsTh7_2012
     InsTh41         14275
                     /label="InsTh41_421"
                     /label=InsTh41_421
     InsTh7          14275
                     /label="InsTh7_2013"
                     /label=InsTh7_2013
     InsTh41         14276
                     /label="InsTh41_422"
                     /label=InsTh41_422
     InsTh7          14276
                     /label="InsTh7_2014"
                     /label=InsTh7_2014
     InsTh7          14277
                     /label="InsTh7_2015"
                     /label=InsTh7_2015
     InsTh7          14278
                     /label="InsTh7_2016"
                     /label=InsTh7_2016
     InsTh7          14280
                     /label="InsTh7_2017"
                     /label=InsTh7_2017
     InsTh7          14281
                     /label="InsTh7_2018"
                     /label=InsTh7_2018
     InsTh41         14282
                     /label="InsTh41_423"
                     /label=InsTh41_423
     InsTh7          14282
                     /label="InsTh7_2019"
                     /label=InsTh7_2019
     InsTh41         14283
                     /label="InsTh41_424"
                     /label=InsTh41_424
     InsTh7          14283
                     /label="InsTh7_2020"
                     /label=InsTh7_2020
     InsTh41         14284
                     /label="InsTh41_425"
                     /label=InsTh41_425
     InsTh7          14284
                     /label="InsTh7_2021"
                     /label=InsTh7_2021
     InsTh7          14285
                     /label="InsTh7_2022"
                     /label=InsTh7_2022
     InsTh7          14288
                     /label="InsTh7_2023"
                     /label=InsTh7_2023
     InsTh7          14289
                     /label="InsTh7_2024"
                     /label=InsTh7_2024
     InsTh7          14291
                     /label="InsTh7_2025"
                     /label=InsTh7_2025
     InsTh7          14294
                     /label="InsTh7_2026"
                     /label=InsTh7_2026
     InsTh7          14295
                     /label="InsTh7_2027"
                     /label=InsTh7_2027
     InsTh7          14296
                     /label="InsTh7_2028"
                     /label=InsTh7_2028
     InsTh41         14297
                     /label="InsTh41_426"
                     /label=InsTh41_426
     InsTh7          14297
                     /label="InsTh7_2029"
                     /label=InsTh7_2029
     InsTh41         14298
                     /label="InsTh41_427"
                     /label=InsTh41_427
     InsTh7          14298
                     /label="InsTh7_2030"
                     /label=InsTh7_2030
     InsTh41         14299
                     /label="InsTh41_428"
                     /label=InsTh41_428
     InsTh7          14299
                     /label="InsTh7_2031"
                     /label=InsTh7_2031
     InsTh7          14300
                     /label="InsTh7_2032"
                     /label=InsTh7_2032
     InsTh7          14304
                     /label="InsTh7_2033"
                     /label=InsTh7_2033
     InsTh41         14310
                     /label="InsTh41_429"
                     /label=InsTh41_429
     TSS             complement(14310)
                     /label="TSS_MPN011"
                     /label=TSS_MPN011
     TSS             complement(14310)
                     /label="TSS_MPN012"
                     /label=TSS_MPN012
     InsTh7          14310
                     /label="InsTh7_2034"
                     /label=InsTh7_2034
     InsTh7          14311
                     /label="InsTh7_2035"
                     /label=InsTh7_2035
     Struct_NE       14311..15087
                     /label="structural_7"
                     /label=structural_7
     InsTh41         14312
                     /label="InsTh41_430"
                     /label=InsTh41_430
     InsTh7          14312
                     /label="InsTh7_2036"
                     /label=InsTh7_2036
     InsTh41         14313
                     /label="InsTh41_431"
                     /label=InsTh41_431
     InsTh7          14313
                     /label="InsTh7_2037"
                     /label=InsTh7_2037
     InsTh41         14314
                     /label="InsTh41_432"
                     /label=InsTh41_432
     InsTh7          14314
                     /label="InsTh7_2038"
                     /label=InsTh7_2038
     InsTh41         14315
                     /label="InsTh41_433"
                     /label=InsTh41_433
     InsTh7          14315
                     /label="InsTh7_2039"
                     /label=InsTh7_2039
     InsTh7          14316
                     /label="InsTh7_2040"
                     /label=InsTh7_2040
     InsTh7          14317
                     /label="InsTh7_2041"
                     /label=InsTh7_2041
     InsTh7          14318
                     /label="InsTh7_2042"
                     /label=InsTh7_2042
     InsTh41         14319
                     /label="InsTh41_434"
                     /label=InsTh41_434
     InsTh7          14319
                     /label="InsTh7_2043"
                     /label=InsTh7_2043
     InsTh7          14320
                     /label="InsTh7_2044"
                     /label=InsTh7_2044
     InsTh41         14321
                     /label="InsTh41_435"
                     /label=InsTh41_435
     InsTh7          14321
                     /label="InsTh7_2045"
                     /label=InsTh7_2045
     InsTh7          14322
                     /label="InsTh7_2046"
                     /label=InsTh7_2046
     InsTh7          14323
                     /label="InsTh7_2047"
                     /label=InsTh7_2047
     InsTh41         14329
                     /label="InsTh41_436"
                     /label=InsTh41_436
     InsTh7          14329
                     /label="InsTh7_2048"
                     /label=InsTh7_2048
     InsTh41         14330
                     /label="InsTh41_437"
                     /label=InsTh41_437
     InsTh7          14330
                     /label="InsTh7_2049"
                     /label=InsTh7_2049
     InsTh41         14331
                     /label="InsTh41_438"
                     /label=InsTh41_438
     InsTh7          14331
                     /label="InsTh7_2050"
                     /label=InsTh7_2050
     InsTh7          14332
                     /label="InsTh7_2051"
                     /label=InsTh7_2051
     InsTh7          14333
                     /label="InsTh7_2052"
                     /label=InsTh7_2052
     InsTh7          14334
                     /label="InsTh7_2053"
                     /label=InsTh7_2053
     InsTh41         14335
                     /label="InsTh41_439"
                     /label=InsTh41_439
     InsTh7          14335
                     /label="InsTh7_2054"
                     /label=InsTh7_2054
     InsTh7          14336
                     /label="InsTh7_2055"
                     /label=InsTh7_2055
     InsTh7          14337
                     /label="InsTh7_2056"
                     /label=InsTh7_2056
     InsTh41         14338
                     /label="InsTh41_440"
                     /label=InsTh41_440
     InsTh7          14338
                     /label="InsTh7_2057"
                     /label=InsTh7_2057
     InsTh7          14339
                     /label="InsTh7_2058"
                     /label=InsTh7_2058
     InsTh7          14340
                     /label="InsTh7_2059"
                     /label=InsTh7_2059
     InsTh7          14341
                     /label="InsTh7_2060"
                     /label=InsTh7_2060
     InsTh7          14344
                     /label="InsTh7_2061"
                     /label=InsTh7_2061
     InsTh7          14345
                     /label="InsTh7_2062"
                     /label=InsTh7_2062
     InsTh41         14346
                     /label="InsTh41_441"
                     /label=InsTh41_441
     InsTh7          14346
                     /label="InsTh7_2063"
                     /label=InsTh7_2063
     InsTh7          14347
                     /label="InsTh7_2064"
                     /label=InsTh7_2064
     InsTh7          14348
                     /label="InsTh7_2065"
                     /label=InsTh7_2065
     InsTh7          14350
                     /label="InsTh7_2066"
                     /label=InsTh7_2066
     InsTh7          14352
                     /label="InsTh7_2067"
                     /label=InsTh7_2067
     InsTh7          14355
                     /label="InsTh7_2068"
                     /label=InsTh7_2068
     InsTh7          14356
                     /label="InsTh7_2069"
                     /label=InsTh7_2069
     InsTh7          14357
                     /label="InsTh7_2070"
                     /label=InsTh7_2070
     InsTh7          14358
                     /label="InsTh7_2071"
                     /label=InsTh7_2071
     InsTh41         14360
                     /label="InsTh41_442"
                     /label=InsTh41_442
     InsTh7          14360
                     /label="InsTh7_2072"
                     /label=InsTh7_2072
     InsTh7          14361
                     /label="InsTh7_2073"
                     /label=InsTh7_2073
     InsTh41         14362
                     /label="InsTh41_443"
                     /label=InsTh41_443
     InsTh7          14362
                     /label="InsTh7_2074"
                     /label=InsTh7_2074
     InsTh7          14363
                     /label="InsTh7_2075"
                     /label=InsTh7_2075
     InsTh7          14364
                     /label="InsTh7_2076"
                     /label=InsTh7_2076
     InsTh7          14368
                     /label="InsTh7_2077"
                     /label=InsTh7_2077
     InsTh41         14369
                     /label="InsTh41_444"
                     /label=InsTh41_444
     InsTh7          14369
                     /label="InsTh7_2078"
                     /label=InsTh7_2078
     InsTh7          14370
                     /label="InsTh7_2079"
                     /label=InsTh7_2079
     InsTh7          14371
                     /label="InsTh7_2080"
                     /label=InsTh7_2080
     InsTh41         14373
                     /label="InsTh41_445"
                     /label=InsTh41_445
     InsTh7          14373
                     /label="InsTh7_2081"
                     /label=InsTh7_2081
     InsTh41         14376
                     /label="InsTh41_446"
                     /label=InsTh41_446
     InsTh7          14376
                     /label="InsTh7_2082"
                     /label=InsTh7_2082
     InsTh7          14377
                     /label="InsTh7_2083"
                     /label=InsTh7_2083
     InsTh7          14379
                     /label="InsTh7_2084"
                     /label=InsTh7_2084
     InsTh7          14381
                     /label="InsTh7_2085"
                     /label=InsTh7_2085
     InsTh7          14382
                     /label="InsTh7_2086"
                     /label=InsTh7_2086
     InsTh41         14383
                     /label="InsTh41_447"
                     /label=InsTh41_447
     InsTh7          14383
                     /label="InsTh7_2087"
                     /label=InsTh7_2087
     InsTh7          14384
                     /label="InsTh7_2088"
                     /label=InsTh7_2088
     InsTh7          14385
                     /label="InsTh7_2089"
                     /label=InsTh7_2089
     InsTh7          14386
                     /label="InsTh7_2090"
                     /label=InsTh7_2090
     InsTh7          14387
                     /label="InsTh7_2091"
                     /label=InsTh7_2091
     InsTh7          14390
                     /label="InsTh7_2092"
                     /label=InsTh7_2092
     InsTh7          14391
                     /label="InsTh7_2093"
                     /label=InsTh7_2093
     InsTh7          14392
                     /label="InsTh7_2094"
                     /label=InsTh7_2094
     InsTh7          14396
                     /label="InsTh7_2095"
                     /label=InsTh7_2095
     InsTh41         14398
                     /label="InsTh41_448"
                     /label=InsTh41_448
     InsTh7          14398
                     /label="InsTh7_2096"
                     /label=InsTh7_2096
     InsTh7          14399
                     /label="InsTh7_2097"
                     /label=InsTh7_2097
     InsTh7          14400
                     /label="InsTh7_2098"
                     /label=InsTh7_2098
     InsTh7          14401
                     /label="InsTh7_2099"
                     /label=InsTh7_2099
     InsTh7          14403
                     /label="InsTh7_2100"
                     /label=InsTh7_2100
     InsTh7          14406
                     /label="InsTh7_2101"
                     /label=InsTh7_2101
     InsTh7          14407
                     /label="InsTh7_2102"
                     /label=InsTh7_2102
     InsTh7          14412
                     /label="InsTh7_2103"
                     /label=InsTh7_2103
     InsTh7          14414
                     /label="InsTh7_2104"
                     /label=InsTh7_2104
     InsTh41         14415
                     /label="InsTh41_449"
                     /label=InsTh41_449
     InsTh7          14415
                     /label="InsTh7_2105"
                     /label=InsTh7_2105
     InsTh41         14416
                     /label="InsTh41_450"
                     /label=InsTh41_450
     InsTh7          14416
                     /label="InsTh7_2106"
                     /label=InsTh7_2106
     InsTh41         14417
                     /label="InsTh41_451"
                     /label=InsTh41_451
     InsTh7          14417
                     /label="InsTh7_2107"
                     /label=InsTh7_2107
     InsTh7          14418
                     /label="InsTh7_2108"
                     /label=InsTh7_2108
     InsTh7          14419
                     /label="InsTh7_2109"
                     /label=InsTh7_2109
     InsTh7          14421
                     /label="InsTh7_2110"
                     /label=InsTh7_2110
     InsTh7          14422
                     /label="InsTh7_2111"
                     /label=InsTh7_2111
     InsTh7          14423
                     /label="InsTh7_2112"
                     /label=InsTh7_2112
     InsTh41         14425
                     /label="InsTh41_452"
                     /label=InsTh41_452
     InsTh7          14425
                     /label="InsTh7_2113"
                     /label=InsTh7_2113
     InsTh7          14429
                     /label="InsTh7_2114"
                     /label=InsTh7_2114
     InsTh7          14430
                     /label="InsTh7_2115"
                     /label=InsTh7_2115
     InsTh7          14431
                     /label="InsTh7_2116"
                     /label=InsTh7_2116
     InsTh41         14432
                     /label="InsTh41_453"
                     /label=InsTh41_453
     InsTh7          14432
                     /label="InsTh7_2117"
                     /label=InsTh7_2117
     InsTh41         14433
                     /label="InsTh41_454"
                     /label=InsTh41_454
     InsTh7          14433
                     /label="InsTh7_2118"
                     /label=InsTh7_2118
     InsTh7          14437
                     /label="InsTh7_2119"
                     /label=InsTh7_2119
     InsTh7          14438
                     /label="InsTh7_2120"
                     /label=InsTh7_2120
     InsTh41         14439
                     /label="InsTh41_455"
                     /label=InsTh41_455
     InsTh7          14439
                     /label="InsTh7_2121"
                     /label=InsTh7_2121
     InsTh7          14440
                     /label="InsTh7_2122"
                     /label=InsTh7_2122
     InsTh41         14441
                     /label="InsTh41_456"
                     /label=InsTh41_456
     InsTh7          14441
                     /label="InsTh7_2123"
                     /label=InsTh7_2123
     InsTh7          14442
                     /label="InsTh7_2124"
                     /label=InsTh7_2124
     InsTh7          14443
                     /label="InsTh7_2125"
                     /label=InsTh7_2125
     InsTh7          14444
                     /label="InsTh7_2126"
                     /label=InsTh7_2126
     InsTh7          14445
                     /label="InsTh7_2127"
                     /label=InsTh7_2127
     InsTh7          14446
                     /label="InsTh7_2128"
                     /label=InsTh7_2128
     InsTh7          14447
                     /label="InsTh7_2129"
                     /label=InsTh7_2129
     InsTh7          14448
                     /label="InsTh7_2130"
                     /label=InsTh7_2130
     InsTh7          14449
                     /label="InsTh7_2131"
                     /label=InsTh7_2131
     InsTh7          14451
                     /label="InsTh7_2132"
                     /label=InsTh7_2132
     InsTh7          14452
                     /label="InsTh7_2133"
                     /label=InsTh7_2133
     InsTh41         14453
                     /label="InsTh41_457"
                     /label=InsTh41_457
     InsTh7          14453
                     /label="InsTh7_2134"
                     /label=InsTh7_2134
     InsTh7          14454
                     /label="InsTh7_2135"
                     /label=InsTh7_2135
     InsTh41         14455
                     /label="InsTh41_458"
                     /label=InsTh41_458
     InsTh7          14455
                     /label="InsTh7_2136"
                     /label=InsTh7_2136
     InsTh41         14456
                     /label="InsTh41_459"
                     /label=InsTh41_459
     InsTh7          14456
                     /label="InsTh7_2137"
                     /label=InsTh7_2137
     InsTh41         14457
                     /label="InsTh41_460"
                     /label=InsTh41_460
     InsTh7          14457
                     /label="InsTh7_2138"
                     /label=InsTh7_2138
     InsTh7          14459
                     /label="InsTh7_2139"
                     /label=InsTh7_2139
     InsTh7          14460
                     /label="InsTh7_2140"
                     /label=InsTh7_2140
     InsTh7          14461
                     /label="InsTh7_2141"
                     /label=InsTh7_2141
     InsTh7          14462
                     /label="InsTh7_2142"
                     /label=InsTh7_2142
     InsTh7          14463
                     /label="InsTh7_2143"
                     /label=InsTh7_2143
     InsTh41         14464
                     /label="InsTh41_461"
                     /label=InsTh41_461
     InsTh7          14464
                     /label="InsTh7_2144"
                     /label=InsTh7_2144
     InsTh41         14465
                     /label="InsTh41_462"
                     /label=InsTh41_462
     InsTh7          14465
                     /label="InsTh7_2145"
                     /label=InsTh7_2145
     InsTh7          14469
                     /label="InsTh7_2146"
                     /label=InsTh7_2146
     InsTh41         14470
                     /label="InsTh41_463"
                     /label=InsTh41_463
     InsTh7          14470
                     /label="InsTh7_2147"
                     /label=InsTh7_2147
     InsTh41         14471
                     /label="InsTh41_464"
                     /label=InsTh41_464
     InsTh7          14471
                     /label="InsTh7_2148"
                     /label=InsTh7_2148
     InsTh41         14472
                     /label="InsTh41_465"
                     /label=InsTh41_465
     InsTh7          14472
                     /label="InsTh7_2149"
                     /label=InsTh7_2149
     InsTh7          14473
                     /label="InsTh7_2150"
                     /label=InsTh7_2150
     InsTh7          14475
                     /label="InsTh7_2151"
                     /label=InsTh7_2151
     InsTh7          14476
                     /label="InsTh7_2152"
                     /label=InsTh7_2152
     InsTh7          14477
                     /label="InsTh7_2153"
                     /label=InsTh7_2153
     InsTh7          14479
                     /label="InsTh7_2154"
                     /label=InsTh7_2154
     InsTh41         14480
                     /label="InsTh41_466"
                     /label=InsTh41_466
     InsTh7          14480
                     /label="InsTh7_2155"
                     /label=InsTh7_2155
     InsTh41         14481
                     /label="InsTh41_467"
                     /label=InsTh41_467
     InsTh7          14481
                     /label="InsTh7_2156"
                     /label=InsTh7_2156
     InsTh7          14482
                     /label="InsTh7_2157"
                     /label=InsTh7_2157
     InsTh7          14483
                     /label="InsTh7_2158"
                     /label=InsTh7_2158
     InsTh7          14484
                     /label="InsTh7_2159"
                     /label=InsTh7_2159
     InsTh7          14485
                     /label="InsTh7_2160"
                     /label=InsTh7_2160
     InsTh7          14486
                     /label="InsTh7_2161"
                     /label=InsTh7_2161
     InsTh41         14487
                     /label="InsTh41_468"
                     /label=InsTh41_468
     InsTh7          14487
                     /label="InsTh7_2162"
                     /label=InsTh7_2162
     InsTh7          14489
                     /label="InsTh7_2163"
                     /label=InsTh7_2163
     InsTh7          14490
                     /label="InsTh7_2164"
                     /label=InsTh7_2164
     InsTh7          14491
                     /label="InsTh7_2165"
                     /label=InsTh7_2165
     InsTh7          14495
                     /label="InsTh7_2166"
                     /label=InsTh7_2166
     InsTh7          14496
                     /label="InsTh7_2167"
                     /label=InsTh7_2167
     InsTh7          14497
                     /label="InsTh7_2168"
                     /label=InsTh7_2168
     InsTh7          14498
                     /label="InsTh7_2169"
                     /label=InsTh7_2169
     InsTh7          14499
                     /label="InsTh7_2170"
                     /label=InsTh7_2170
     InsTh7          14500
                     /label="InsTh7_2171"
                     /label=InsTh7_2171
     InsTh7          14501
                     /label="InsTh7_2172"
                     /label=InsTh7_2172
     InsTh7          14502
                     /label="InsTh7_2173"
                     /label=InsTh7_2173
     InsTh7          14505
                     /label="InsTh7_2174"
                     /label=InsTh7_2174
     InsTh7          14506
                     /label="InsTh7_2175"
                     /label=InsTh7_2175
     InsTh7          14509
                     /label="InsTh7_2176"
                     /label=InsTh7_2176
     InsTh7          14512
                     /label="InsTh7_2177"
                     /label=InsTh7_2177
     InsTh7          14514
                     /label="InsTh7_2178"
                     /label=InsTh7_2178
     InsTh7          14516
                     /label="InsTh7_2179"
                     /label=InsTh7_2179
     InsTh7          14517
                     /label="InsTh7_2180"
                     /label=InsTh7_2180
     InsTh7          14518
                     /label="InsTh7_2181"
                     /label=InsTh7_2181
     InsTh7          14522
                     /label="InsTh7_2182"
                     /label=InsTh7_2182
     InsTh7          14523
                     /label="InsTh7_2183"
                     /label=InsTh7_2183
     InsTh7          14524
                     /label="InsTh7_2184"
                     /label=InsTh7_2184
     InsTh7          14525
                     /label="InsTh7_2185"
                     /label=InsTh7_2185
     InsTh7          14526
                     /label="InsTh7_2186"
                     /label=InsTh7_2186
     InsTh41         14528
                     /label="InsTh41_469"
                     /label=InsTh41_469
     InsTh7          14528
                     /label="InsTh7_2187"
                     /label=InsTh7_2187
     InsTh7          14531
                     /label="InsTh7_2188"
                     /label=InsTh7_2188
     InsTh7          14533
                     /label="InsTh7_2189"
                     /label=InsTh7_2189
     InsTh7          14535
                     /label="InsTh7_2190"
                     /label=InsTh7_2190
     InsTh7          14537
                     /label="InsTh7_2191"
                     /label=InsTh7_2191
     InsTh7          14538
                     /label="InsTh7_2192"
                     /label=InsTh7_2192
     InsTh7          14539
                     /label="InsTh7_2193"
                     /label=InsTh7_2193
     InsTh7          14541
                     /label="InsTh7_2194"
                     /label=InsTh7_2194
     InsTh41         14551
                     /label="InsTh41_470"
                     /label=InsTh41_470
     InsTh7          14551
                     /label="InsTh7_2195"
                     /label=InsTh7_2195
     InsTh41         14554
                     /label="InsTh41_471"
                     /label=InsTh41_471
     InsTh7          14554
                     /label="InsTh7_2196"
                     /label=InsTh7_2196
     InsTh7          14556
                     /label="InsTh7_2197"
                     /label=InsTh7_2197
     InsTh7          14557
                     /label="InsTh7_2198"
                     /label=InsTh7_2198
     InsTh7          14558
                     /label="InsTh7_2199"
                     /label=InsTh7_2199
     InsTh7          14560
                     /label="InsTh7_2200"
                     /label=InsTh7_2200
     InsTh7          14566
                     /label="InsTh7_2201"
                     /label=InsTh7_2201
     InsTh41         14567
                     /label="InsTh41_472"
                     /label=InsTh41_472
     InsTh7          14567
                     /label="InsTh7_2202"
                     /label=InsTh7_2202
     InsTh7          14568
                     /label="InsTh7_2203"
                     /label=InsTh7_2203
     InsTh7          14569
                     /label="InsTh7_2204"
                     /label=InsTh7_2204
     InsTh7          14570
                     /label="InsTh7_2205"
                     /label=InsTh7_2205
     InsTh7          14571
                     /label="InsTh7_2206"
                     /label=InsTh7_2206
     InsTh7          14572
                     /label="InsTh7_2207"
                     /label=InsTh7_2207
     InsTh7          14573
                     /label="InsTh7_2208"
                     /label=InsTh7_2208
     InsTh41         14574
                     /label="InsTh41_473"
                     /label=InsTh41_473
     InsTh7          14574
                     /label="InsTh7_2209"
                     /label=InsTh7_2209
     InsTh7          14578
                     /label="InsTh7_2210"
                     /label=InsTh7_2210
     InsTh7          14579
                     /label="InsTh7_2211"
                     /label=InsTh7_2211
     InsTh7          14580
                     /label="InsTh7_2212"
                     /label=InsTh7_2212
     InsTh7          14581
                     /label="InsTh7_2213"
                     /label=InsTh7_2213
     InsTh7          14582
                     /label="InsTh7_2214"
                     /label=InsTh7_2214
     InsTh41         14583
                     /label="InsTh41_474"
                     /label=InsTh41_474
     InsTh7          14583
                     /label="InsTh7_2215"
                     /label=InsTh7_2215
     InsTh7          14584
                     /label="InsTh7_2216"
                     /label=InsTh7_2216
     InsTh7          14586
                     /label="InsTh7_2217"
                     /label=InsTh7_2217
     InsTh7          14587
                     /label="InsTh7_2218"
                     /label=InsTh7_2218
     InsTh7          14588
                     /label="InsTh7_2219"
                     /label=InsTh7_2219
     InsTh7          14589
                     /label="InsTh7_2220"
                     /label=InsTh7_2220
     InsTh7          14590
                     /label="InsTh7_2221"
                     /label=InsTh7_2221
     InsTh7          14593
                     /label="InsTh7_2222"
                     /label=InsTh7_2222
     InsTh7          14595
                     /label="InsTh7_2223"
                     /label=InsTh7_2223
     InsTh41         14596
                     /label="InsTh41_475"
                     /label=InsTh41_475
     InsTh7          14596
                     /label="InsTh7_2224"
                     /label=InsTh7_2224
     InsTh41         14597
                     /label="InsTh41_476"
                     /label=InsTh41_476
     InsTh7          14597
                     /label="InsTh7_2225"
                     /label=InsTh7_2225
     InsTh41         14598
                     /label="InsTh41_477"
                     /label=InsTh41_477
     InsTh7          14598
                     /label="InsTh7_2226"
                     /label=InsTh7_2226
     InsTh7          14603
                     /label="InsTh7_2227"
                     /label=InsTh7_2227
     InsTh7          14604
                     /label="InsTh7_2228"
                     /label=InsTh7_2228
     InsTh7          14605
                     /label="InsTh7_2229"
                     /label=InsTh7_2229
     InsTh7          14606
                     /label="InsTh7_2230"
                     /label=InsTh7_2230
     InsTh7          14607
                     /label="InsTh7_2231"
                     /label=InsTh7_2231
     InsTh7          14608
                     /label="InsTh7_2232"
                     /label=InsTh7_2232
     InsTh7          14609
                     /label="InsTh7_2233"
                     /label=InsTh7_2233
     InsTh41         14612
                     /label="InsTh41_478"
                     /label=InsTh41_478
     InsTh7          14612
                     /label="InsTh7_2234"
                     /label=InsTh7_2234
     InsTh41         14613
                     /label="InsTh41_479"
                     /label=InsTh41_479
     InsTh7          14613
                     /label="InsTh7_2235"
                     /label=InsTh7_2235
     InsTh7          14614
                     /label="InsTh7_2236"
                     /label=InsTh7_2236
     InsTh7          14616
                     /label="InsTh7_2237"
                     /label=InsTh7_2237
     InsTh7          14620
                     /label="InsTh7_2238"
                     /label=InsTh7_2238
     InsTh7          14621
                     /label="InsTh7_2239"
                     /label=InsTh7_2239
     InsTh7          14622
                     /label="InsTh7_2240"
                     /label=InsTh7_2240
     InsTh7          14623
                     /label="InsTh7_2241"
                     /label=InsTh7_2241
     InsTh7          14624
                     /label="InsTh7_2242"
                     /label=InsTh7_2242
     InsTh7          14626
                     /label="InsTh7_2243"
                     /label=InsTh7_2243
     InsTh7          14627
                     /label="InsTh7_2244"
                     /label=InsTh7_2244
     InsTh7          14628
                     /label="InsTh7_2245"
                     /label=InsTh7_2245
     InsTh7          14629
                     /label="InsTh7_2246"
                     /label=InsTh7_2246
     InsTh7          14630
                     /label="InsTh7_2247"
                     /label=InsTh7_2247
     InsTh7          14631
                     /label="InsTh7_2248"
                     /label=InsTh7_2248
     InsTh7          14632
                     /label="InsTh7_2249"
                     /label=InsTh7_2249
     InsTh7          14636
                     /label="InsTh7_2250"
                     /label=InsTh7_2250
     InsTh7          14637
                     /label="InsTh7_2251"
                     /label=InsTh7_2251
     InsTh7          14638
                     /label="InsTh7_2252"
                     /label=InsTh7_2252
     InsTh7          14639
                     /label="InsTh7_2253"
                     /label=InsTh7_2253
     InsTh7          14640
                     /label="InsTh7_2254"
                     /label=InsTh7_2254
     InsTh7          14641
                     /label="InsTh7_2255"
                     /label=InsTh7_2255
     InsTh7          14642
                     /label="InsTh7_2256"
                     /label=InsTh7_2256
     InsTh7          14643
                     /label="InsTh7_2257"
                     /label=InsTh7_2257
     InsTh7          14645
                     /label="InsTh7_2258"
                     /label=InsTh7_2258
     InsTh7          14646
                     /label="InsTh7_2259"
                     /label=InsTh7_2259
     InsTh7          14647
                     /label="InsTh7_2260"
                     /label=InsTh7_2260
     InsTh7          14648
                     /label="InsTh7_2261"
                     /label=InsTh7_2261
     InsTh41         14652
                     /label="InsTh41_480"
                     /label=InsTh41_480
     InsTh7          14652
                     /label="InsTh7_2262"
                     /label=InsTh7_2262
     InsTh7          14653
                     /label="InsTh7_2263"
                     /label=InsTh7_2263
     InsTh7          14654
                     /label="InsTh7_2264"
                     /label=InsTh7_2264
     InsTh7          14655
                     /label="InsTh7_2265"
                     /label=InsTh7_2265
     InsTh41         14656
                     /label="InsTh41_481"
                     /label=InsTh41_481
     InsTh7          14656
                     /label="InsTh7_2266"
                     /label=InsTh7_2266
     InsTh7          14660
                     /label="InsTh7_2267"
                     /label=InsTh7_2267
     InsTh7          14661
                     /label="InsTh7_2268"
                     /label=InsTh7_2268
     InsTh7          14666
                     /label="InsTh7_2269"
                     /label=InsTh7_2269
     InsTh7          14668
                     /label="InsTh7_2270"
                     /label=InsTh7_2270
     InsTh7          14669
                     /label="InsTh7_2271"
                     /label=InsTh7_2271
     InsTh41         14670
                     /label="InsTh41_482"
                     /label=InsTh41_482
     InsTh7          14670
                     /label="InsTh7_2272"
                     /label=InsTh7_2272
     InsTh7          14671
                     /label="InsTh7_2273"
                     /label=InsTh7_2273
     InsTh41         14672
                     /label="InsTh41_483"
                     /label=InsTh41_483
     InsTh7          14672
                     /label="InsTh7_2274"
                     /label=InsTh7_2274
     InsTh7          14673
                     /label="InsTh7_2275"
                     /label=InsTh7_2275
     InsTh7          14681
                     /label="InsTh7_2276"
                     /label=InsTh7_2276
     InsTh41         14683
                     /label="InsTh41_484"
                     /label=InsTh41_484
     InsTh7          14683
                     /label="InsTh7_2277"
                     /label=InsTh7_2277
     InsTh41         14686
                     /label="InsTh41_485"
                     /label=InsTh41_485
     InsTh7          14686
                     /label="InsTh7_2278"
                     /label=InsTh7_2278
     InsTh7          14688
                     /label="InsTh7_2279"
                     /label=InsTh7_2279
     InsTh7          14689
                     /label="InsTh7_2280"
                     /label=InsTh7_2280
     InsTh7          14690
                     /label="InsTh7_2281"
                     /label=InsTh7_2281
     InsTh7          14692
                     /label="InsTh7_2282"
                     /label=InsTh7_2282
     InsTh7          14693
                     /label="InsTh7_2283"
                     /label=InsTh7_2283
     InsTh7          14697
                     /label="InsTh7_2284"
                     /label=InsTh7_2284
     InsTh7          14698
                     /label="InsTh7_2285"
                     /label=InsTh7_2285
     InsTh7          14699
                     /label="InsTh7_2286"
                     /label=InsTh7_2286
     InsTh7          14700
                     /label="InsTh7_2287"
                     /label=InsTh7_2287
     InsTh7          14704
                     /label="InsTh7_2288"
                     /label=InsTh7_2288
     InsTh7          14710
                     /label="InsTh7_2289"
                     /label=InsTh7_2289
     InsTh41         14711
                     /label="InsTh41_486"
                     /label=InsTh41_486
     InsTh7          14711
                     /label="InsTh7_2290"
                     /label=InsTh7_2290
     InsTh7          14712
                     /label="InsTh7_2291"
                     /label=InsTh7_2291
     InsTh7          14713
                     /label="InsTh7_2292"
                     /label=InsTh7_2292
     InsTh41         14714
                     /label="InsTh41_487"
                     /label=InsTh41_487
     InsTh7          14714
                     /label="InsTh7_2293"
                     /label=InsTh7_2293
     InsTh7          14716
                     /label="InsTh7_2294"
                     /label=InsTh7_2294
     InsTh7          14717
                     /label="InsTh7_2295"
                     /label=InsTh7_2295
     InsTh7          14718
                     /label="InsTh7_2296"
                     /label=InsTh7_2296
     InsTh7          14724
                     /label="InsTh7_2297"
                     /label=InsTh7_2297
     InsTh7          14726
                     /label="InsTh7_2298"
                     /label=InsTh7_2298
     InsTh41         14727
                     /label="InsTh41_488"
                     /label=InsTh41_488
     InsTh7          14727
                     /label="InsTh7_2299"
                     /label=InsTh7_2299
     InsTh7          14728
                     /label="InsTh7_2300"
                     /label=InsTh7_2300
     InsTh41         14730
                     /label="InsTh41_489"
                     /label=InsTh41_489
     InsTh7          14730
                     /label="InsTh7_2301"
                     /label=InsTh7_2301
     InsTh7          14731
                     /label="InsTh7_2302"
                     /label=InsTh7_2302
     InsTh7          14732
                     /label="InsTh7_2303"
                     /label=InsTh7_2303
     InsTh7          14736
                     /label="InsTh7_2304"
                     /label=InsTh7_2304
     InsTh7          14741
                     /label="InsTh7_2305"
                     /label=InsTh7_2305
     InsTh7          14742
                     /label="InsTh7_2306"
                     /label=InsTh7_2306
     InsTh7          14743
                     /label="InsTh7_2307"
                     /label=InsTh7_2307
     InsTh7          14744
                     /label="InsTh7_2308"
                     /label=InsTh7_2308
     InsTh7          14746
                     /label="InsTh7_2309"
                     /label=InsTh7_2309
     InsTh7          14748
                     /label="InsTh7_2310"
                     /label=InsTh7_2310
     InsTh7          14749
                     /label="InsTh7_2311"
                     /label=InsTh7_2311
     InsTh7          14754
                     /label="InsTh7_2312"
                     /label=InsTh7_2312
     InsTh7          14757
                     /label="InsTh7_2313"
                     /label=InsTh7_2313
     InsTh7          14758
                     /label="InsTh7_2314"
                     /label=InsTh7_2314
     InsTh7          14760
                     /label="InsTh7_2315"
                     /label=InsTh7_2315
     InsTh7          14762
                     /label="InsTh7_2316"
                     /label=InsTh7_2316
     InsTh41         14764
                     /label="InsTh41_490"
                     /label=InsTh41_490
     InsTh7          14764
                     /label="InsTh7_2317"
                     /label=InsTh7_2317
     InsTh7          14765
                     /label="InsTh7_2318"
                     /label=InsTh7_2318
     InsTh7          14767
                     /label="InsTh7_2319"
                     /label=InsTh7_2319
     InsTh7          14770
                     /label="InsTh7_2320"
                     /label=InsTh7_2320
     InsTh7          14773
                     /label="InsTh7_2321"
                     /label=InsTh7_2321
     InsTh7          14775
                     /label="InsTh7_2322"
                     /label=InsTh7_2322
     InsTh7          14776
                     /label="InsTh7_2323"
                     /label=InsTh7_2323
     InsTh41         14778
                     /label="InsTh41_491"
                     /label=InsTh41_491
     InsTh7          14778
                     /label="InsTh7_2324"
                     /label=InsTh7_2324
     InsTh7          14779
                     /label="InsTh7_2325"
                     /label=InsTh7_2325
     InsTh7          14780
                     /label="InsTh7_2326"
                     /label=InsTh7_2326
     InsTh7          14782
                     /label="InsTh7_2327"
                     /label=InsTh7_2327
     InsTh7          14784
                     /label="InsTh7_2328"
                     /label=InsTh7_2328
     InsTh7          14786
                     /label="InsTh7_2329"
                     /label=InsTh7_2329
     InsTh41         14787
                     /label="InsTh41_492"
                     /label=InsTh41_492
     InsTh7          14787
                     /label="InsTh7_2330"
                     /label=InsTh7_2330
     InsTh41         14788
                     /label="InsTh41_493"
                     /label=InsTh41_493
     InsTh7          14788
                     /label="InsTh7_2331"
                     /label=InsTh7_2331
     InsTh7          14789
                     /label="InsTh7_2332"
                     /label=InsTh7_2332
     InsTh7          14792
                     /label="InsTh7_2333"
                     /label=InsTh7_2333
     InsTh7          14794
                     /label="InsTh7_2334"
                     /label=InsTh7_2334
     InsTh7          14796
                     /label="InsTh7_2335"
                     /label=InsTh7_2335
     InsTh7          14797
                     /label="InsTh7_2336"
                     /label=InsTh7_2336
     InsTh41         14798
                     /label="InsTh41_494"
                     /label=InsTh41_494
     InsTh7          14798
                     /label="InsTh7_2337"
                     /label=InsTh7_2337
     InsTh7          14799
                     /label="InsTh7_2338"
                     /label=InsTh7_2338
     InsTh7          14800
                     /label="InsTh7_2339"
                     /label=InsTh7_2339
     InsTh7          14801
                     /label="InsTh7_2340"
                     /label=InsTh7_2340
     InsTh7          14802
                     /label="InsTh7_2341"
                     /label=InsTh7_2341
     InsTh7          14808
                     /label="InsTh7_2342"
                     /label=InsTh7_2342
     InsTh41         14811
                     /label="InsTh41_495"
                     /label=InsTh41_495
     InsTh7          14811
                     /label="InsTh7_2343"
                     /label=InsTh7_2343
     InsTh41         14812
                     /label="InsTh41_496"
                     /label=InsTh41_496
     InsTh7          14812
                     /label="InsTh7_2344"
                     /label=InsTh7_2344
     InsTh41         14813
                     /label="InsTh41_497"
                     /label=InsTh41_497
     InsTh7          14813
                     /label="InsTh7_2345"
                     /label=InsTh7_2345
     InsTh41         14815
                     /label="InsTh41_498"
                     /label=InsTh41_498
     InsTh7          14815
                     /label="InsTh7_2346"
                     /label=InsTh7_2346
     InsTh7          14816
                     /label="InsTh7_2347"
                     /label=InsTh7_2347
     InsTh7          14817
                     /label="InsTh7_2348"
                     /label=InsTh7_2348
     InsTh7          14819
                     /label="InsTh7_2349"
                     /label=InsTh7_2349
     InsTh41         14821
                     /label="InsTh41_499"
                     /label=InsTh41_499
     InsTh7          14821
                     /label="InsTh7_2350"
                     /label=InsTh7_2350
     InsTh7          14822
                     /label="InsTh7_2351"
                     /label=InsTh7_2351
     InsTh7          14823
                     /label="InsTh7_2352"
                     /label=InsTh7_2352
     InsTh7          14824
                     /label="InsTh7_2353"
                     /label=InsTh7_2353
     InsTh41         14828
                     /label="InsTh41_500"
                     /label=InsTh41_500
     InsTh7          14828
                     /label="InsTh7_2354"
                     /label=InsTh7_2354
     InsTh7          14829
                     /label="InsTh7_2355"
                     /label=InsTh7_2355
     InsTh41         14830
                     /label="InsTh41_501"
                     /label=InsTh41_501
     InsTh7          14830
                     /label="InsTh7_2356"
                     /label=InsTh7_2356
     InsTh7          14831
                     /label="InsTh7_2357"
                     /label=InsTh7_2357
     InsTh41         14838
                     /label="InsTh41_502"
                     /label=InsTh41_502
     InsTh7          14838
                     /label="InsTh7_2358"
                     /label=InsTh7_2358
     InsTh7          14841
                     /label="InsTh7_2359"
                     /label=InsTh7_2359
     InsTh7          14842
                     /label="InsTh7_2360"
                     /label=InsTh7_2360
     InsTh7          14843
                     /label="InsTh7_2361"
                     /label=InsTh7_2361
     InsTh7          14844
                     /label="InsTh7_2362"
                     /label=InsTh7_2362
     InsTh41         14845
                     /label="InsTh41_503"
                     /label=InsTh41_503
     InsTh7          14845
                     /label="InsTh7_2363"
                     /label=InsTh7_2363
     InsTh41         14846
                     /label="InsTh41_504"
                     /label=InsTh41_504
     InsTh7          14846
                     /label="InsTh7_2364"
                     /label=InsTh7_2364
     InsTh7          14854
                     /label="InsTh7_2365"
                     /label=InsTh7_2365
     InsTh7          14856
                     /label="InsTh7_2366"
                     /label=InsTh7_2366
     InsTh7          14857
                     /label="InsTh7_2367"
                     /label=InsTh7_2367
     InsTh7          14858
                     /label="InsTh7_2368"
                     /label=InsTh7_2368
     InsTh41         14859
                     /label="InsTh41_505"
                     /label=InsTh41_505
     InsTh7          14859
                     /label="InsTh7_2369"
                     /label=InsTh7_2369
     InsTh7          14860
                     /label="InsTh7_2370"
                     /label=InsTh7_2370
     InsTh41         14861
                     /label="InsTh41_506"
                     /label=InsTh41_506
     InsTh7          14861
                     /label="InsTh7_2371"
                     /label=InsTh7_2371
     InsTh7          14867
                     /label="InsTh7_2372"
                     /label=InsTh7_2372
     InsTh7          14868
                     /label="InsTh7_2373"
                     /label=InsTh7_2373
     InsTh7          14869
                     /label="InsTh7_2374"
                     /label=InsTh7_2374
     InsTh7          14870
                     /label="InsTh7_2375"
                     /label=InsTh7_2375
     InsTh7          14871
                     /label="InsTh7_2376"
                     /label=InsTh7_2376
     InsTh7          14872
                     /label="InsTh7_2377"
                     /label=InsTh7_2377
     InsTh41         14873
                     /label="InsTh41_507"
                     /label=InsTh41_507
     InsTh7          14873
                     /label="InsTh7_2378"
                     /label=InsTh7_2378
     InsTh7          14874
                     /label="InsTh7_2379"
                     /label=InsTh7_2379
     InsTh41         14875
                     /label="InsTh41_508"
                     /label=InsTh41_508
     InsTh7          14875
                     /label="InsTh7_2380"
                     /label=InsTh7_2380
     InsTh41         14877
                     /label="InsTh41_509"
                     /label=InsTh41_509
     InsTh7          14877
                     /label="InsTh7_2381"
                     /label=InsTh7_2381
     InsTh41         14878
                     /label="InsTh41_510"
                     /label=InsTh41_510
     InsTh7          14878
                     /label="InsTh7_2382"
                     /label=InsTh7_2382
     InsTh41         14879
                     /label="InsTh41_511"
                     /label=InsTh41_511
     InsTh7          14879
                     /label="InsTh7_2383"
                     /label=InsTh7_2383
     InsTh7          14880
                     /label="InsTh7_2384"
                     /label=InsTh7_2384
     InsTh41         14882
                     /label="InsTh41_512"
                     /label=InsTh41_512
     InsTh7          14882
                     /label="InsTh7_2385"
                     /label=InsTh7_2385
     InsTh7          14883
                     /label="InsTh7_2386"
                     /label=InsTh7_2386
     InsTh7          14884
                     /label="InsTh7_2387"
                     /label=InsTh7_2387
     InsTh7          14885
                     /label="InsTh7_2388"
                     /label=InsTh7_2388
     InsTh41         14886
                     /label="InsTh41_513"
                     /label=InsTh41_513
     InsTh7          14886
                     /label="InsTh7_2389"
                     /label=InsTh7_2389
     InsTh7          14888
                     /label="InsTh7_2390"
                     /label=InsTh7_2390
     InsTh7          14890
                     /label="InsTh7_2391"
                     /label=InsTh7_2391
     InsTh7          14891
                     /label="InsTh7_2392"
                     /label=InsTh7_2392
     InsTh7          14892
                     /label="InsTh7_2393"
                     /label=InsTh7_2393
     InsTh7          14893
                     /label="InsTh7_2394"
                     /label=InsTh7_2394
     InsTh41         14895
                     /label="InsTh41_514"
                     /label=InsTh41_514
     InsTh7          14895
                     /label="InsTh7_2395"
                     /label=InsTh7_2395
     InsTh41         14896
                     /label="InsTh41_515"
                     /label=InsTh41_515
     InsTh7          14896
                     /label="InsTh7_2396"
                     /label=InsTh7_2396
     InsTh7          14898
                     /label="InsTh7_2397"
                     /label=InsTh7_2397
     InsTh41         14899
                     /label="InsTh41_516"
                     /label=InsTh41_516
     InsTh7          14899
                     /label="InsTh7_2398"
                     /label=InsTh7_2398
     InsTh7          14900
                     /label="InsTh7_2399"
                     /label=InsTh7_2399
     InsTh7          14901
                     /label="InsTh7_2400"
                     /label=InsTh7_2400
     InsTh7          14902
                     /label="InsTh7_2401"
                     /label=InsTh7_2401
     InsTh7          14903
                     /label="InsTh7_2402"
                     /label=InsTh7_2402
     InsTh7          14904
                     /label="InsTh7_2403"
                     /label=InsTh7_2403
     InsTh7          14905
                     /label="InsTh7_2404"
                     /label=InsTh7_2404
     InsTh7          14906
                     /label="InsTh7_2405"
                     /label=InsTh7_2405
     InsTh7          14907
                     /label="InsTh7_2406"
                     /label=InsTh7_2406
     InsTh41         14908
                     /label="InsTh41_517"
                     /label=InsTh41_517
     InsTh7          14908
                     /label="InsTh7_2407"
                     /label=InsTh7_2407
     InsTh7          14909
                     /label="InsTh7_2408"
                     /label=InsTh7_2408
     InsTh7          14910
                     /label="InsTh7_2409"
                     /label=InsTh7_2409
     InsTh7          14911
                     /label="InsTh7_2410"
                     /label=InsTh7_2410
     InsTh7          14912
                     /label="InsTh7_2411"
                     /label=InsTh7_2411
     InsTh7          14913
                     /label="InsTh7_2412"
                     /label=InsTh7_2412
     InsTh41         14915
                     /label="InsTh41_518"
                     /label=InsTh41_518
     InsTh7          14915
                     /label="InsTh7_2413"
                     /label=InsTh7_2413
     InsTh7          14917
                     /label="InsTh7_2414"
                     /label=InsTh7_2414
     InsTh7          14918
                     /label="InsTh7_2415"
                     /label=InsTh7_2415
     InsTh41         14919
                     /label="InsTh41_519"
                     /label=InsTh41_519
     InsTh7          14919
                     /label="InsTh7_2416"
                     /label=InsTh7_2416
     InsTh7          14920
                     /label="InsTh7_2417"
                     /label=InsTh7_2417
     InsTh41         14921
                     /label="InsTh41_520"
                     /label=InsTh41_520
     InsTh7          14921
                     /label="InsTh7_2418"
                     /label=InsTh7_2418
     InsTh7          14922
                     /label="InsTh7_2419"
                     /label=InsTh7_2419
     InsTh41         14924
                     /label="InsTh41_521"
                     /label=InsTh41_521
     InsTh7          14924
                     /label="InsTh7_2420"
                     /label=InsTh7_2420
     InsTh7          14925
                     /label="InsTh7_2421"
                     /label=InsTh7_2421
     InsTh7          14926
                     /label="InsTh7_2422"
                     /label=InsTh7_2422
     InsTh41         14930
                     /label="InsTh41_522"
                     /label=InsTh41_522
     InsTh7          14930
                     /label="InsTh7_2423"
                     /label=InsTh7_2423
     InsTh41         14931
                     /label="InsTh41_523"
                     /label=InsTh41_523
     InsTh7          14931
                     /label="InsTh7_2424"
                     /label=InsTh7_2424
     InsTh7          14932
                     /label="InsTh7_2425"
                     /label=InsTh7_2425
     InsTh7          14933
                     /label="InsTh7_2426"
                     /label=InsTh7_2426
     InsTh7          14934
                     /label="InsTh7_2427"
                     /label=InsTh7_2427
     InsTh7          14935
                     /label="InsTh7_2428"
                     /label=InsTh7_2428
     InsTh7          14936
                     /label="InsTh7_2429"
                     /label=InsTh7_2429
     InsTh41         14937
                     /label="InsTh41_524"
                     /label=InsTh41_524
     InsTh7          14937
                     /label="InsTh7_2430"
                     /label=InsTh7_2430
     InsTh41         14938
                     /label="InsTh41_525"
                     /label=InsTh41_525
     InsTh7          14938
                     /label="InsTh7_2431"
                     /label=InsTh7_2431
     InsTh7          14939
                     /label="InsTh7_2432"
                     /label=InsTh7_2432
     InsTh41         14940
                     /label="InsTh41_526"
                     /label=InsTh41_526
     InsTh7          14940
                     /label="InsTh7_2433"
                     /label=InsTh7_2433
     InsTh7          14941
                     /label="InsTh7_2434"
                     /label=InsTh7_2434
     InsTh41         14945
                     /label="InsTh41_527"
                     /label=InsTh41_527
     InsTh7          14945
                     /label="InsTh7_2435"
                     /label=InsTh7_2435
     InsTh7          14946
                     /label="InsTh7_2436"
                     /label=InsTh7_2436
     InsTh7          14947
                     /label="InsTh7_2437"
                     /label=InsTh7_2437
     InsTh7          14948
                     /label="InsTh7_2438"
                     /label=InsTh7_2438
     InsTh7          14950
                     /label="InsTh7_2439"
                     /label=InsTh7_2439
     InsTh41         14951
                     /label="InsTh41_528"
                     /label=InsTh41_528
     InsTh7          14951
                     /label="InsTh7_2440"
                     /label=InsTh7_2440
     InsTh41         14953
                     /label="InsTh41_529"
                     /label=InsTh41_529
     InsTh7          14953
                     /label="InsTh7_2441"
                     /label=InsTh7_2441
     InsTh41         14954
                     /label="InsTh41_530"
                     /label=InsTh41_530
     InsTh7          14954
                     /label="InsTh7_2442"
                     /label=InsTh7_2442
     InsTh7          14956
                     /label="InsTh7_2443"
                     /label=InsTh7_2443
     InsTh7          14957
                     /label="InsTh7_2444"
                     /label=InsTh7_2444
     InsTh7          14960
                     /label="InsTh7_2445"
                     /label=InsTh7_2445
     InsTh7          14961
                     /label="InsTh7_2446"
                     /label=InsTh7_2446
     InsTh7          14964
                     /label="InsTh7_2447"
                     /label=InsTh7_2447
     InsTh41         14965
                     /label="InsTh41_531"
                     /label=InsTh41_531
     InsTh7          14965
                     /label="InsTh7_2448"
                     /label=InsTh7_2448
     InsTh41         14966
                     /label="InsTh41_532"
                     /label=InsTh41_532
     InsTh7          14966
                     /label="InsTh7_2449"
                     /label=InsTh7_2449
     InsTh41         14967
                     /label="InsTh41_533"
                     /label=InsTh41_533
     InsTh7          14967
                     /label="InsTh7_2450"
                     /label=InsTh7_2450
     InsTh7          14968
                     /label="InsTh7_2451"
                     /label=InsTh7_2451
     InsTh7          14969
                     /label="InsTh7_2452"
                     /label=InsTh7_2452
     InsTh7          14970
                     /label="InsTh7_2453"
                     /label=InsTh7_2453
     InsTh7          14971
                     /label="InsTh7_2454"
                     /label=InsTh7_2454
     InsTh7          14972
                     /label="InsTh7_2455"
                     /label=InsTh7_2455
     InsTh7          14973
                     /label="InsTh7_2456"
                     /label=InsTh7_2456
     InsTh7          14974
                     /label="InsTh7_2457"
                     /label=InsTh7_2457
     InsTh7          14977
                     /label="InsTh7_2458"
                     /label=InsTh7_2458
     InsTh7          14978
                     /label="InsTh7_2459"
                     /label=InsTh7_2459
     InsTh41         14979
                     /label="InsTh41_534"
                     /label=InsTh41_534
     InsTh7          14979
                     /label="InsTh7_2460"
                     /label=InsTh7_2460
     InsTh41         14980
                     /label="InsTh41_535"
                     /label=InsTh41_535
     InsTh7          14980
                     /label="InsTh7_2461"
                     /label=InsTh7_2461
     InsTh41         14981
                     /label="InsTh41_536"
                     /label=InsTh41_536
     InsTh7          14981
                     /label="InsTh7_2462"
                     /label=InsTh7_2462
     InsTh41         14982
                     /label="InsTh41_537"
                     /label=InsTh41_537
     InsTh7          14982
                     /label="InsTh7_2463"
                     /label=InsTh7_2463
     InsTh41         14983
                     /label="InsTh41_538"
                     /label=InsTh41_538
     InsTh7          14983
                     /label="InsTh7_2464"
                     /label=InsTh7_2464
     InsTh7          14984
                     /label="InsTh7_2465"
                     /label=InsTh7_2465
     InsTh41         14985
                     /label="InsTh41_539"
                     /label=InsTh41_539
     InsTh7          14985
                     /label="InsTh7_2466"
                     /label=InsTh7_2466
     InsTh41         14986
                     /label="InsTh41_540"
                     /label=InsTh41_540
     InsTh7          14986
                     /label="InsTh7_2467"
                     /label=InsTh7_2467
     InsTh41         14987
                     /label="InsTh41_541"
                     /label=InsTh41_541
     InsTh7          14987
                     /label="InsTh7_2468"
                     /label=InsTh7_2468
     InsTh7          14988
                     /label="InsTh7_2469"
                     /label=InsTh7_2469
     InsTh7          14989
                     /label="InsTh7_2470"
                     /label=InsTh7_2470
     InsTh7          14993
                     /label="InsTh7_2471"
                     /label=InsTh7_2471
     InsTh7          14995
                     /label="InsTh7_2472"
                     /label=InsTh7_2472
     InsTh7          14996
                     /label="InsTh7_2473"
                     /label=InsTh7_2473
     InsTh7          14998
                     /label="InsTh7_2474"
                     /label=InsTh7_2474
     InsTh7          14999
                     /label="InsTh7_2475"
                     /label=InsTh7_2475
     InsTh7          15000
                     /label="InsTh7_2476"
                     /label=InsTh7_2476
     InsTh41         15001
                     /label="InsTh41_542"
                     /label=InsTh41_542
     InsTh7          15001
                     /label="InsTh7_2477"
                     /label=InsTh7_2477
     InsTh41         15002
                     /label="InsTh41_543"
                     /label=InsTh41_543
     InsTh7          15002
                     /label="InsTh7_2478"
                     /label=InsTh7_2478
     InsTh41         15003
                     /label="InsTh41_544"
                     /label=InsTh41_544
     InsTh7          15003
                     /label="InsTh7_2479"
                     /label=InsTh7_2479
     InsTh7          15004
                     /label="InsTh7_2480"
                     /label=InsTh7_2480
     InsTh7          15005
                     /label="InsTh7_2481"
                     /label=InsTh7_2481
     InsTh7          15007
                     /label="InsTh7_2482"
                     /label=InsTh7_2482
     InsTh7          15010
                     /label="InsTh7_2483"
                     /label=InsTh7_2483
     InsTh41         15011
                     /label="InsTh41_545"
                     /label=InsTh41_545
     InsTh7          15011
                     /label="InsTh7_2484"
                     /label=InsTh7_2484
     InsTh7          15012
                     /label="InsTh7_2485"
                     /label=InsTh7_2485
     InsTh7          15013
                     /label="InsTh7_2486"
                     /label=InsTh7_2486
     InsTh41         15014
                     /label="InsTh41_546"
                     /label=InsTh41_546
     InsTh7          15014
                     /label="InsTh7_2487"
                     /label=InsTh7_2487
     InsTh41         15015
                     /label="InsTh41_547"
                     /label=InsTh41_547
     InsTh7          15015
                     /label="InsTh7_2488"
                     /label=InsTh7_2488
     InsTh41         15016
                     /label="InsTh41_548"
                     /label=InsTh41_548
     InsTh7          15016
                     /label="InsTh7_2489"
                     /label=InsTh7_2489
     InsTh41         15017
                     /label="InsTh41_549"
                     /label=InsTh41_549
     InsTh7          15017
                     /label="InsTh7_2490"
                     /label=InsTh7_2490
     InsTh41         15018
                     /label="InsTh41_550"
                     /label=InsTh41_550
     InsTh7          15018
                     /label="InsTh7_2491"
                     /label=InsTh7_2491
     InsTh41         15019
                     /label="InsTh41_551"
                     /label=InsTh41_551
     InsTh7          15019
                     /label="InsTh7_2492"
                     /label=InsTh7_2492
     InsTh7          15020
                     /label="InsTh7_2493"
                     /label=InsTh7_2493
     InsTh7          15021
                     /label="InsTh7_2494"
                     /label=InsTh7_2494
     InsTh7          15022
                     /label="InsTh7_2495"
                     /label=InsTh7_2495
     InsTh41         15024
                     /label="InsTh41_552"
                     /label=InsTh41_552
     InsTh7          15024
                     /label="InsTh7_2496"
                     /label=InsTh7_2496
     InsTh7          15025
                     /label="InsTh7_2497"
                     /label=InsTh7_2497
     InsTh7          15026
                     /label="InsTh7_2498"
                     /label=InsTh7_2498
     InsTh41         15027
                     /label="InsTh41_553"
                     /label=InsTh41_553
     InsTh7          15027
                     /label="InsTh7_2499"
                     /label=InsTh7_2499
     InsTh7          15028
                     /label="InsTh7_2500"
                     /label=InsTh7_2500
     InsTh7          15030
                     /label="InsTh7_2501"
                     /label=InsTh7_2501
     InsTh7          15032
                     /label="InsTh7_2502"
                     /label=InsTh7_2502
     InsTh41         15033
                     /label="InsTh41_554"
                     /label=InsTh41_554
     InsTh7          15033
                     /label="InsTh7_2503"
                     /label=InsTh7_2503
     InsTh7          15034
                     /label="InsTh7_2504"
                     /label=InsTh7_2504
     InsTh41         15035
                     /label="InsTh41_555"
                     /label=InsTh41_555
     InsTh7          15035
                     /label="InsTh7_2505"
                     /label=InsTh7_2505
     InsTh41         15036
                     /label="InsTh41_556"
                     /label=InsTh41_556
     InsTh7          15036
                     /label="InsTh7_2506"
                     /label=InsTh7_2506
     InsTh7          15037
                     /label="InsTh7_2507"
                     /label=InsTh7_2507
     InsTh7          15038
                     /label="InsTh7_2508"
                     /label=InsTh7_2508
     InsTh41         15040
                     /label="InsTh41_557"
                     /label=InsTh41_557
     InsTh7          15040
                     /label="InsTh7_2509"
                     /label=InsTh7_2509
     InsTh7          15041
                     /label="InsTh7_2510"
                     /label=InsTh7_2510
     InsTh41         15042
                     /label="InsTh41_558"
                     /label=InsTh41_558
     InsTh7          15042
                     /label="InsTh7_2511"
                     /label=InsTh7_2511
     InsTh41         15043
                     /label="InsTh41_559"
                     /label=InsTh41_559
     InsTh7          15043
                     /label="InsTh7_2512"
                     /label=InsTh7_2512
     InsTh7          15044
                     /label="InsTh7_2513"
                     /label=InsTh7_2513
     InsTh7          15045
                     /label="InsTh7_2514"
                     /label=InsTh7_2514
     InsTh7          15047
                     /label="InsTh7_2515"
                     /label=InsTh7_2515
     InsTh41         15048
                     /label="InsTh41_560"
                     /label=InsTh41_560
     InsTh7          15048
                     /label="InsTh7_2516"
                     /label=InsTh7_2516
     InsTh41         15049
                     /label="InsTh41_561"
                     /label=InsTh41_561
     InsTh7          15049
                     /label="InsTh7_2517"
                     /label=InsTh7_2517
     InsTh41         15050
                     /label="InsTh41_562"
                     /label=InsTh41_562
     InsTh7          15050
                     /label="InsTh7_2518"
                     /label=InsTh7_2518
     InsTh41         15051
                     /label="InsTh41_563"
                     /label=InsTh41_563
     InsTh7          15051
                     /label="InsTh7_2519"
                     /label=InsTh7_2519
     InsTh41         15052
                     /label="InsTh41_564"
                     /label=InsTh41_564
     InsTh7          15052
                     /label="InsTh7_2520"
                     /label=InsTh7_2520
     InsTh7          15053
                     /label="InsTh7_2521"
                     /label=InsTh7_2521
     InsTh41         15054
                     /label="InsTh41_565"
                     /label=InsTh41_565
     InsTh7          15054
                     /label="InsTh7_2522"
                     /label=InsTh7_2522
     InsTh7          15056
                     /label="InsTh7_2523"
                     /label=InsTh7_2523
     InsTh41         15057
                     /label="InsTh41_566"
                     /label=InsTh41_566
     InsTh7          15057
                     /label="InsTh7_2524"
                     /label=InsTh7_2524
     InsTh7          15058
                     /label="InsTh7_2525"
                     /label=InsTh7_2525
     InsTh41         15060
                     /label="InsTh41_567"
                     /label=InsTh41_567
     InsTh7          15060
                     /label="InsTh7_2526"
                     /label=InsTh7_2526
     InsTh41         15061
                     /label="InsTh41_568"
                     /label=InsTh41_568
     InsTh7          15061
                     /label="InsTh7_2527"
                     /label=InsTh7_2527
     InsTh41         15062
                     /label="InsTh41_569"
                     /label=InsTh41_569
     InsTh7          15062
                     /label="InsTh7_2528"
                     /label=InsTh7_2528
     InsTh7          15063
                     /label="InsTh7_2529"
                     /label=InsTh7_2529
     InsTh7          15065
                     /label="InsTh7_2530"
                     /label=InsTh7_2530
     InsTh41         15066
                     /label="InsTh41_570"
                     /label=InsTh41_570
     InsTh7          15066
                     /label="InsTh7_2531"
                     /label=InsTh7_2531
     InsTh7          15068
                     /label="InsTh7_2532"
                     /label=InsTh7_2532
     InsTh7          15069
                     /label="InsTh7_2533"
                     /label=InsTh7_2533
     InsTh7          15070
                     /label="InsTh7_2534"
                     /label=InsTh7_2534
     InsTh7          15071
                     /label="InsTh7_2535"
                     /label=InsTh7_2535
     InsTh7          15073
                     /label="InsTh7_2536"
                     /label=InsTh7_2536
     InsTh7          15074
                     /label="InsTh7_2537"
                     /label=InsTh7_2537
     InsTh7          15075
                     /label="InsTh7_2538"
                     /label=InsTh7_2538
     InsTh41         15076
                     /label="InsTh41_571"
                     /label=InsTh41_571
     InsTh7          15076
                     /label="InsTh7_2539"
                     /label=InsTh7_2539
     InsTh7          15077
                     /label="InsTh7_2540"
                     /label=InsTh7_2540
     InsTh41         15078
                     /label="InsTh41_572"
                     /label=InsTh41_572
     InsTh7          15078
                     /label="InsTh7_2541"
                     /label=InsTh7_2541
     InsTh7          15081
                     /label="InsTh7_2542"
                     /label=InsTh7_2542
     InsTh7          15082
                     /label="InsTh7_2543"
                     /label=InsTh7_2543
     InsTh7          15083
                     /label="InsTh7_2544"
                     /label=InsTh7_2544
     InsTh7          15085
                     /label="InsTh7_2545"
                     /label=InsTh7_2545
     ORF_F           15088..15765
                     /label="MPN013"
                     /label=MPN013
     InsTh7          15089
                     /label="InsTh7_2546"
                     /label=InsTh7_2546
     InsTh41         15091
                     /label="InsTh41_573"
                     /label=InsTh41_573
     InsTh7          15091
                     /label="InsTh7_2547"
                     /label=InsTh7_2547
     InsTh7          15092
                     /label="InsTh7_2548"
                     /label=InsTh7_2548
     InsTh41         15093
                     /label="InsTh41_574"
                     /label=InsTh41_574
     InsTh7          15093
                     /label="InsTh7_2549"
                     /label=InsTh7_2549
     InsTh41         15094
                     /label="InsTh41_575"
                     /label=InsTh41_575
     InsTh7          15094
                     /label="InsTh7_2550"
                     /label=InsTh7_2550
     InsTh7          15095
                     /label="InsTh7_2551"
                     /label=InsTh7_2551
     InsTh7          15096
                     /label="InsTh7_2552"
                     /label=InsTh7_2552
     InsTh7          15097
                     /label="InsTh7_2553"
                     /label=InsTh7_2553
     InsTh7          15098
                     /label="InsTh7_2554"
                     /label=InsTh7_2554
     InsTh7          15101
                     /label="InsTh7_2555"
                     /label=InsTh7_2555
     InsTh7          15104
                     /label="InsTh7_2556"
                     /label=InsTh7_2556
     InsTh7          15106
                     /label="InsTh7_2557"
                     /label=InsTh7_2557
     InsTh7          15107
                     /label="InsTh7_2558"
                     /label=InsTh7_2558
     InsTh41         15109
                     /label="InsTh41_576"
                     /label=InsTh41_576
     InsTh7          15109
                     /label="InsTh7_2559"
                     /label=InsTh7_2559
     InsTh41         15110
                     /label="InsTh41_577"
                     /label=InsTh41_577
     InsTh7          15110
                     /label="InsTh7_2560"
                     /label=InsTh7_2560
     InsTh41         15111
                     /label="InsTh41_578"
                     /label=InsTh41_578
     InsTh7          15111
                     /label="InsTh7_2561"
                     /label=InsTh7_2561
     InsTh7          15113
                     /label="InsTh7_2562"
                     /label=InsTh7_2562
     InsTh7          15115
                     /label="InsTh7_2563"
                     /label=InsTh7_2563
     InsTh7          15117
                     /label="InsTh7_2564"
                     /label=InsTh7_2564
     InsTh41         15118
                     /label="InsTh41_579"
                     /label=InsTh41_579
     InsTh7          15118
                     /label="InsTh7_2565"
                     /label=InsTh7_2565
     InsTh7          15120
                     /label="InsTh7_2566"
                     /label=InsTh7_2566
     InsTh7          15121
                     /label="InsTh7_2567"
                     /label=InsTh7_2567
     InsTh41         15122
                     /label="InsTh41_580"
                     /label=InsTh41_580
     InsTh7          15122
                     /label="InsTh7_2568"
                     /label=InsTh7_2568
     InsTh41         15123
                     /label="InsTh41_581"
                     /label=InsTh41_581
     InsTh7          15123
                     /label="InsTh7_2569"
                     /label=InsTh7_2569
     InsTh7          15124
                     /label="InsTh7_2570"
                     /label=InsTh7_2570
     InsTh41         15125
                     /label="InsTh41_582"
                     /label=InsTh41_582
     InsTh7          15125
                     /label="InsTh7_2571"
                     /label=InsTh7_2571
     InsTh7          15126
                     /label="InsTh7_2572"
                     /label=InsTh7_2572
     InsTh41         15127
                     /label="InsTh41_583"
                     /label=InsTh41_583
     InsTh7          15127
                     /label="InsTh7_2573"
                     /label=InsTh7_2573
     InsTh7          15128
                     /label="InsTh7_2574"
                     /label=InsTh7_2574
     InsTh7          15129
                     /label="InsTh7_2575"
                     /label=InsTh7_2575
     InsTh7          15135
                     /label="InsTh7_2576"
                     /label=InsTh7_2576
     InsTh7          15137
                     /label="InsTh7_2577"
                     /label=InsTh7_2577
     InsTh7          15139
                     /label="InsTh7_2578"
                     /label=InsTh7_2578
     InsTh7          15140
                     /label="InsTh7_2579"
                     /label=InsTh7_2579
     InsTh7          15142
                     /label="InsTh7_2580"
                     /label=InsTh7_2580
     TSS             15143
                     /label="TSS_MPN013"
                     /label=TSS_MPN013
     InsTh7          15143
                     /label="InsTh7_2581"
                     /label=InsTh7_2581
     InsTh7          15145
                     /label="InsTh7_2582"
                     /label=InsTh7_2582
     InsTh7          15151
                     /label="InsTh7_2583"
                     /label=InsTh7_2583
     InsTh7          15154
                     /label="InsTh7_2584"
                     /label=InsTh7_2584
     InsTh7          15155
                     /label="InsTh7_2585"
                     /label=InsTh7_2585
     InsTh7          15158
                     /label="InsTh7_2586"
                     /label=InsTh7_2586
     InsTh7          15164
                     /label="InsTh7_2587"
                     /label=InsTh7_2587
     InsTh41         15165
                     /label="InsTh41_584"
                     /label=InsTh41_584
     InsTh7          15165
                     /label="InsTh7_2588"
                     /label=InsTh7_2588
     InsTh7          15166
                     /label="InsTh7_2589"
                     /label=InsTh7_2589
     InsTh7          15170
                     /label="InsTh7_2590"
                     /label=InsTh7_2590
     InsTh7          15173
                     /label="InsTh7_2591"
                     /label=InsTh7_2591
     InsTh7          15174
                     /label="InsTh7_2592"
                     /label=InsTh7_2592
     InsTh7          15178
                     /label="InsTh7_2593"
                     /label=InsTh7_2593
     InsTh41         15179
                     /label="InsTh41_585"
                     /label=InsTh41_585
     InsTh7          15179
                     /label="InsTh7_2594"
                     /label=InsTh7_2594
     InsTh41         15181
                     /label="InsTh41_586"
                     /label=InsTh41_586
     InsTh7          15181
                     /label="InsTh7_2595"
                     /label=InsTh7_2595
     InsTh7          15183
                     /label="InsTh7_2596"
                     /label=InsTh7_2596
     InsTh7          15187
                     /label="InsTh7_2597"
                     /label=InsTh7_2597
     InsTh7          15188
                     /label="InsTh7_2598"
                     /label=InsTh7_2598
     InsTh41         15190
                     /label="InsTh41_587"
                     /label=InsTh41_587
     InsTh7          15190
                     /label="InsTh7_2599"
                     /label=InsTh7_2599
     InsTh41         15195
                     /label="InsTh41_588"
                     /label=InsTh41_588
     InsTh7          15195
                     /label="InsTh7_2600"
                     /label=InsTh7_2600
     InsTh7          15200
                     /label="InsTh7_2601"
                     /label=InsTh7_2601
     InsTh41         15202
                     /label="InsTh41_589"
                     /label=InsTh41_589
     InsTh7          15202
                     /label="InsTh7_2602"
                     /label=InsTh7_2602
     InsTh7          15203
                     /label="InsTh7_2603"
                     /label=InsTh7_2603
     InsTh7          15206
                     /label="InsTh7_2604"
                     /label=InsTh7_2604
     InsTh7          15211
                     /label="InsTh7_2605"
                     /label=InsTh7_2605
     InsTh7          15212
                     /label="InsTh7_2606"
                     /label=InsTh7_2606
     InsTh7          15215
                     /label="InsTh7_2607"
                     /label=InsTh7_2607
     InsTh41         15218
                     /label="InsTh41_590"
                     /label=InsTh41_590
     InsTh7          15218
                     /label="InsTh7_2608"
                     /label=InsTh7_2608
     InsTh7          15219
                     /label="InsTh7_2609"
                     /label=InsTh7_2609
     InsTh7          15226
                     /label="InsTh7_2610"
                     /label=InsTh7_2610
     InsTh7          15227
                     /label="InsTh7_2611"
                     /label=InsTh7_2611
     InsTh41         15228
                     /label="InsTh41_591"
                     /label=InsTh41_591
     InsTh7          15228
                     /label="InsTh7_2612"
                     /label=InsTh7_2612
     InsTh7          15235
                     /label="InsTh7_2613"
                     /label=InsTh7_2613
     InsTh7          15236
                     /label="InsTh7_2614"
                     /label=InsTh7_2614
     InsTh7          15238
                     /label="InsTh7_2615"
                     /label=InsTh7_2615
     InsTh7          15239
                     /label="InsTh7_2616"
                     /label=InsTh7_2616
     InsTh7          15241
                     /label="InsTh7_2617"
                     /label=InsTh7_2617
     InsTh7          15242
                     /label="InsTh7_2618"
                     /label=InsTh7_2618
     InsTh41         15244
                     /label="InsTh41_592"
                     /label=InsTh41_592
     InsTh7          15244
                     /label="InsTh7_2619"
                     /label=InsTh7_2619
     InsTh7          15246
                     /label="InsTh7_2620"
                     /label=InsTh7_2620
     InsTh7          15248
                     /label="InsTh7_2621"
                     /label=InsTh7_2621
     InsTh7          15251
                     /label="InsTh7_2622"
                     /label=InsTh7_2622
     InsTh7          15252
                     /label="InsTh7_2623"
                     /label=InsTh7_2623
     InsTh7          15254
                     /label="InsTh7_2624"
                     /label=InsTh7_2624
     InsTh41         15255
                     /label="InsTh41_593"
                     /label=InsTh41_593
     InsTh7          15255
                     /label="InsTh7_2625"
                     /label=InsTh7_2625
     InsTh7          15256
                     /label="InsTh7_2626"
                     /label=InsTh7_2626
     InsTh7          15258
                     /label="InsTh7_2627"
                     /label=InsTh7_2627
     InsTh7          15259
                     /label="InsTh7_2628"
                     /label=InsTh7_2628
     InsTh7          15264
                     /label="InsTh7_2629"
                     /label=InsTh7_2629
     InsTh7          15266
                     /label="InsTh7_2630"
                     /label=InsTh7_2630
     InsTh7          15268
                     /label="InsTh7_2631"
                     /label=InsTh7_2631
     InsTh7          15269
                     /label="InsTh7_2632"
                     /label=InsTh7_2632
     InsTh7          15270
                     /label="InsTh7_2633"
                     /label=InsTh7_2633
     InsTh41         15271
                     /label="InsTh41_594"
                     /label=InsTh41_594
     InsTh7          15271
                     /label="InsTh7_2634"
                     /label=InsTh7_2634
     InsTh7          15272
                     /label="InsTh7_2635"
                     /label=InsTh7_2635
     InsTh7          15273
                     /label="InsTh7_2636"
                     /label=InsTh7_2636
     InsTh7          15274
                     /label="InsTh7_2637"
                     /label=InsTh7_2637
     InsTh7          15277
                     /label="InsTh7_2638"
                     /label=InsTh7_2638
     InsTh7          15285
                     /label="InsTh7_2639"
                     /label=InsTh7_2639
     InsTh41         15286
                     /label="InsTh41_595"
                     /label=InsTh41_595
     InsTh7          15286
                     /label="InsTh7_2640"
                     /label=InsTh7_2640
     InsTh7          15289
                     /label="InsTh7_2641"
                     /label=InsTh7_2641
     InsTh7          15291
                     /label="InsTh7_2642"
                     /label=InsTh7_2642
     InsTh7          15292
                     /label="InsTh7_2643"
                     /label=InsTh7_2643
     InsTh7          15293
                     /label="InsTh7_2644"
                     /label=InsTh7_2644
     InsTh7          15307
                     /label="InsTh7_2645"
                     /label=InsTh7_2645
     InsTh7          15308
                     /label="InsTh7_2646"
                     /label=InsTh7_2646
     InsTh7          15313
                     /label="InsTh7_2647"
                     /label=InsTh7_2647
     InsTh7          15315
                     /label="InsTh7_2648"
                     /label=InsTh7_2648
     InsTh7          15317
                     /label="InsTh7_2649"
                     /label=InsTh7_2649
     InsTh7          15321
                     /label="InsTh7_2650"
                     /label=InsTh7_2650
     InsTh7          15323
                     /label="InsTh7_2651"
                     /label=InsTh7_2651
     InsTh7          15326
                     /label="InsTh7_2652"
                     /label=InsTh7_2652
     InsTh41         15329
                     /label="InsTh41_596"
                     /label=InsTh41_596
     InsTh7          15329
                     /label="InsTh7_2653"
                     /label=InsTh7_2653
     InsTh7          15330
                     /label="InsTh7_2654"
                     /label=InsTh7_2654
     InsTh41         15331
                     /label="InsTh41_597"
                     /label=InsTh41_597
     InsTh7          15331
                     /label="InsTh7_2655"
                     /label=InsTh7_2655
     InsTh7          15332
                     /label="InsTh7_2656"
                     /label=InsTh7_2656
     InsTh7          15337
                     /label="InsTh7_2657"
                     /label=InsTh7_2657
     InsTh7          15339
                     /label="InsTh7_2658"
                     /label=InsTh7_2658
     InsTh7          15340
                     /label="InsTh7_2659"
                     /label=InsTh7_2659
     InsTh7          15341
                     /label="InsTh7_2660"
                     /label=InsTh7_2660
     InsTh41         15345
                     /label="InsTh41_598"
                     /label=InsTh41_598
     InsTh7          15345
                     /label="InsTh7_2661"
                     /label=InsTh7_2661
     InsTh41         15346
                     /label="InsTh41_599"
                     /label=InsTh41_599
     InsTh7          15346
                     /label="InsTh7_2662"
                     /label=InsTh7_2662
     InsTh7          15347
                     /label="InsTh7_2663"
                     /label=InsTh7_2663
     InsTh7          15348
                     /label="InsTh7_2664"
                     /label=InsTh7_2664
     InsTh7          15349
                     /label="InsTh7_2665"
                     /label=InsTh7_2665
     InsTh7          15350
                     /label="InsTh7_2666"
                     /label=InsTh7_2666
     InsTh7          15353
                     /label="InsTh7_2667"
                     /label=InsTh7_2667
     InsTh7          15354
                     /label="InsTh7_2668"
                     /label=InsTh7_2668
     InsTh7          15356
                     /label="InsTh7_2669"
                     /label=InsTh7_2669
     InsTh7          15357
                     /label="InsTh7_2670"
                     /label=InsTh7_2670
     InsTh7          15358
                     /label="InsTh7_2671"
                     /label=InsTh7_2671
     InsTh7          15361
                     /label="InsTh7_2672"
                     /label=InsTh7_2672
     InsTh41         15362
                     /label="InsTh41_600"
                     /label=InsTh41_600
     InsTh7          15362
                     /label="InsTh7_2673"
                     /label=InsTh7_2673
     InsTh7          15363
                     /label="InsTh7_2674"
                     /label=InsTh7_2674
     InsTh41         15364
                     /label="InsTh41_601"
                     /label=InsTh41_601
     InsTh7          15364
                     /label="InsTh7_2675"
                     /label=InsTh7_2675
     InsTh7          15366
                     /label="InsTh7_2676"
                     /label=InsTh7_2676
     InsTh7          15367
                     /label="InsTh7_2677"
                     /label=InsTh7_2677
     InsTh7          15369
                     /label="InsTh7_2678"
                     /label=InsTh7_2678
     InsTh7          15374
                     /label="InsTh7_2679"
                     /label=InsTh7_2679
     InsTh7          15375
                     /label="InsTh7_2680"
                     /label=InsTh7_2680
     InsTh7          15377
                     /label="InsTh7_2681"
                     /label=InsTh7_2681
     InsTh7          15378
                     /label="InsTh7_2682"
                     /label=InsTh7_2682
     InsTh7          15382
                     /label="InsTh7_2683"
                     /label=InsTh7_2683
     InsTh7          15383
                     /label="InsTh7_2684"
                     /label=InsTh7_2684
     InsTh7          15384
                     /label="InsTh7_2685"
                     /label=InsTh7_2685
     InsTh7          15388
                     /label="InsTh7_2686"
                     /label=InsTh7_2686
     InsTh7          15389
                     /label="InsTh7_2687"
                     /label=InsTh7_2687
     InsTh7          15390
                     /label="InsTh7_2688"
                     /label=InsTh7_2688
     InsTh7          15391
                     /label="InsTh7_2689"
                     /label=InsTh7_2689
     InsTh7          15392
                     /label="InsTh7_2690"
                     /label=InsTh7_2690
     InsTh7          15393
                     /label="InsTh7_2691"
                     /label=InsTh7_2691
     InsTh7          15394
                     /label="InsTh7_2692"
                     /label=InsTh7_2692
     InsTh7          15400
                     /label="InsTh7_2693"
                     /label=InsTh7_2693
     InsTh7          15404
                     /label="InsTh7_2694"
                     /label=InsTh7_2694
     InsTh7          15405
                     /label="InsTh7_2695"
                     /label=InsTh7_2695
     InsTh41         15406
                     /label="InsTh41_602"
                     /label=InsTh41_602
     InsTh7          15406
                     /label="InsTh7_2696"
                     /label=InsTh7_2696
     InsTh7          15407
                     /label="InsTh7_2697"
                     /label=InsTh7_2697
     InsTh7          15408
                     /label="InsTh7_2698"
                     /label=InsTh7_2698
     InsTh7          15410
                     /label="InsTh7_2699"
                     /label=InsTh7_2699
     InsTh7          15411
                     /label="InsTh7_2700"
                     /label=InsTh7_2700
     InsTh7          15419
                     /label="InsTh7_2701"
                     /label=InsTh7_2701
     InsTh7          15420
                     /label="InsTh7_2702"
                     /label=InsTh7_2702
     InsTh7          15421
                     /label="InsTh7_2703"
                     /label=InsTh7_2703
     InsTh41         15422
                     /label="InsTh41_603"
                     /label=InsTh41_603
     InsTh7          15422
                     /label="InsTh7_2704"
                     /label=InsTh7_2704
     InsTh7          15425
                     /label="InsTh7_2705"
                     /label=InsTh7_2705
     InsTh7          15426
                     /label="InsTh7_2706"
                     /label=InsTh7_2706
     InsTh7          15427
                     /label="InsTh7_2707"
                     /label=InsTh7_2707
     InsTh7          15429
                     /label="InsTh7_2708"
                     /label=InsTh7_2708
     InsTh7          15433
                     /label="InsTh7_2709"
                     /label=InsTh7_2709
     InsTh7          15435
                     /label="InsTh7_2710"
                     /label=InsTh7_2710
     InsTh41         15437
                     /label="InsTh41_604"
                     /label=InsTh41_604
     InsTh7          15437
                     /label="InsTh7_2711"
                     /label=InsTh7_2711
     InsTh41         15438
                     /label="InsTh41_605"
                     /label=InsTh41_605
     InsTh7          15438
                     /label="InsTh7_2712"
                     /label=InsTh7_2712
     InsTh41         15439
                     /label="InsTh41_606"
                     /label=InsTh41_606
     InsTh7          15439
                     /label="InsTh7_2713"
                     /label=InsTh7_2713
     InsTh7          15440
                     /label="InsTh7_2714"
                     /label=InsTh7_2714
     InsTh7          15442
                     /label="InsTh7_2715"
                     /label=InsTh7_2715
     InsTh7          15443
                     /label="InsTh7_2716"
                     /label=InsTh7_2716
     InsTh7          15444
                     /label="InsTh7_2717"
                     /label=InsTh7_2717
     InsTh7          15445
                     /label="InsTh7_2718"
                     /label=InsTh7_2718
     InsTh41         15449
                     /label="InsTh41_607"
                     /label=InsTh41_607
     InsTh7          15449
                     /label="InsTh7_2719"
                     /label=InsTh7_2719
     InsTh41         15452
                     /label="InsTh41_608"
                     /label=InsTh41_608
     InsTh7          15452
                     /label="InsTh7_2720"
                     /label=InsTh7_2720
     InsTh41         15453
                     /label="InsTh41_609"
                     /label=InsTh41_609
     InsTh7          15453
                     /label="InsTh7_2721"
                     /label=InsTh7_2721
     InsTh41         15454
                     /label="InsTh41_610"
                     /label=InsTh41_610
     InsTh7          15454
                     /label="InsTh7_2722"
                     /label=InsTh7_2722
     InsTh7          15455
                     /label="InsTh7_2723"
                     /label=InsTh7_2723
     InsTh7          15456
                     /label="InsTh7_2724"
                     /label=InsTh7_2724
     InsTh7          15458
                     /label="InsTh7_2725"
                     /label=InsTh7_2725
     InsTh7          15459
                     /label="InsTh7_2726"
                     /label=InsTh7_2726
     InsTh7          15460
                     /label="InsTh7_2727"
                     /label=InsTh7_2727
     InsTh7          15462
                     /label="InsTh7_2728"
                     /label=InsTh7_2728
     InsTh7          15463
                     /label="InsTh7_2729"
                     /label=InsTh7_2729
     InsTh7          15467
                     /label="InsTh7_2730"
                     /label=InsTh7_2730
     InsTh41         15468
                     /label="InsTh41_611"
                     /label=InsTh41_611
     InsTh7          15468
                     /label="InsTh7_2731"
                     /label=InsTh7_2731
     InsTh41         15469
                     /label="InsTh41_612"
                     /label=InsTh41_612
     InsTh7          15469
                     /label="InsTh7_2732"
                     /label=InsTh7_2732
     InsTh41         15471
                     /label="InsTh41_613"
                     /label=InsTh41_613
     InsTh7          15471
                     /label="InsTh7_2733"
                     /label=InsTh7_2733
     InsTh7          15472
                     /label="InsTh7_2734"
                     /label=InsTh7_2734
     InsTh7          15474
                     /label="InsTh7_2735"
                     /label=InsTh7_2735
     InsTh7          15477
                     /label="InsTh7_2736"
                     /label=InsTh7_2736
     InsTh41         15478
                     /label="InsTh41_614"
                     /label=InsTh41_614
     InsTh7          15478
                     /label="InsTh7_2737"
                     /label=InsTh7_2737
     InsTh7          15483
                     /label="InsTh7_2738"
                     /label=InsTh7_2738
     InsTh7          15486
                     /label="InsTh7_2739"
                     /label=InsTh7_2739
     InsTh41         15487
                     /label="InsTh41_615"
                     /label=InsTh41_615
     InsTh7          15487
                     /label="InsTh7_2740"
                     /label=InsTh7_2740
     InsTh7          15488
                     /label="InsTh7_2741"
                     /label=InsTh7_2741
     InsTh7          15489
                     /label="InsTh7_2742"
                     /label=InsTh7_2742
     InsTh7          15490
                     /label="InsTh7_2743"
                     /label=InsTh7_2743
     InsTh7          15492
                     /label="InsTh7_2744"
                     /label=InsTh7_2744
     InsTh7          15493
                     /label="InsTh7_2745"
                     /label=InsTh7_2745
     InsTh7          15494
                     /label="InsTh7_2746"
                     /label=InsTh7_2746
     InsTh7          15496
                     /label="InsTh7_2747"
                     /label=InsTh7_2747
     InsTh7          15498
                     /label="InsTh7_2748"
                     /label=InsTh7_2748
     InsTh7          15503
                     /label="InsTh7_2749"
                     /label=InsTh7_2749
     InsTh7          15504
                     /label="InsTh7_2750"
                     /label=InsTh7_2750
     InsTh7          15505
                     /label="InsTh7_2751"
                     /label=InsTh7_2751
     InsTh7          15506
                     /label="InsTh7_2752"
                     /label=InsTh7_2752
     InsTh7          15507
                     /label="InsTh7_2753"
                     /label=InsTh7_2753
     InsTh7          15508
                     /label="InsTh7_2754"
                     /label=InsTh7_2754
     InsTh7          15509
                     /label="InsTh7_2755"
                     /label=InsTh7_2755
     InsTh7          15511
                     /label="InsTh7_2756"
                     /label=InsTh7_2756
     InsTh7          15512
                     /label="InsTh7_2757"
                     /label=InsTh7_2757
     InsTh7          15513
                     /label="InsTh7_2758"
                     /label=InsTh7_2758
     InsTh7          15514
                     /label="InsTh7_2759"
                     /label=InsTh7_2759
     InsTh7          15518
                     /label="InsTh7_2760"
                     /label=InsTh7_2760
     InsTh7          15519
                     /label="InsTh7_2761"
                     /label=InsTh7_2761
     InsTh7          15520
                     /label="InsTh7_2762"
                     /label=InsTh7_2762
     InsTh7          15522
                     /label="InsTh7_2763"
                     /label=InsTh7_2763
     InsTh41         15523
                     /label="InsTh41_616"
                     /label=InsTh41_616
     InsTh7          15523
                     /label="InsTh7_2764"
                     /label=InsTh7_2764
     InsTh7          15524
                     /label="InsTh7_2765"
                     /label=InsTh7_2765
     InsTh7          15526
                     /label="InsTh7_2766"
                     /label=InsTh7_2766
     InsTh7          15527
                     /label="InsTh7_2767"
                     /label=InsTh7_2767
     InsTh41         15528
                     /label="InsTh41_617"
                     /label=InsTh41_617
     InsTh7          15528
                     /label="InsTh7_2768"
                     /label=InsTh7_2768
     InsTh7          15529
                     /label="InsTh7_2769"
                     /label=InsTh7_2769
     InsTh41         15530
                     /label="InsTh41_618"
                     /label=InsTh41_618
     InsTh7          15530
                     /label="InsTh7_2770"
                     /label=InsTh7_2770
     InsTh7          15531
                     /label="InsTh7_2771"
                     /label=InsTh7_2771
     InsTh7          15532
                     /label="InsTh7_2772"
                     /label=InsTh7_2772
     InsTh41         15538
                     /label="InsTh41_619"
                     /label=InsTh41_619
     InsTh7          15538
                     /label="InsTh7_2773"
                     /label=InsTh7_2773
     InsTh41         15540
                     /label="InsTh41_620"
                     /label=InsTh41_620
     InsTh7          15540
                     /label="InsTh7_2774"
                     /label=InsTh7_2774
     InsTh7          15541
                     /label="InsTh7_2775"
                     /label=InsTh7_2775
     InsTh41         15544
                     /label="InsTh41_621"
                     /label=InsTh41_621
     InsTh7          15544
                     /label="InsTh7_2776"
                     /label=InsTh7_2776
     InsTh7          15545
                     /label="InsTh7_2777"
                     /label=InsTh7_2777
     InsTh7          15546
                     /label="InsTh7_2778"
                     /label=InsTh7_2778
     InsTh7          15547
                     /label="InsTh7_2779"
                     /label=InsTh7_2779
     InsTh7          15551
                     /label="InsTh7_2780"
                     /label=InsTh7_2780
     InsTh41         15554
                     /label="InsTh41_622"
                     /label=InsTh41_622
     InsTh7          15554
                     /label="InsTh7_2781"
                     /label=InsTh7_2781
     InsTh7          15555
                     /label="InsTh7_2782"
                     /label=InsTh7_2782
     InsTh7          15557
                     /label="InsTh7_2783"
                     /label=InsTh7_2783
     ncRNA_NE        complement(15560..15700)
                     /label="ncMPN202"
                     /label=ncMPN202
     InsTh7          15562
                     /label="InsTh7_2784"
                     /label=InsTh7_2784
     InsTh7          15563
                     /label="InsTh7_2785"
                     /label=InsTh7_2785
     InsTh7          15571
                     /label="InsTh7_2786"
                     /label=InsTh7_2786
     InsTh7          15573
                     /label="InsTh7_2787"
                     /label=InsTh7_2787
     InsTh41         15574
                     /label="InsTh41_623"
                     /label=InsTh41_623
     InsTh7          15574
                     /label="InsTh7_2788"
                     /label=InsTh7_2788
     InsTh7          15577
                     /label="InsTh7_2789"
                     /label=InsTh7_2789
     InsTh7          15578
                     /label="InsTh7_2790"
                     /label=InsTh7_2790
     InsTh7          15579
                     /label="InsTh7_2791"
                     /label=InsTh7_2791
     InsTh7          15581
                     /label="InsTh7_2792"
                     /label=InsTh7_2792
     InsTh7          15582
                     /label="InsTh7_2793"
                     /label=InsTh7_2793
     InsTh7          15583
                     /label="InsTh7_2794"
                     /label=InsTh7_2794
     InsTh7          15587
                     /label="InsTh7_2795"
                     /label=InsTh7_2795
     InsTh7          15589
                     /label="InsTh7_2796"
                     /label=InsTh7_2796
     InsTh41         15590
                     /label="InsTh41_624"
                     /label=InsTh41_624
     InsTh7          15590
                     /label="InsTh7_2797"
                     /label=InsTh7_2797
     InsTh7          15592
                     /label="InsTh7_2798"
                     /label=InsTh7_2798
     InsTh7          15593
                     /label="InsTh7_2799"
                     /label=InsTh7_2799
     InsTh7          15594
                     /label="InsTh7_2800"
                     /label=InsTh7_2800
     InsTh41         15595
                     /label="InsTh41_625"
                     /label=InsTh41_625
     InsTh7          15595
                     /label="InsTh7_2801"
                     /label=InsTh7_2801
     InsTh7          15596
                     /label="InsTh7_2802"
                     /label=InsTh7_2802
     InsTh7          15597
                     /label="InsTh7_2803"
                     /label=InsTh7_2803
     InsTh7          15598
                     /label="InsTh7_2804"
                     /label=InsTh7_2804
     InsTh7          15602
                     /label="InsTh7_2805"
                     /label=InsTh7_2805
     InsTh7          15603
                     /label="InsTh7_2806"
                     /label=InsTh7_2806
     InsTh41         15606
                     /label="InsTh41_626"
                     /label=InsTh41_626
     InsTh7          15606
                     /label="InsTh7_2807"
                     /label=InsTh7_2807
     InsTh7          15609
                     /label="InsTh7_2808"
                     /label=InsTh7_2808
     InsTh7          15611
                     /label="InsTh7_2809"
                     /label=InsTh7_2809
     InsTh7          15612
                     /label="InsTh7_2810"
                     /label=InsTh7_2810
     InsTh7          15613
                     /label="InsTh7_2811"
                     /label=InsTh7_2811
     InsTh7          15614
                     /label="InsTh7_2812"
                     /label=InsTh7_2812
     InsTh7          15615
                     /label="InsTh7_2813"
                     /label=InsTh7_2813
     InsTh7          15616
                     /label="InsTh7_2814"
                     /label=InsTh7_2814
     InsTh7          15619
                     /label="InsTh7_2815"
                     /label=InsTh7_2815
     InsTh41         15620
                     /label="InsTh41_627"
                     /label=InsTh41_627
     InsTh7          15620
                     /label="InsTh7_2816"
                     /label=InsTh7_2816
     InsTh7          15621
                     /label="InsTh7_2817"
                     /label=InsTh7_2817
     InsTh41         15622
                     /label="InsTh41_628"
                     /label=InsTh41_628
     InsTh7          15622
                     /label="InsTh7_2818"
                     /label=InsTh7_2818
     InsTh7          15623
                     /label="InsTh7_2819"
                     /label=InsTh7_2819
     InsTh7          15625
                     /label="InsTh7_2820"
                     /label=InsTh7_2820
     InsTh7          15630
                     /label="InsTh7_2821"
                     /label=InsTh7_2821
     InsTh7          15631
                     /label="InsTh7_2822"
                     /label=InsTh7_2822
     InsTh7          15632
                     /label="InsTh7_2823"
                     /label=InsTh7_2823
     InsTh7          15635
                     /label="InsTh7_2824"
                     /label=InsTh7_2824
     InsTh7          15636
                     /label="InsTh7_2825"
                     /label=InsTh7_2825
     InsTh41         15637
                     /label="InsTh41_629"
                     /label=InsTh41_629
     InsTh7          15637
                     /label="InsTh7_2826"
                     /label=InsTh7_2826
     InsTh7          15640
                     /label="InsTh7_2827"
                     /label=InsTh7_2827
     InsTh7          15641
                     /label="InsTh7_2828"
                     /label=InsTh7_2828
     InsTh7          15644
                     /label="InsTh7_2829"
                     /label=InsTh7_2829
     InsTh7          15645
                     /label="InsTh7_2830"
                     /label=InsTh7_2830
     InsTh7          15646
                     /label="InsTh7_2831"
                     /label=InsTh7_2831
     InsTh7          15648
                     /label="InsTh7_2832"
                     /label=InsTh7_2832
     InsTh7          15652
                     /label="InsTh7_2833"
                     /label=InsTh7_2833
     InsTh7          15653
                     /label="InsTh7_2834"
                     /label=InsTh7_2834
     InsTh41         15655
                     /label="InsTh41_630"
                     /label=InsTh41_630
     InsTh7          15655
                     /label="InsTh7_2835"
                     /label=InsTh7_2835
     InsTh7          15656
                     /label="InsTh7_2836"
                     /label=InsTh7_2836
     InsTh7          15661
                     /label="InsTh7_2837"
                     /label=InsTh7_2837
     InsTh7          15662
                     /label="InsTh7_2838"
                     /label=InsTh7_2838
     InsTh41         15663
                     /label="InsTh41_631"
                     /label=InsTh41_631
     InsTh7          15663
                     /label="InsTh7_2839"
                     /label=InsTh7_2839
     InsTh41         15664
                     /label="InsTh41_632"
                     /label=InsTh41_632
     InsTh7          15664
                     /label="InsTh7_2840"
                     /label=InsTh7_2840
     InsTh7          15667
                     /label="InsTh7_2841"
                     /label=InsTh7_2841
     InsTh7          15669
                     /label="InsTh7_2842"
                     /label=InsTh7_2842
     InsTh7          15672
                     /label="InsTh7_2843"
                     /label=InsTh7_2843
     InsTh7          15673
                     /label="InsTh7_2844"
                     /label=InsTh7_2844
     InsTh7          15674
                     /label="InsTh7_2845"
                     /label=InsTh7_2845
     InsTh7          15675
                     /label="InsTh7_2846"
                     /label=InsTh7_2846
     InsTh7          15676
                     /label="InsTh7_2847"
                     /label=InsTh7_2847
     InsTh41         15677
                     /label="InsTh41_633"
                     /label=InsTh41_633
     InsTh7          15677
                     /label="InsTh7_2848"
                     /label=InsTh7_2848
     InsTh7          15678
                     /label="InsTh7_2849"
                     /label=InsTh7_2849
     InsTh41         15679
                     /label="InsTh41_634"
                     /label=InsTh41_634
     InsTh7          15679
                     /label="InsTh7_2850"
                     /label=InsTh7_2850
     InsTh7          15685
                     /label="InsTh7_2851"
                     /label=InsTh7_2851
     InsTh7          15688
                     /label="InsTh7_2852"
                     /label=InsTh7_2852
     InsTh7          15689
                     /label="InsTh7_2853"
                     /label=InsTh7_2853
     InsTh7          15690
                     /label="InsTh7_2854"
                     /label=InsTh7_2854
     InsTh41         15691
                     /label="InsTh41_635"
                     /label=InsTh41_635
     InsTh7          15691
                     /label="InsTh7_2855"
                     /label=InsTh7_2855
     InsTh7          15692
                     /label="InsTh7_2856"
                     /label=InsTh7_2856
     InsTh41         15693
                     /label="InsTh41_636"
                     /label=InsTh41_636
     InsTh7          15693
                     /label="InsTh7_2857"
                     /label=InsTh7_2857
     InsTh7          15694
                     /label="InsTh7_2858"
                     /label=InsTh7_2858
     InsTh7          15695
                     /label="InsTh7_2859"
                     /label=InsTh7_2859
     InsTh7          15696
                     /label="InsTh7_2860"
                     /label=InsTh7_2860
     InsTh7          15699
                     /label="InsTh7_2861"
                     /label=InsTh7_2861
     InsTh7          15703
                     /label="InsTh7_2862"
                     /label=InsTh7_2862
     InsTh7          15705
                     /label="InsTh7_2863"
                     /label=InsTh7_2863
     InsTh7          15706
                     /label="InsTh7_2864"
                     /label=InsTh7_2864
     InsTh41         15707
                     /label="InsTh41_637"
                     /label=InsTh41_637
     InsTh7          15707
                     /label="InsTh7_2865"
                     /label=InsTh7_2865
     InsTh41         15708
                     /label="InsTh41_638"
                     /label=InsTh41_638
     InsTh7          15708
                     /label="InsTh7_2866"
                     /label=InsTh7_2866
     InsTh7          15709
                     /label="InsTh7_2867"
                     /label=InsTh7_2867
     InsTh7          15710
                     /label="InsTh7_2868"
                     /label=InsTh7_2868
     InsTh7          15711
                     /label="InsTh7_2869"
                     /label=InsTh7_2869
     InsTh7          15715
                     /label="InsTh7_2870"
                     /label=InsTh7_2870
     InsTh7          15721
                     /label="InsTh7_2871"
                     /label=InsTh7_2871
     InsTh41         15723
                     /label="InsTh41_639"
                     /label=InsTh41_639
     InsTh7          15723
                     /label="InsTh7_2872"
                     /label=InsTh7_2872
     InsTh41         15724
                     /label="InsTh41_640"
                     /label=InsTh41_640
     InsTh7          15724
                     /label="InsTh7_2873"
                     /label=InsTh7_2873
     InsTh7          15725
                     /label="InsTh7_2874"
                     /label=InsTh7_2874
     InsTh7          15727
                     /label="InsTh7_2875"
                     /label=InsTh7_2875
     InsTh7          15728
                     /label="InsTh7_2876"
                     /label=InsTh7_2876
     InsTh41         15729
                     /label="InsTh41_641"
                     /label=InsTh41_641
     InsTh7          15729
                     /label="InsTh7_2877"
                     /label=InsTh7_2877
     InsTh41         15730
                     /label="InsTh41_642"
                     /label=InsTh41_642
     InsTh7          15730
                     /label="InsTh7_2878"
                     /label=InsTh7_2878
     InsTh7          15731
                     /label="InsTh7_2879"
                     /label=InsTh7_2879
     InsTh7          15733
                     /label="InsTh7_2880"
                     /label=InsTh7_2880
     InsTh7          15735
                     /label="InsTh7_2881"
                     /label=InsTh7_2881
     InsTh7          15737
                     /label="InsTh7_2882"
                     /label=InsTh7_2882
     InsTh7          15741
                     /label="InsTh7_2883"
                     /label=InsTh7_2883
     InsTh7          15742
                     /label="InsTh7_2884"
                     /label=InsTh7_2884
     InsTh7          15743
                     /label="InsTh7_2885"
                     /label=InsTh7_2885
     InsTh41         15744
                     /label="InsTh41_643"
                     /label=InsTh41_643
     InsTh7          15744
                     /label="InsTh7_2886"
                     /label=InsTh7_2886
     InsTh41         15745
                     /label="InsTh41_644"
                     /label=InsTh41_644
     InsTh7          15745
                     /label="InsTh7_2887"
                     /label=InsTh7_2887
     InsTh41         15746
                     /label="InsTh41_645"
                     /label=InsTh41_645
     InsTh7          15746
                     /label="InsTh7_2888"
                     /label=InsTh7_2888
     InsTh7          15747
                     /label="InsTh7_2889"
                     /label=InsTh7_2889
     InsTh7          15749
                     /label="InsTh7_2890"
                     /label=InsTh7_2890
     InsTh7          15750
                     /label="InsTh7_2891"
                     /label=InsTh7_2891
     InsTh7          15751
                     /label="InsTh7_2892"
                     /label=InsTh7_2892
     InsTh7          15754
                     /label="InsTh7_2893"
                     /label=InsTh7_2893
     InsTh7          15755
                     /label="InsTh7_2894"
                     /label=InsTh7_2894
     InsTh41         15756
                     /label="InsTh41_646"
                     /label=InsTh41_646
     InsTh7          15756
                     /label="InsTh7_2895"
                     /label=InsTh7_2895
     InsTh7          15757
                     /label="InsTh7_2896"
                     /label=InsTh7_2896
     InsTh7          15758
                     /label="InsTh7_2897"
                     /label=InsTh7_2897
     InsTh7          15759
                     /label="InsTh7_2898"
                     /label=InsTh7_2898
     InsTh7          15761
                     /label="InsTh7_2899"
                     /label=InsTh7_2899
     InsTh7          15762
                     /label="InsTh7_2900"
                     /label=InsTh7_2900
     InsTh41         15763
                     /label="InsTh41_647"
                     /label=InsTh41_647
     InsTh7          15763
                     /label="InsTh7_2901"
                     /label=InsTh7_2901
     InsTh7          15764
                     /label="InsTh7_2902"
                     /label=InsTh7_2902
     InsTh7          15765
                     /label="InsTh7_2903"
                     /label=InsTh7_2903
     InsTh7          15766
                     /label="InsTh7_2904"
                     /label=InsTh7_2904
     InsTh7          15767
                     /label="InsTh7_2905"
                     /label=InsTh7_2905
     InsTh7          15770
                     /label="InsTh7_2906"
                     /label=InsTh7_2906
     InsTh7          15772
                     /label="InsTh7_2907"
                     /label=InsTh7_2907
     InsTh7          15773
                     /label="InsTh7_2908"
                     /label=InsTh7_2908
     InsTh7          15774
                     /label="InsTh7_2909"
                     /label=InsTh7_2909
     InsTh7          15775
                     /label="InsTh7_2910"
                     /label=InsTh7_2910
     InsTh7          15776
                     /label="InsTh7_2911"
                     /label=InsTh7_2911
     InsTh7          15777
                     /label="InsTh7_2912"
                     /label=InsTh7_2912
     InsTh41         15779
                     /label="InsTh41_648"
                     /label=InsTh41_648
     InsTh7          15779
                     /label="InsTh7_2913"
                     /label=InsTh7_2913
     InsTh7          15781
                     /label="InsTh7_2914"
                     /label=InsTh7_2914
     InsTh7          15782
                     /label="InsTh7_2915"
                     /label=InsTh7_2915
     InsTh7          15783
                     /label="InsTh7_2916"
                     /label=InsTh7_2916
     InsTh7          15784
                     /label="InsTh7_2917"
                     /label=InsTh7_2917
     InsTh7          15785
                     /label="InsTh7_2918"
                     /label=InsTh7_2918
     InsTh7          15788
                     /label="InsTh7_2919"
                     /label=InsTh7_2919
     InsTh41         15789
                     /label="InsTh41_649"
                     /label=InsTh41_649
     InsTh7          15789
                     /label="InsTh7_2920"
                     /label=InsTh7_2920
     InsTh7          15790
                     /label="InsTh7_2921"
                     /label=InsTh7_2921
     InsTh7          15791
                     /label="InsTh7_2922"
                     /label=InsTh7_2922
     InsTh7          15793
                     /label="InsTh7_2923"
                     /label=InsTh7_2923
     InsTh7          15798
                     /label="InsTh7_2924"
                     /label=InsTh7_2924
     InsTh7          15799
                     /label="InsTh7_2925"
                     /label=InsTh7_2925
     InsTh7          15800
                     /label="InsTh7_2926"
                     /label=InsTh7_2926
     InsTh41         15801
                     /label="InsTh41_650"
                     /label=InsTh41_650
     InsTh7          15801
                     /label="InsTh7_2927"
                     /label=InsTh7_2927
     InsTh41         15802
                     /label="InsTh41_651"
                     /label=InsTh41_651
     InsTh7          15802
                     /label="InsTh7_2928"
                     /label=InsTh7_2928
     InsTh7          15803
                     /label="InsTh7_2929"
                     /label=InsTh7_2929
     InsTh41         15804
                     /label="InsTh41_652"
                     /label=InsTh41_652
     InsTh7          15804
                     /label="InsTh7_2930"
                     /label=InsTh7_2930
     InsTh7          15806
                     /label="InsTh7_2931"
                     /label=InsTh7_2931
     InsTh41         15807
                     /label="InsTh41_653"
                     /label=InsTh41_653
     InsTh7          15807
                     /label="InsTh7_2932"
                     /label=InsTh7_2932
     InsTh7          15808
                     /label="InsTh7_2933"
                     /label=InsTh7_2933
     InsTh7          15809
                     /label="InsTh7_2934"
                     /label=InsTh7_2934
     InsTh7          15810
                     /label="InsTh7_2935"
                     /label=InsTh7_2935
     InsTh7          15816
                     /label="InsTh7_2936"
                     /label=InsTh7_2936
     InsTh7          15817
                     /label="InsTh7_2937"
                     /label=InsTh7_2937
     InsTh41         15818
                     /label="InsTh41_654"
                     /label=InsTh41_654
     InsTh7          15818
                     /label="InsTh7_2938"
                     /label=InsTh7_2938
     InsTh41         15819
                     /label="InsTh41_655"
                     /label=InsTh41_655
     InsTh7          15819
                     /label="InsTh7_2939"
                     /label=InsTh7_2939
     InsTh7          15821
                     /label="InsTh7_2940"
                     /label=InsTh7_2940
     InsTh7          15822
                     /label="InsTh7_2941"
                     /label=InsTh7_2941
     InsTh41         15823
                     /label="InsTh41_656"
                     /label=InsTh41_656
     InsTh7          15823
                     /label="InsTh7_2942"
                     /label=InsTh7_2942
     InsTh41         15824
                     /label="InsTh41_657"
                     /label=InsTh41_657
     InsTh7          15824
                     /label="InsTh7_2943"
                     /label=InsTh7_2943
     InsTh41         15825
                     /label="InsTh41_658"
                     /label=InsTh41_658
     InsTh7          15825
                     /label="InsTh7_2944"
                     /label=InsTh7_2944
     InsTh7          15826
                     /label="InsTh7_2945"
                     /label=InsTh7_2945
     InsTh7          15828
                     /label="InsTh7_2946"
                     /label=InsTh7_2946
     InsTh7          15829
                     /label="InsTh7_2947"
                     /label=InsTh7_2947
     InsTh7          15830
                     /label="InsTh7_2948"
                     /label=InsTh7_2948
     InsTh7          15831
                     /label="InsTh7_2949"
                     /label=InsTh7_2949
     InsTh7          15833
                     /label="InsTh7_2950"
                     /label=InsTh7_2950
     InsTh41         15834
                     /label="InsTh41_659"
                     /label=InsTh41_659
     InsTh7          15834
                     /label="InsTh7_2951"
                     /label=InsTh7_2951
     InsTh7          15835
                     /label="InsTh7_2952"
                     /label=InsTh7_2952
     InsTh7          15837
                     /label="InsTh7_2953"
                     /label=InsTh7_2953
     InsTh41         15838
                     /label="InsTh41_660"
                     /label=InsTh41_660
     InsTh7          15838
                     /label="InsTh7_2954"
                     /label=InsTh7_2954
     InsTh41         15839
                     /label="InsTh41_661"
                     /label=InsTh41_661
     InsTh7          15839
                     /label="InsTh7_2955"
                     /label=InsTh7_2955
     InsTh7          15841
                     /label="InsTh7_2956"
                     /label=InsTh7_2956
     InsTh7          15842
                     /label="InsTh7_2957"
                     /label=InsTh7_2957
     InsTh7          15843
                     /label="InsTh7_2958"
                     /label=InsTh7_2958
     InsTh41         15844
                     /label="InsTh41_662"
                     /label=InsTh41_662
     InsTh7          15844
                     /label="InsTh7_2959"
                     /label=InsTh7_2959
     InsTh7          15845
                     /label="InsTh7_2960"
                     /label=InsTh7_2960
     InsTh7          15846
                     /label="InsTh7_2961"
                     /label=InsTh7_2961
     InsTh7          15847
                     /label="InsTh7_2962"
                     /label=InsTh7_2962
     InsTh7          15848
                     /label="InsTh7_2963"
                     /label=InsTh7_2963
     InsTh7          15849
                     /label="InsTh7_2964"
                     /label=InsTh7_2964
     InsTh41         15850
                     /label="InsTh41_663"
                     /label=InsTh41_663
     InsTh7          15850
                     /label="InsTh7_2965"
                     /label=InsTh7_2965
     InsTh7          15852
                     /label="InsTh7_2966"
                     /label=InsTh7_2966
     InsTh41         15853
                     /label="InsTh41_664"
                     /label=InsTh41_664
     InsTh7          15853
                     /label="InsTh7_2967"
                     /label=InsTh7_2967
     InsTh7          15854
                     /label="InsTh7_2968"
                     /label=InsTh7_2968
     InsTh41         15855
                     /label="InsTh41_665"
                     /label=InsTh41_665
     InsTh7          15855
                     /label="InsTh7_2969"
                     /label=InsTh7_2969
     InsTh41         15858
                     /label="InsTh41_666"
                     /label=InsTh41_666
     InsTh7          15858
                     /label="InsTh7_2970"
                     /label=InsTh7_2970
     InsTh7          15859
                     /label="InsTh7_2971"
                     /label=InsTh7_2971
     InsTh7          15862
                     /label="InsTh7_2972"
                     /label=InsTh7_2972
     InsTh7          15863
                     /label="InsTh7_2973"
                     /label=InsTh7_2973
     InsTh7          15864
                     /label="InsTh7_2974"
                     /label=InsTh7_2974
     InsTh7          15865
                     /label="InsTh7_2975"
                     /label=InsTh7_2975
     InsTh7          15866
                     /label="InsTh7_2976"
                     /label=InsTh7_2976
     InsTh41         15867
                     /label="InsTh41_667"
                     /label=InsTh41_667
     InsTh7          15867
[truncated: 35,588,708 more chars]
