# Supplementary material for: Defining a minimal cell: essentiality of small ORFs and ncRNAs in a genome-reduced bacterium
Source: Mol Syst Biol. 2015 Jan 21;11(1):780. doi: 10.15252/msb.20145558 (PMC4332154; doi:10.15252/msb.20145558)
Supplement: Supplementary file 10 [file msb0011-0780-sd10.xlsx]

## Sheet: TableS1
GOLD SETS
A) Gold Set of Essential ORFs											B) Gold Set of Non-Essential ORFs
1)	2)	3)	4)	5)	6)	7)	8)	9)	10)	11)	12)	13)	14)	15)	16)	17)	18)	19)	20)	21)	22)
ORF	Function	ORF Size (bp) 10% removal	Nr of Ins Thr7	PE Thr7	PNE Thr7	Nr of Ins Thr41	PE Thr41	PNE Thr41	Essentiality Thr7	Essentiality Thr41	ORF	Function	ORF Size (bp) 10% removal	Nr of Ins Thr7	PE Thr7	PNE Thr7	Nr of Ins Thr41	PE Thr41	PNE Thr41	Essentiality Thr7	Essentiality Thr41
MPN001	DNA polymerase III subunit beta (EC 2.7.7.7)	914	0	0.694529	0	0	0.740783	0	E	E	MPN088	Uncharacterized protein MPN_088	244	174	0	0.984488	42	0	0.89769	NE	NE
MPN005	Seryl-tRNA synthetase (EC 6.1.1.11) (Seryl-tRNA(Ser/Sec) synthetase) (Serine--tRNA ligase) (SerRS)	1010	0	0.730301	0	0	0.775051	0	E	E	MPN096	Uncharacterized amino acid permease	636	440	0	1	137	0	1	NE	NE
MPN007	DNA polymerase III subunit delta'	609	8	0	0	2	0.0610677	0	F	E	MPN107	Possible uncharacterized DNA methylase	604	414	0	0.996621	151	0	1	NE	NE
MPN023	Methionyl-tRNA synthetase (EC 6.1.1.10) (Methionine--tRNA ligase) (MetRS)	1230	1	0.473407	0	0	0.837459	0	E	E	MPN143	Uncharacterized protein MPN_143	421	236	0	0.0879468	55	0	0.264655	NE	NE
MPN024	DNA-directed RNA polymerase delta subunit	352	0	0.366678	0	0	0.405484	0	E	E	MPN294	SImilar to intracellular protease ThiJ/PfpI;	496	449	0	1	300	0	1	NE	NE
MPN034	DNA polymerase III polC-type (PolIII) (EC 2.7.7.7)	3465	1	0.938728	0	0	0.994012	0	E	E	MPN306	Ornithine carbamoyltransferase, catabolic (OTCase) (EC 2.1.3.3)	657	353	0	0.00617706	49	0	0	NE	F
MPN045	Histidyl-tRNA synthetase (EC 6.1.1.21) (Histidine--tRNA ligase) (HisRS)	996	1	0.369936	0	0	0.770351	0	E	E	MPN307	Carbamate kinase-like protein (EC 2.7.2.2)	743	404	0	0.0075264	82	0	0.00750169	NE	NE
MPN046	Aspartyl-tRNA synthetase (EC 6.1.1.12) (Aspartate--tRNA ligase) (AspRS)	1339	0	0.824003	0	0	0.861629	0	E	E	MPN308	Uncharacterized amino acid pernease	1357	834	0	0.540877	220	0	0.971044	NE	NE
MPN105	Phenylalanyl-tRNA synthetase alpha chain (EC 6.1.1.20) (Phenylalanine--tRNA ligase alpha chain) (PheRS)	820	0	0.654909	0	0	0.702175	0	E	E	MPN312	Uncharacterized protein MPN_312	524	273	0	0.00320625	71	0	0.336835	NE	NE
MPN191	DNA-directed RNA polymerase subunit alpha (RNAP subunit alpha) (EC 2.7.7.6) (Transcriptase subunit alpha)	787	0	0.639814	0	0	0.687299	0	E	E	MPN345	Putative type-1 restriction enzyme mpnORFDP R protein part 2 (EC 3.1.21.3) (Putative type I restriction enzyme mpnORFDP R protein part 2) (mpnORFDBP)	496	314	0	0.730801	81	0	0.890472	NE	NE
MPN252	Asparaginyl-tRNA synthetase (EC 6.1.1.22) (Asparagine--tRNA ligase) (AsnRS)	1093	0	0.757834	0	0	0.801005	0	E	E	MPN346	Uncharacterized protein MPN_346	277	188	0	0.928821	59	0	1	NE	NE
MPN265	Tryptophanyl-tRNA synthetase (EC 6.1.1.2) (Tryptophan--tRNA ligase) (TrpRS)	832	0	0.66024	0	0	0.707407	0	E	E	MPN407	Predicted lipase	2111	1430	0	0.99323	426	0	1	NE	NE
MPN277	Lysyl-tRNA synthetase (EC 6.1.1.6) (Lysine--tRNA ligase) (LysRS)	1175	0	0.782274	0	0	0.823704	0	E	E	MPN441	Conserved hypothetical protein MPN_441	246	112	0	0.000570807	25	0	0.0432746	NE	NE
MPN352	RNA polymerase sigma factor rpoD (Sigma-A) (EC 2.7.7.6)	1199	1	0.460277	0	0	0.829844	0	E	E	MPN492	Probable L-ribulose-5-phosphate 3-epimerase ulaE (EC 5.1.3.22) (L-xylulose-5-phosphate 3-epimerase) (L-ascorbate utilization protein E)	733	429	0	0.174175	101	0	0.359849	NE	NE
MPN352	RNA polymerase sigma factor rpoD (Sigma-A) (EC 2.7.7.6)	1199	1	0.460277	0	0	0.829844	0	E	E	MPN493	Probable 3-keto-L-gulonate-6-phosphate decarboxylase (KGPDC) (EC 4.1.1.85) (3-dehydro-L-gulonate-6-phosphate decarboxylase) (L-ascorbate utilization protein D)	524	254	0	0	48	0	0.000509212	F	NE
MPN354	Glycyl-tRNA synthetase (EC 6.1.1.14) (Glycine--tRNA ligase) (GlyRS)	1079	0	0.753395	0	0	0.796847	0	E	E	MPN494	Ascorbate-specific phosphotransferase enzyme IIA component (EC 2.7.1.-) (PTS system ascorbate-specific EIIA component)	383	179	0	0	19	0	0	F	F
MPN356	Cysteinyl-tRNA synthetase (EC 6.1.1.16) (Cysteine--tRNA ligase) (CysRS)	959	0	0.711853	0	0	0.757452	0	E	E	MPN495	Ascorbate-specific phosphotransferase enzyme IIB component (EC 2.7.1.69) (Ascorbate-specific PTS system EIIB component)	229	133	0	0.284432	24	0	0.0662542	NE	NE
MPN378	DNA polymerase III subunit alpha (EC 2.7.7.7)	2094	0	0.933914	0	0	0.954633	0	E	E	MPN496	Ascorbate-specific permease IIC component ulaA (Ascorbate-specific PTS system EIIC component)	1586	922	0	0.130901	228	0	0.520128	NE	NE
MPN384	Leucyl-tRNA synthetase (EC 6.1.1.4) (Leucine--tRNA ligase) (LeuRS)	1905	0	0.91555	0	0	0.940024	0	E	E	MPN497	Probable L-ascorbate-6-phosphate lactonase ulaG (EC 3.1.1.-)	345	207	0	0.396749	35	0	0.018672	NE	NE
MPN402	Prolyl-tRNA synthetase (EC 6.1.1.15) (Proline--tRNA ligase) (ProRS)	1161	0	0.778283	0	0	0.82002	0	E	E	MPN498	Probable L-ribulose-5-phosphate 4-epimerase ulaF (EC 5.1.3.4) (Phosphoribulose isomerase) (L-ascorbate utilization protein F)	582	380	0	0.900601	104	0	0.993501	NE	NE
MPN418	Alanyl-tRNA synthetase (EC 6.1.1.7) (Alanine--tRNA ligase) (AlaRS)	338	0	0.35507	0	0	0.393063	0	E	E	MPN513	Conserved hypothetical protein MPN_513	362	208	0	0.184452	45	0	0.184185	NE	NE
MPN450	DNA polymerase III subunit delta (EC 2.7.7.7)	719	15	0	0	0	0.654261	0	F	E	MPN514	Conserved hypothetical protein MPN_514	290	151	0	0.0222041	28	0	0.0162832	NE	NE
MPN480	Valyl-tRNA synthetase (EC 6.1.1.9) (Valine--tRNA ligase) (ValRS)	2012	0	0.926496	0	0	0.948791	0	E	E	MPN560	Arginine deiminase-like protein	1052	558	0	0.00732374	100	0	0	NE	F
MPN515	DNA-directed RNA polymerase subunit beta' (RNAP subunit beta') (EC 2.7.7.6) (Transcriptase subunit beta') (RNA polymerase subunit beta')	3098	0	0.982036	0	0	0.989703	0	E	E	MPN564	Probable NADP-dependent alcohol dehydrogenase (EC 1.1.1.2)	844	452	0	0.0017921	120	0	0.478298	NE	NE
MPN516	DNA-directed RNA polymerase subunit beta (RNAP subunit beta) (EC 2.7.7.6) (Transcriptase subunit beta) (RNA polymerase subunit beta)	3340	0	0.986876	0	0	0.992797	0	E	E	MPN575	Conserved hypothetical protein MPN_575	263	186	0	0.982028	76	0	1	NE	NE
MPN520	Isoleucyl-tRNA synthetase (EC 6.1.1.5) (Isoleucine--tRNA ligase) (IleRS)	2160	2	0.530832	0	0	0.958847	0	E	E	MPN578	Conserved hypothetical protein MPN_578	242	160	0	0.845852	50	0	1	NE	NE
MPN553	Threonyl-tRNA synthetase (EC 6.1.1.3) (Threonine--tRNA ligase) (ThrRS)	1356	1	0.524708	0	0	0.86506	0	E	E	MPN651	PTS system mannitol-specific EIICB component (EIICB-Mtl) (EII-Mtl)	911	585	0	0.797175	193	0	1	NE	NE
MPN556	Arginyl-tRNA synthetase (EC 6.1.1.19) (Arginine--tRNA ligase) (ArgRS)	1291	5	0.0044308	0	0	0.851463	0	E	E	MPN652	Mannitol-1-phosphate 5-dehydrogenase (EC 1.1.1.17)	860	629	0	1	228	0	1	NE	NE
MPN618	DNA polymerase III subunit gamma/tau (EC 2.7.7.7)	1636	18	0	0	0	0.910766	0	F	E	MPN653	Mannitol-specific phosphotransferase enzyme IIA component (EC 2.7.1.-) (PTS system mannitol-specific EIIA component) (EIIA-Mtl) (EIII-Mtl)	345	209	0	0.45111	69	0	1	NE	NE
MPN669	Tyrosyl-tRNA synthetase (EC 6.1.1.1) (Tyrosine--tRNA ligase) (TyrRS)	959	1	0.352779	0	0	0.757452	0	E	E
MPN678	Glutamyl-tRNA synthetase (EC 6.1.1.17) (Glutamate--tRNA ligase) (GluRS)	1164	0	0.779144	0	0	0.820816	0	E	E
Mpnr01	ribosomal RNA	1211	0	0.792209	0	0	0.832833	0	E	E
Mpnr02	ribosomal RNA	2324	0	0.950964	0	0	0.9677	0	E	E
Mpnr03	ribosomal RNA	105	5	0	0	0	0.143744	0	F	E
