# Supplementary material for: Defining a minimal cell: essentiality of small ORFs and ncRNAs in a genome-reduced bacterium
Source: Mol Syst Biol. 2015 Jan 21;11(1):780. doi: 10.15252/msb.20145558 (PMC4332154; doi:10.15252/msb.20145558)
Supplement: Supplementary file 11 [file msb0011-0780-sd11.xlsx]

## Sheet: Table S2
A) Genome and transcriptome of M. pneumoniae										B) Essentiality study: ORFS and Non Coding RNAs																C) Modular Proteins						D) 5'UTRs
1)	2)	3)	4)	5)	6)	7)	8)	9)	10)	11)	12)	13)	14)	15)	16)	17)	18)	19)	20)	21)	22)	22)	23)	24)	25)	26)	27)	28)	29)	30)	31)	32)	33)	34)	35)	36)	37)	38)
ORF	Identifier (Data Base)	Strand	Protein name	Function	COG category	TSS	TTS	TSC	Stop	ORF Size (bp) 10% removal in Nter and Cter	Nr of Ins Thr7	PE Thr7	PNE Thr7	Nr of Ins Thr41	PE Thr41	PNE Thr41	Essentiality Thr7	Essentiality Thr41	Essentiality by colony isolation	Location ncMPNs	Orientation ncMPNs vs ORF	5' Overlap	Middle Overlap	3' Overlap	Essentiality Overlaping ORF	Pfams ID	Accession Number	Domain Essentiality Thr7	Domain Essentiality Thr41	Nr of Pfam Domains	Putative Modular proteins	5UTR size	Nr Ins Thr7	Nr Ins Thr41	Essentiality Thr7	Essentiality Thr41	Assigned ORF Essentiality	Overlapping ORFs
MPN001	id00013	+	dnaN	DNA polymerase III subunit beta (EC 2.7.7.7)	L	652	1900	692	1834	914	0	0.69	0	0	0.74	0	E	E								DNA_pol3_beta,DNA_pol3_beta_2,DNA_pol3_beta_3	PF00712,PF02767,PF02768	E,E,E	E,E,E	3
MPN002	id00032	+	xdj1,CbpA	DnaJ-like protein	L	652	2750	1838	2767	743	82	0	0	5	0	0	F	F								DnaJ				1	x
MPN003	id00049	+	gyrB	DNA gyrase subunit B (EC 5.99.1.3)	L	2800	10000	2869	4821	1562	1	0.6	0	1	0.67	0	E	E								DNA_gyraseB,DNA_gyraseB_C,Toprim,HATPase_c	PF00204,PF00986,PF01751,PF02518	NE,E,E,NE	NE,E,E,E	4
MPN004	id00081	+	gyrA	DNA gyrase subunit A (EC 5.99.1.3)	L	2800	10000	4821	7340	2015	1	0.74	0	0	0.95	0	E	E								DNA_topoisoIV,DNA_gyraseA_C,DNA_gyraseA_C,DNA_gyraseA_C,DNA_gyraseA_C,DNA_gyraseA_C,DNA_gyraseA_C	PF00521,PF03989,PF03989,PF03989,PF03989,PF03989,PF03989	E,E,E,E,F,F,F	E,E,E,E,E,E,E	7
MPN005	id00114	+	serS	Seryl-tRNA synthetase (EC 6.1.1.11) (Seryl-tRNA(Ser/Sec) synthetase) (Serine--tRNA ligase) (SerRS)	J	7225	10000	7312	8574	1010	0	0.73	0	0	0.78	0	E	E								tRNA-synt_2b,Seryl_tRNA_N	PF00587,PF02403	E,E	E,E	2		87	26	5	F	NE	E	MPN004
MPN006	id00133	+	tmk	Thymidylate kinase (EC 2.7.4.9) (dTMP kinase)	F	7225	10000	8549	9211	530	0	0.5	0	0	0.54	0	E	E								Thymidylate_kin	PF02223	E	E	1
MPN007	id00143	+	holB	DNA polymerase III subunit delta'	L	7225	10000	9184	9945	609	8	0	0	2	0.06	0	F	E
MPN008	id00153	+	thdF	tRNA modification GTPase mnmE (EC 3.6.-.-)	J	7225	11310	9947	11275	1062	0	0.75	0	0	0.79	0	E	E								MMR_HSR1,TrmE_N	PF01926,PF10396	NE,F	NE,F	2
MPN009	id00174	+	TatD,yabD, YcfH	Uncharacterized deoxyribonuclease MPN_009 (EC 3.1.21.-)	L	7225	11960	11275	12060	628	228	0	0	26	0	0	F	F								TatD_DNase	PF01026	E	E	1
MPN010	id00188	+		Uncharacterized protein MPN_010	N	12342	12750	12392	12652	208	110	0	0.06	18	0	0.01	NE*	NE*								DUF16	PF01519	F	E	1
MPN011	id00207	-		Conserved hypothetical lipoprotein MPN_011	M	14310	12865	13533	12838	556	375	0	0.98	89	0	0.86	NE	NE								Lipoprotein_3	PF00938	NE	F	1
MPN012	id00216	-		Conserved hypothetical protein MPN_012	M	14310	13450	14265	13558	565	335	0	0.28	82	0	0.57	NE	NE								Lipoprotein_3	PF00938	NE	F	1
MPN013	id00227	+		Uncharacterized protein MPN_013	N	15143	15800	15088	15765	541	275	0	0	53	0	0	F	F								DUF16,DUF16	PF01519,PF01519	F,F	E,E	2
MPN014	id00237	+		Contains the TOPRIM domain of the DNA primase	L	--	--	15939	16505	452	325	0	1	91	0	1	NE	NE								Toprim	PF01751	E	E	1
MPN015	id00254	-	rimK	Ribosomal protein S6 modification enzyme	J	17493	16170	17339	16482	685	177	0	0	4	0	0	F	F								RimK	PF08443	E	E	1		154	8	0	F	E	F
MPN016	id00266	-	rimK	Ribosomal protein S6 modification enzyme	J	18353	17493	18205	17339	692	40	0	0	0	0.64	0	F	E								RimK	PF08443	E	E	1		148	0	0	E	E	E	MPN017
MPN017	id00275	-	mtd1	Methylenetetrahydrofolate dehydrogenase (EC 1.5.1.5); Methenyltetrahydrofolate cyclohydrolase (EC 3.5.4.9)	H	19032	18345	18989	18180	647	1	0.2	0	0	0.62	0	E	E								THF_DHG_CYH,THF_DHG_CYH_C	PF00763,PF02882	E,NE	E,NE	2
MPN018	id00281	+	pmd1	Putative ABC transporter ATP-binding protein MPN_018	I	19314	23120	19325	21196	1497	69	0	0	0	0.89	0	F	E								ABC_tran,ABC_membrane	PF00005,PF00664	NE,E	NE,E	2
MPN019	id00306	+	msbA	Putative ABC transporter ATP-binding protein MPN_019	I	19314	23120	21108	23012	1524	127	0	0	0	0.89	0	F	E								ABC_tran,ABC_membrane	PF00005,PF00664	NE,E	NE,E	2
MPN020	id00334	+	yb95, HepA, RapA, YabA	Uncharacterized ATP-dependent helicase (EC 3.6.1.-)	L	22876	28550	23022	26114	2474	10	0	0	0	0.97	0	F	E								SNF2_N,Helicase_C,SWIM	PF00176,PF00271,PF04434	E,E,NE	E,E,NE	3		146	55	8	F	NE	E	MPN018,MPN019
MPN021	id00375	+	dnaJ	Chaperone protein dnaJ	O	26140	28550	26160	27332	938	1	0.34	0	0	0.75	0	E	E								DnaJ,DnaJ_CXXCXGXG,DnaJ_C	PF00226,PF00684,PF01556	F,E,E	F,E,E	3
MPN022	id00390	+	pip	Putative proline iminopeptidase (PIP) (EC 3.4.11.5) (Prolyl aminopeptidase) (PAP)	O	26140	28550	27316	28245	743	199	0	0	12	0	0	F	F								Abhydrolase_1	PF00561	F	NE	1	x
MPN023	id00406	+	metS	Methionyl-tRNA synthetase (EC 6.1.1.10) (Methionine--tRNA ligase) (MetRS)	J	26140	29803	28245	29783	1230	1	0.47	0	0	0.84	0	E	E								tRNA-synt_1g	PF09334	NE	NE	1
MPN024	id00433	+	rpoE	DNA-directed RNA polymerase delta subunit	K	29803	31200	29804	30244	352	0	0.37	0	0	0.41	0	E	E								RNA_pol_delta	PF05066	F	E	1
MPN025	id00443	+	tsr, fba	Fructose-bisphosphate aldolase (FBP aldolase) (FBPA) (EC 4.1.2.13)	G	29803	31200	30244	31110	692	0	0.59	0	0	0.64	0	E	E								F_bP_aldolase	PF01116	F	F	1
MPN026	id00456	+	EngD..	GTP-dependent nucleic acid-binding protein engD	J	29803	32900	31111	32199	870	294	0	0	17	0	0	F	F								MMR_HSR1,YchF-GTPase_C	PF01926,PF06071	NE,E	NE,E	2	x
MPN027	id00493	-	rimL	Ribosomal-protein alanineacetyltransferase	J	33036	31925	33026	32202	660	181	0	0	9	0	0	F	F	NE												x
MPN028	id00496	+	trsB	Uncharacterized glycosyl transferase	M	33046	33960	33059	33958	719	404	0	0.04	85	0	0.04	NE	NE								Glycos_transf_2	PF00535	E	E	1
MPN029	id00513	+	efp	Elongation factor P (EF-P)	J	33800	35000	33979	34551	458	32	0	0	0	0.49	0	F	E								EFP,EFP_N,Elong-fact-P_C	PF01132,PF08207,PF09285	E,NE,E	E,F,E	3		179	110	23	NE	NE	E	MPN028
MPN030	id00524	+	NusB	Transcription termination/antitermination protein NusB	J	33800	35000	34469	34975	404	8	0	0	3	0	0	F	F								DUF1948	PF09185	E	E	1	x
MPN031	id00534	+		Uncharacterized protein MPN031	A	33800	36000	34975	35586	489	0	0.47	0	0	0.51	0	E	E
MPN032	id00555	-	YfkM	DJ-1/PfpI family intracellular protease	O	41195	35750	36136	35810	260	160	0	0.54	48	0	0.97	NE	NE								DJ-1_PfpI	PF01965	E	E	1	x
MPN033	id00563	-	upp	Uracil phosphoribosyltransferase (EC 2.4.2.9) (UMP pyrophosphorylase) (UPRTase)	F	41195	35750	36760	36140	496	0	0.47	0	0	0.52	0	E	E								Pribosyltran	PF00156	F	E	1
MPN034	id00638	-	polC	DNA polymerase III polC-type (PolIII) (EC 2.7.7.7)	L	41195	35750	41131	36800	3465	1	0.94	0	0	0.99	0	E	E								Exonuc_X-T,PHP,DNA_pol3_alpha	PF00929,PF02811,PF07733	E,E,NE	E,E,F	3
MPN035	id00642	+		Conserved hypothetical protein MPN_035	M	41322	43400	41409	43409	1600	1069	0	0.96	321	0	1	NE	NE								DUF237,DUF24	PF03072,PF03086	NE,NE	NE,NE	2		87	68	26	NE	NE	NE
MPN036	id00674	+		Conserved hypothetical protein MPN_036	M	43500	45640	43581	45602	1617	961	0	0.25	271	0	1	NE	NE								DUF237,DUF24	PF03072,PF03086	NE,NE	NE,NE	2		81	65	20	NE	NE	NE
MPN037	id00711	+		Uncharacterized protein MPN_037	M	--	--	45770	46213	355	176	0	0	54	0	0.7	F	NE
MPN037a	id00715	-	New ORF	New ORF	--	46025	45765	46068	45736	266	143	0	0.06	38	0	0.53	NE	NE
MPN038	id00726	-		Uncharacterized protein MPN_038	N	46757	46500	46711	46442	215	131	0	0.5	39	0	0.94	NE	NE								DUF16	PF01519	F	E	1	x
MPN039	id00735	+		Conserved hypothetical protein MPN_039	M	47105	48450	47194	48210	812	513	0	0.69	154	0	1	NE*	NE*								DUF24	PF03086	NE	NE	1		89	68	18	NE	NE	NE
MPN040	id00754	-		Conserved hypothetical protein MPN_040	M	48485	48300	48416	48105	249	163	0	0.82	53	0	1	NE	NE
MPN041	id00759	+		Conserved hypothetical protein MPN_041	M	--	--	48670	49230	448	295	0	0.9	89	0	1	NE	NE								DUF237	PF03072	NE	NE	1
MPN042	id00767	+		Conserved hypothetical protein MPN_042	M	--	--	49292	51310	1614	946	0	0.17	276	0	1	NE*	NE*								DUF237,DUF24	PF03072,PF03086	NE,NE	NE,NE	2
MPN043	id00796	+	glpF	Glycerol uptake facilitator protein	G	51580	52600	51634	52428	636	162	0	0	3	0.01	0	F	E								MIP	PF00230	NE	NE	1	x
MPN044	id00818	-	tdk	Thymidine kinase (EC 2.7.1.21)	F	53054	52400	53050	52475	460	63	0	0	2	0.03	0	F	E								TK	PF00265	E	E	1
MPN044a	id00810	-	New ORF	New ORF	--	52540		52533	52399	108	39	0	0	8	0	0.03	F	NE
MPN045	id00819	+	hisS	Histidyl-tRNA synthetase (EC 6.1.1.21) (Histidine--tRNA ligase) (HisRS)	J	53073	54400	53077	54321	996	1	0.37	0	0	0.77	0	E	E								tRNA-synt_2b,HGTP_anticodon	PF00587,PF03129	E,E	E,E	2
MPN046	id00838	+	aspS	Aspartyl-tRNA synthetase (EC 6.1.1.12) (Aspartate--tRNA ligase) (AspRS)	J	54163	56032	54293	55966	1339	0	0.82	0	0	0.86	0	E	E								tRNA-synt_2,tRNA_anti	PF00152,PF01336	E,E	E,E	2		130	3	0	F	E	E	MPN045
MPN047	id00859	+	PncB	Nicotinate phosphoribosyl transferase (EC 2.4.2.12)	H	--		55942	57297	1084	1	0.41	0	0	0.8	0	E	E								NAPRTase	PF04095	F	F	1
MPN047a&	id00867	-	New ORF	New ORF	--	56442	56260	56356	56276	64	0	0.08	0	0	0.09	0	E	E
MPN048	id00888	+		Uncharacterized protein MPN_048	M	--	--	57886	59442	1244	861	0	1	282	0	1	NE	NE								DUF237,DUF24	PF03072,PF03086	NE,NE	NE,NE	2
MPN048a	id00876	+	New ORF	New ORF	--	--		56969	57229	208	0	0.24	0	0	0.26	0	E	E
MPN049	id00917	+		Uncharacterized protein MPN_049	M	59490	61495	59619	61517	1518	988	0	0.92	272	0	1	NE*	NE*								DUF237,DUF24	PF03072,PF03086	NE,NE	NE,NE	2		129	81	33	NE	NE	NE
MPN050	id00971	-	glpK	Glycerol kinase (EC 2.7.1.30) (ATP:glycerol 3-phosphotransferase) (GK)	C	64660	61800	63503	61977	1220	18	0	0	0	0.84	0	F	E	E							FGGY_N,FGGY_C	PF00370,PF02782	E,E	E,E	2
MPN051	id00989	-	glpD	Glycerol-3-phospate dehydrogenase (EC 1.1.99.5)	C	64660	63200	64648	63494	924	602	0	0.87	185	0	1	NE	NE	NE							DAO	PF01266	F	NE	1
MPN052	id00993	+		Uncharacterized lipoprotein MPN_052	S	64805	67075	64831	66804	1579	191	0	0	1	0.68	0	F	E								Bmp	PF02608	F	E	1
MPN053	id01022	+	ptsH	Phosphocarrier protein HPr (EC 2.7.11.-) (Histidine-containing protein)	G	66810	67075	66822	67088	212	3	0	0	0	0.27	0	F	E								PTS-HPr	PF00381	NE	NE	1
MPN054	id01044	+		Conserved hypothetical lipoprotein MPN_054	M	--	--	68627	68998	297	201	0	0.93	51	0	0.91	NE	NE								Lipoprotein_3	PF00938	NE	F	1
MPN055	id01069	+	potA	Spermidine/putrescine import ATP-binding protein potA (EC 3.6.3.31)	E	70370	72200	70404	72086	1346	2	0.25	0	0	0.86	0	E	E								ABC_tran	PF00005	NE	NE	1
MPN056	id01096	+	potB	Spermidine/putrescine transport system permease protein potB homolog	E	70370	73600	72088	72948	688	0	0.59	0	0	0.64	0	E	E								BPD_transp_1	PF00528	NE	NE	1
MPN057	id01109	+	potI	Spermidine/putrescine transport system permease protein potC homolog	E	70370	75203	72941	73801	688	0	0.59	0	0	0.64	0	E	E								BPD_transp_1	PF00528	NE	NE	1
MPN058	id01119	+	potD	Conserved hypothetical lipoprotein MPN_058	R	70370	75203	73786	75243	1165	2	0.19	0	0	0.82	0	E	E								Lipoprotein_8	PF02030	E	E	1
MPN059	id01142	+	Gcp	DNA-binding/iron metalloprotein/AP endonuclease	O	75210	76100	75243	76202	767	0	0.63	0	0	0.68	0	E	E								Peptidase_M22	PF00814	E	E	1
MPN060	id01157	+	metX	S-adenosylmethionine synthetase (EC 2.5.1.6) (Methionine adenosyltransferase) (AdoMet synthetase) (MAT)	H	75210	77100	76186	77337	921	0	0.7	0	0	0.74	0	E	E								S-AdoMet_synt_N,S-AdoMet_synt_M,S-AdoMet_synt_C	PF00438,PF02772,PF02773	E,E,NE	F,E,E	3
MPN060a	id01176	+	New ORF	New ORF	--	77204	77420	77313	77594	225	11	0	0	0	0.28	0	F	E														109	3	0	F	E	E
MPN061	id01193	-	ffh	Signal recognition particle protein (Fifty-four homolog)	U	78980	77575	78977	77625	1082	0	0.75	0	0	0.8	0	E	E								SRP54,SRP54_N,SRP_SPB	PF00448,PF02881,PF02978	E,E,F	E,E,E	3
MPN062	id01194	+	deoC	Purine nucleoside phosphorylase deoD-type (PNP) (EC 2.4.2.1)	F	79012	82000	79033	79749	572	1	0.17	0	0	0.57	0	E	E								PNP_UDP_1	PF01048	E	E	1
MPN063	id01207	+	deoD	Deoxyribose-phosphate aldolase (EC 4.1.2.4) (Phosphodeoxyriboaldolase) (Deoxyriboaldolase) (DERA)	F	79012	82000	79753	80427	540	1	0.16	0	0	0.55	0	E	E								DeoC	PF01791	F	F	1
MPN064	id01214	+	deoC	Thymidine phosphorylase (EC 2.4.2.4) (TdRPase)	F	79012	82000	80414	81679	1012	354	0	0	22	0	0	F	F	E							Glycos_transf_3,Glycos_trans_3N,PYNP_C	PF00591,PF02885,PF07831	NE,NE,F	NE,NE,NE	3	x
MPN065	id01230	+	deoA	Cytidine deaminase (CDA) (EC 3.5.4.5) (Cytidine aminohydrolase)	F	79012	82000	81690	82091	321	127	0	0	20	0	0	F	F								dCMP_cyt_deam_1	PF00383	NE	NE	1
MPN066	id01237	+	cdd	Phosphomannomutase (PMM) (EC 5.4.2.8)	G	79012	83850	82081	83745	1332	1	0.52	0	0	0.86	0	E	E	E							PGM_PMM_IV,PGM_PMM_I,PGM_PMM_II,PGM_PMM_III	PF00408,PF02878,PF02879,PF02880	E,E,NE,E	E,E,E,NE	4
MPN067	id01282	-	nusG	Transcription antitermination factor	K	85221	83650	84675	83713	770	1	0.26	0	0	0.68	0	E	E
MPN068	id01288	-	secE	Preprotein translocase subunit secE	U	85221	83650	85060	84683	301	0	0.32	0	0	0.36	0	E	E								SecE	PF00584	E	E	1
MPN069	id01291	-	rpmG2	50S ribosomal protein L33 type 2	J	85215	85120	85212	85066	116	0	0.14	0	0	0.16	0	E	E								Ribosomal_L33	PF00471	E	E	1
MPN070	id01296	-		Uncharacterized protein MPN_070	M	85630	85200	85611	85228	307	0	0.33	0	0	0.36	0	E	E
MPN071	id01315	-	yabC	16S rRNA (cytidine1402-2'-O)-methyltransferase	R	86485	85760	86428	85598	664	84	0	0	0	0.63	0	F	E								TP_methylase	PF00590	F	F	1
MPN072	id01319	-	rnmV	Ribonuclease M5 (EC 3.1.26.8)	J	87994	86485	86946	86410	428	27	0	0	0	0.47	0	F	E								Toprim	PF01751	E	E	1
MPN073	id01336	-	prs	Ribose-phosphate pyrophosphokinase (RPPK) (EC 2.7.6.1) (Phosphoribosyl pyrophosphate synthetase) (P-Rib-PP synthetase) (PRPP synthetase)	F	87994	86920	88091	86925	932	13	0	0	0	0.75	0	F	E								Pribosyltran	PF00156	F	E	1
MPN074	id01340	-	smpB	tmRNA-binding protein	J	88485	86920	88341	87898	355	0	0.37	0	0	0.41	0	E	E								SmpB	PF01668	NE	NE	1		144	9	1	F	E	E	MPN075
MPN075	id01341	+	ywdF	Uncharacterized glycosyltransferase family 2 (EC 2.4.-.-)	M	--	--	88348	89247	719	29	0	0	0	0.65	0	F	E								Glycos_transf_2	PF00535	E	E	1
MPN076	id01388	-	uhpT	Hexose phosphate transport protein	G	91057	89250	90993	89299	1356	39	0	0	0	0.87	0	F	E	NE							MFS_Mycoplasma	PF07672	F	E	1
MPN077	id01412	-	uhpT	Hexosephosphate transport protein	R	92905	91200	92884	91199	1348	952	0	1	319	0	1	NE	NE	NE							MFS_Mycoplasma	PF07672	F	E	1
MPN078	id01418	+	fruA	PTS system fructose-specific EIIABC component (EIIABC-Fru) (2.7.1.69)	G	93165	96171	93191	95275	1668	1027	0	0.54	251	0	0.78	NE	NE								PTS_EIIA_2,PTS_IIB,PTS_EIIC	PF00359,PF02302,PF02378	NE,E,NE	NE,E,NE	3
MPN079	id01451	+	fruK	Fructose 1-phosphate kinase (EC 2.7.1.56)	G	93173	96171	95268	96170	722	355	0	0	38	0	0	F	F								PfkB	PF00294	E	E	1
MPN080	id01464	+		MPN074	L	96173	99175	96407	100567	3328	2	0.8	0	0	0.99	0	E	E								FtsX,FtsX	PF02687,PF02687	NE,NE	NE,NE	2		234	179	58	NE	NE	E
MPN081	id01511	+	glnQ	Gln transport; ATP-binding protein	E	99078	101980	100567	101964	1117	15	0	0	1	0.49	0	F	E								ABC_tran	PF00005	NE	NE	1
MPN082	id01539	+	tklB	Transketolase (TK) (EC 2.2.1.1)	G	101978	103900	101985	103931	1556	287	0	0	14	0	0	F	F								Transketolase_N,Transket_pyr	PF00456,PF02779	NE,NE	NE,NE	2	x
MPN083	id01566	+		Uncharacterized lipoprotein MPN_083	S	103935	107250	103941	105542	1281	607	0	0	101	0	0	F	F	NE							Peptidase_S7,DUF31	PF00949,PF01732	F,F	F,F	2	x
MPN084	id01595	+		Conserved hypothetical lipoprotein MPN_084	S	105580	107250	105592	107166	1260	732	0	0.16	190	0	0.76	NE	NE								Peptidase_S7,DUF31	PF00949,PF01732	F,F	F,F	2
MPN085	id01627	+		Uncharacterized protein MPN_085	M	107273	108690	107273	108595	1058	778	0	1	257	0	1	NE	NE
MPN086	id01646	+		Uncharacterized protein MPN_086	M	107273	109200	108857	109174	253	175	0	0.95	56	0	1	NE	NE
MPN087	id01652	+		Uncharacterized protein MPN_087	M	--	--	109346	109798	362	250	0	0.98	78	0	1	NE	NE
MPN088	id01672	+		Uncharacterized protein MPN_088	S	110193	111350	110813	111118	244	174	0	0.98	42	0	0.9	NE	NE														620	432	141	NE	NE	NE
MPN089	id01684	+	hsdS	Putative type-1 restriction enzyme specificity protein MPN_089 (S.mpnORFAP) (Type I restriction enzyme specificity protein MPN_089) (S protein)	V	111474	112600	111610	112617	805	526	0	0.87	224	0	1	NE*	NE*								Methylase_S,Methylase_S	PF01420,PF01420	E,E	E,E	2		136	93	13	NE	NE	NE
MPN090	id01695	+		Uncharacterized protein MPN_090	M	112715	113800	112772	113761	791	577	0	1	220	0	1	NE	NE
MPN091	id01708	+		Conserved hypothetical protein protein MPN_091	S	--	--	113838	114254	332	281	0	1	119	0	1	NE*	NE*
MPN092	id01722	+		Putative mgpC-like protein MPN_092	M	--	--	114572	115093	417	255	0	0.5	78	0	1	NE*	NE*
MPN093	id01725	+		Putative mgpC-like protein MPN_093	M	--	--	114948	115853	724	420	0	0.13	114	0	0.85	NE*	NE*								MgpC	PF05220	E	E	1
MPN094	id01748	+		UPF0134 protein MPN_094	N	116437	116760	116455	116709	204	166	0	1	63	0	1	NE*	NE*								DUF16	PF01519	F	E	1
MPN095	id01887	+		Uncharacterized amino acid permease	E	123260	124998	123290	124054	612	396	0	0.87	117	0	1	NE	NE								AA_permease	PF00324	E	E	1
MPN096	id01899	+		Uncharacterized amino acid permease	E	123260	124998	124054	124848	636	440	0	1	137	0	1	NE	NE
MPN097	id01912	+		Conserved hypothetical lipoprotein MPN_097	M	124998	126820	125024	126649	1300	746	0	0.1	170	0	0.11	NE*	NE*								Lipoprotein_X	PF03305	NE	NE	1
MPN098	id01938	+		Conserved hypothetical lipoprotein MPN_098	M	126630	127400	126947	127390	355	191	0	0.04	46	0	0.27	NE	NE								Lipoprotein_1	PF03202	F	F	1		317	182	58	NE	NE	NE	MPN097
MPN099	id01956	+		Putative adhesin P1-like protein MPN_099	M	--	--	128076	129119	835	453	0	0	105	0	0.09	NE*	NE*													x
MPN100	id01977	+		Uncharacterized protein MPN_100	N	129608	130007	129626	130009	307	210	0	0.95	87	0	1	NE*	NE*								DUF16,DUF16	PF01519,PF01519	F,F	E,E	2	x
MPN101	id01995	+		Uncharacterized protein MPN_101	M	--	--	130466	131752	1028	635	0	0.56	162	0	0.89	NE*	NE*								CytadhesinP1,CytadhesinP1	PF12378,PF12378	NE,NE	NE,NE	2
MPN102	id02026	+		Putative mgpC-like protein MPN_102	M	--	--	132568	133386	654	304	0	0	80	0	0.08	NE*	NE*								MgpC	PF05220	E	E	1
MPN103	id02054	-		Uncharacterized protein MPN_103	S	--	--	134573	134055	414	277	0	0.94	97	0	1	NE	NE
MPN104	id02053	+		Uncharacterized protein MPN_104	N	134210	134900	134583	134897	252	183	0	1	58	0	1	NE	NE								DUF16,DUF16	PF01519,PF01519	F,F	E,E	2		373	236	65	NE	NE	NE	MPN103
MPN104a	id02064	+	New ORF	New ORF	--	134985	135350	135094	135360	212	166	0	1	66	0	1	NE	NE														109	87	35	NE	NE	NE
MPN105	id02077	+	pheS	Phenylalanyl-tRNA synthetase alpha chain (EC 6.1.1.20) (Phenylalanine--tRNA ligase alpha chain) (PheRS)	J	135724	137100	135731	136756	820	0	0.65	0	0	0.7	0	E	E								tRNA-synt_2d	PF01409	F	F	1
MPN106	id02091	+	pheT	Phenylalanyl-tRNA synthetase beta chain (EC 6.1.1.20) (Phenylalanine--tRNA ligase beta chain) (PheRS)	J	135724	139000	136759	139176	1933	5	0.04	0	0	0.94	0	E	E								tRNA_bind,B3_4,B5	PF01588,PF03483,PF03484	F,E,E	E,E,NE	3
MPN107	id02124	+		Possible uncharacterized DNA methylase	L	135724	140200	139289	140044	604	414	0	1	151	0	1	NE	NE									PF13659.1	NE	NE	1
MPN108	id02134	+		Uncharacterized adenine-specific methylase MPN_108 (EC 2.1.1.72)	L	135724	141600	140046	141260	972	701	0	1	227	0	1	NE*	NE*								Eco57I	PF07669	F	E	1
MPN109	id02159	+		Uncharacterized protein MPN_109	V	141936	142650	141940	142437	397	268	0	0.95	93	0	1	NE	NE									PF10544.4	E	E	1
MPN110	id02170	+		Conserved hypothetical protein MPN_110	V	141936	143180	142361	144517	1724	1213	0	1	473	0	1	NE	NE								ResIII	PF04851	F	F	1
MPN111	id02214	+		Uncharacterized adenine-specific methylase MPN_111 (EC 2.1.1.72)	V	144442	147138	145021	146289	1014	651	0	0.8	221	0	1	NE*	NE*								Eco57I	PF07669	F	E	1		579	407	171	NE	NE	NE
MPN112	id02245	+		Major facilitator family protein CglT	U	147124	147750	147149	147541	314	218	0	0.97	64	0	1	NE	NE	NE								PF07690	F	E	1	x
MPN113	id02252	+		Putative uncharacterized permease MPN_113	U	147124	150525	148090	148761	537	383	0	1	141	0	1	NE	NE	NE
MPN114	id02273	+		Putative acetyltransferase MPN_114 (EC 2.3.1.-)	I	147124	150525	148751	150553	1442	971	0	0.99	294	0	1	NE	NE	NE							Carn_acyltransf	PF00755	E	E	1
MPN115	id02306	+	infC	Translation initiation factor IF-3	J	150608	151790	150643	151248	484	2	0.02	0	0	0.51	0	E	E								IF3_C,IF3_N	PF00707,PF05198	E,NE	E,NE	2
MPN116	id02314	+	rpmI	50S ribosomal protein L35	J	150608	151790	151254	151433	143	5	0	0	3	0	0	F	F								Ribosomal_L35p	PF01632	E	E	1
MPN117	id02319	+	rpLT	50S ribosomal protein L20	J	150608	151790	151444	151827	307	23	0	0	5	0	0	F	F								Ribosomal_L2	PF00453	F	E	1	x
MPN118	id02337	-	rnhC	Ribonuclease HIII	L	152525	151740	152512	151802	568	0	0.52	0	0	0.57	0	E	E								RNase_HII	PF01351	E	E	1
MPN119	id02338	+		DnaJ-like, terminal organelle protein	O	152539	155310	152568	155300	2186	1479	0	0.99	605	0	1	NE	NE								DnaJ,DnaJ_C	PF00226,PF01556	F,E	F,E	2
MPN120	id02379	+	grpE	Heat shock protein GrpE	O	155310	156455	155323	155976	523	0	0.49	0	0	0.54	0	E	E								GrpE	PF01025	F	F	1
MPN121	id02386	+	mpn121	Uncharacterized protein MPN_121	S	155310	156455	155976	156341	292	202	0	0.97	109	0	1	NE	NE
MPN122	id02395	+	parB	DNA topoisomerase 4 subunit B (EC 5.99.1.-) (Topoisomerase IV subunit B)	L	155310	158200	156467	158374	1525	0	0.86	0	0	0.89	0	E	E								DNA_gyraseB,DNA_gyraseB_C,Toprim,HATPase_c	PF00204,PF00986,PF01751,PF02518	NE,E,E,NE	NE,E,E,E	4
MPN123	id02422	+	parC	DNA topoisomerase 4 subunit A (EC 5.99.1.-) (Topoisomerase IV subunit A)	L	155310	160900	158374	160743	1895	5	0.04	0	0	0.94	0	E	E								DNA_topoisoIV,DNA_gyraseA_C,DNA_gyraseA_C,DNA_gyraseA_C,DNA_gyraseA_C	PF00521,PF03989,PF03989,PF03989,PF03989	E,E,E,E,F	E,E,E,E,E	5
MPN124	id02467	-	hrcA	Heat-inducible transcription repressor hrcA	K	161792	160080	161785	160730	844	0	0.67	0	0	0.71	0	E	E								HrcA	PF01628	E	E	1
MPN125	id02468	+	uvrC	UvrABC system protein C (Protein uvrC) (Excinuclease ABC subunit C)	L	161685	163600	161817	163577	1408	10	0	0	0	0.88	0	F	E	E							GIY-YIG,UvrC_HhH_N	PF01541,PF08459	E,E	E,E	2		132	32	5	F	NE	E	MPN124
MPN126	id02498	+	ysnB	Putative metallophosphoesterase YsnB (EC 3.1.4.-)	R	163604	164250	163613	164092	383	258	0	0.94	70	0	0.98	NE	NE								Metallophos	PF00149	E	E	1
MPN127	id02514	+		Uncharacterized protein MPN_127	N	164592	165240	164628	165026	318	192	0	0.44	72	0	1	NE*	NE*								DUF16	PF01519	F	E	1	x
MPN128	id02540	+		Uncharacterized protein MPN_128	M	166315	--	166483	166932	359	107	0	0	17	0	0	NE*	NE*													x	168	99	27	NE	NE	F
MPN129	id02562	+		Uncharacterized protein MPN_129	M	167600	168100	167632	168081	359	284	0	1	115	0	1	NE	NE
MPN130	id02580	+		Uncharacterized protein MPN_130	N	169193	169475	169042	169464	338	189	0	0.11	65	0	1	NE*	NE*								DUF16	PF01519	F	E	1
MPN131	id02598	+		Putative adhesin P1-like protein MPN_131	M	--	--	170068	170733	532	149	0	0	14	0	0	NE*	NE*								Adhesin_P1	PF03257	NE	NE	1
MPN132	id02616	+		Putative adhesin P1-like protein MPN_132	M	--	--	171049	171819	616	222	0	0	19	0	0	NE*	NE*													x
MPN133	id02636	+		Ca2+-dependent cytotoxic nuclease of Mycoplasma	L	172240	177000	172277	173182	724	131	0	0	13	0	0	F	F	NE								PF08496.5,PF00565.12	E,NE	E,NE	2	x
MPN134	id02653	+	ugpC	Putative ABC sn-glycerol-3-phosphate transporter ATP-binding protein ugpC	G	172240	177000	173206	174966	1408	1	0.54	0	1	0.62	0	E	E	E							ABC_tran	PF00005	NE	NE	1
MPN135	id02678	+	ugpA	sn-glycerol-3-phosphate transport system permease protein ugpA	G	172240	177000	174959	175948	791	1	0.27	0	0	0.69	0	E	E	E							BPD_transp_1	PF00528	NE	NE	1
MPN135a	id02687	+	New ORF	New ORF	--	--		175599	175661	50	0	0.06	0	0	0.07	0	E	E
MPN136	id02694	+	ugpE	sn-glycerol-3-phosphate transport system permease protein ugpE	G	172240	177000	175920	176879	767	1	0.26	0	0	0.68	0	E	E	E							BPD_transp_1	PF00528	NE	NE	1
MPN137	id02728	-		Uncharacterized protein MPN_137	N	--	177430	178143	177457	548	314	0	0.12	78	0	0.5	NE	NE								DUF16	PF01519	F	E	1
MPN138	id02737	-		Uncharacterized protein MPN_138	N	--	178410	178890	178392	398	178	0	0	53	0	0.32	NE*	NE*								DUF16	PF01519	F	E	1	x
MPN139	id02747	-		Uncharacterized protein MPN_139	N	--	--	179620	179129	393	210	0	0.02	64	0	0.86	NE*	NE*	NE							DUF16	PF01519	F	E	1
MPN140	id02752	+	ytqI	Oligoribonuclease (DHH family phosphoesterases)	J	179855	180355	179871	180845	780	0	0.64	0	0	0.68	0	E	E	E							DHH,DHHA1	PF01368,PF02272	F,F	E,F	2
MPN141	id02773	+	mgpA	Adhesin P1 (Cytadhesin P1) (Attachment protein)	M	180850	189400	180858	185741	3907	694	0	0	113	0	0	NE*	NE*	(NE pool identified but not isolated)							Adhesin_P1,CytadhesinP1,CytadhesinP1	PF03257,PF12378,PF12378	NE,NE,NE	NE,NE,NE	3	x
MPN142	id02838	+		Mgp-operon protein 3 (Mgp3) (ORF-3 protein)	M	180850	189400	185747	189403	2924	718	0	0	127	0	0	NE*	NE*	(NE pool identified but not isolated)							MgpC,Cytadhesin_P3	PF05220,PF07271	E,F	E,F	2	x
MPN143	id02888	+		Uncharacterized protein MPN_143	S	180850	190300	189520	190047	421	236	0	0.09	55	0	0.26	NE	NE
MPN144	id02898	+		Putative adhesin P1-like protein MPN_144	M	--	--	190621	191862	993	71	0	0	5	0	0	NE*	NE*								Adhesin_P1	PF03257	NE	NE	1	x
MPN145	id02925	+		Uncharacterized protein MPN_145	N	192331	192760	192349	192753	324	192	0	0.34	48	0	0.62	NE*	NE*								DUF16	PF01519	F	E	1
MPN146	id02942	+		Conserved hypothetical protein MPN_146	M	192995	193900	193071	193868	637	393	0	0.57	110	0	0.98	NE	NE														76	40	10	NE	NE	NE
MPN147	id02956	+		Conserved hypothetical protein MPN_147	M	192995	195000	193875	195332	1165	695	0	0.31	186	0	0.93	NE	NE								Lipoprotein_1,Lipoprotein_X	PF03202,PF03305	F,NE	F,NE	2
MPN148	id02983	+		Conserved hypothetical protein MPN_148	M	195486	196380	195539	196297	606	396	0	0.91	136	0	1	NE*	NE*
MPN149	id03001	+		Putative mgpC-like protein MPN_149	M	196830	--	196850	198154	1044	293	0	0	66	0	0	NE*	NE*													x
MPN150	id03019	+		Putative mgpC-like protein MPN_150	M	--	--	197982	198656	540	142	0	0	25	0	0	NE*	NE*								MgpC	PF05220	E	E	1	x
MPN151	id03032	+		Uncharacterized protein MPN_151	N	--	--	199139	199540	321	169	0	0.02	31	0	0.01	NE*	NE*								DUF16	PF01519	F	E	1
MPN152	id03047	+		Uncharacterized lipoprotein MPN_152	M	199800	202358	199823	202207	1908	1281	0	0.98	438	0	1	NE*	NE*								Lipoprotein_1,Lipoprotein_X	PF03202,PF03305	F,NE	F,NE	2
MPN153	id03087	+		superfamily I DNA and RNA helicase and helicase subunits-like protein (EC 3.6.1.-)	L	202353	205724	202383	205724	2673	1607	0	0.35	423	0	0.98	NE	NE
MPN153a	id03131	-	New ORF	New ORF	--	205470		205468	205250	174	99	0	0.25	21	0	0.25	NE	NE
MPN154	id03137	+	nusA	Transcription elongation protein nusA	K	205728	207500	205801	207423	1298	32	0	0	5	0.01	0	F	E								NusA_N	PF08529	E	E	1	x	73	38	14	NE	NE	E
MPN155	id03163	+	infB	Translation initiation factor IF-2	J	207525	211200	207704	209557	1483	1	0.57	0	0	0.89	0	E	E								GTP_EFTU,GTP_EFTU_D2,GTP_EFTU_D2,IF2_N,IF-2	PF00009,PF03144,PF03144,PF04760,PF11987	F,NE,E,NE,E	E,NE,NE,NE,NE	5		179	26	11	F	NE	E	MPN155a
MPN155a	id03160	+	New ORF	New ORF	--	207440		207448	207717	215	19	0	0	7	0	0	F	F
MPN156	id03189	+	rbfA	Ribosome-binding factor A	J	207525	211200	209560	209910	280	6	0	0	2	0.01	0	F	E								RBFA	PF02033	E	E	1
MPN157	id03196	+		Conserved hypothetical protein MPN_157	M	209918	211175	209926	211134	966	0	0.71	0	0	0.76	0	E	E
MPN158	id03211	+	yaaC	Putative riboflavin biosynthesis protein ribF [Includes: Riboflavin kinase (EC 2.7.1.26) (Flavokinase); FMN adenylyltransferase (EC 2.7.7.2) (FAD pyrophosphorylase) (FAD synthetase)]	H	209918	211980	211147	211956	647	12	0	0	1	0.25	0	F	E								Flavokinase,FAD_syn	PF01687,PF06574	F,F	E,F	2
MPN159	id03223	+	tlyC	Hemolysisn, TlyC-like protein	V	211965	213320	211982	213256	1020	533	0	0	96	0	0	F	F								CBS,CBS,DUF21	PF00571,PF00571,PF01595	E,E,E	E,E,NE	3
MPN160	id03238	+		Conserved hypothetical protein MPN_160	M	213090	214528	213243	214376	907	2	0.11	0	0	0.74	0	E	E														153	83	5	NE	F	E	MPN159
MPN161	id03259	+		Conserved hypothetical protein MPN_161	S	214525	215850	214530	215867	1069	335	0	0	30	0	0	F	F								DUF213	PF09903	NE	NE	1	x
MPN162	id03281	+		Conserved hypothetical protein MPN_162	M	215970	216950	215989	216951	770	363	0	0	42	0	0	F	F	NE
MPN163	id03301	+		Conserved hypothetical protein MPN_163	M	217130	217650	217150	217536	308	0	0.33	0	0	0.37	0	E	E
MPN164	id03308	+	nusE	30S ribosomal protein S10- NusE termination antitermination factor	J	217555	229680	217630	217956	260	1	0.04	0	0	0.32	0	E	E								Ribosomal_S1	PF00338	E	E	1		75	0	0	E	E	E	MPN163
MPN165	id03313	+	rplC	50S ribosomal protein L3	J	217555	229680	217970	218833	691	0	0.59	0	0	0.64	0	E	E								Ribosomal_L3	PF00297	E	E	1
MPN166	id03329	+	rplD	50S ribosomal protein L4	J	217555	229680	218833	219471	510	0	0.48	0	0	0.53	0	E	E								Ribosomal_L4	PF00573	F	E	1
MPN167	id03336	+	rplW	50S ribosomal protein L23	J	217555	229680	219474	220187	571	1	0.17	0	0	0.57	0	E	E								Ribosomal_L23	PF00276	E	E	1
MPN168	id03341	+	rplB	50S ribosomal protein L2	J	217555	229680	220187	221050	691	0	0.59	0	0	0.64	0	E	E								Ribosomal_L2,Ribosomal_L2_C	PF00181,PF03947	NE,E	F,E	2
MPN169	id03357	+	rpsS	30S ribosomal protein S19	J	217555	229680	221050	221313	211	0	0.24	0	0	0.27	0	E	E								Ribosomal_S19	PF00203	E	E	1
MPN170	id03359	+	rplV	50S ribosomal protein L22	J	217555	229680	221240	221794	444	0	0.44	0	0	0.48	0	E	E								Ribosomal_L22	PF00237	E	E	1
MPN171	id03367	+	rpsC	30S ribosomal protein S3	J	217555	229680	221796	222617	657	0	0.57	0	0	0.62	0	E	E								Ribosomal_S3_C,Ribosomal_S3_N,KH_2	PF00189,PF00417,PF07650	NE,NE,NE	NE,NE,NE	3
MPN172	id03383	+	rplP	50S ribosomal protein L16	J	217555	229680	222617	223036	335	0	0.35	0	0	0.39	0	E	E								Ribosomal_L16	PF00252	E	E	1
MPN173	id03391	+	rpmC	50S ribosomal protein L29	J	217555	229680	223036	223371	268	0	0.29	0	0	0.33	0	E	E								Ribosomal_L29	PF00831	F	F	1
MPN174	id03394	+	rpsQ	30S ribosomal protein S17	J	217555	229680	223371	223628	205	0	0.23	0	0	0.26	0	E	E								Ribosomal_S17	PF00366	E	F	1
MPN175	id03398	+	rplN	50S ribosomal protein L14	J	217555	229680	223632	224000	294	0	0.32	0	0	0.35	0	E	E								Ribosomal_L14	PF00238	E	E	1
MPN176	id03403	+	rplX	50S ribosomal protein L24	J	217555	229680	224000	224335	268	0	0.29	0	0	0.33	0	E	E								KOW	PF00467	E	E	1
MPN177	id03409	+	rplE	50S ribosomal protein L5	J	217555	229680	224338	224880	434	0	0.43	0	0	0.47	0	E	E								Ribosomal_L5,Ribosomal_L5_C	PF00281,PF00673	F,NE	F,NE	2
MPN177a	id03416	+	New ORF by conservation	New ORF by conservation	--	--		224702	224809	85	0	0.1	0	0	0.12	0	E	E
MPN178	id03417	+	rpsN	30S ribosomal protein S14 type Z	J	217555	229680	224882	225067	148	1	0.02	0	0	0.2	0	E	E								Ribosomal_S14	PF00253	F	E	1
MPN179	id03422	+	rpsH	30S ribosomal protein S8	J	217555	229680	225061	225489	342	0	0.36	0	0	0.4	0	E	E								Ribosomal_S8	PF00410	E	E	1
MPN180	id03427	+	rplF	50S ribosomal protein L6	J	217555	229680	225496	226050	444	1	0.11	0	0	0.48	0	E	E								Ribosomal_L6,Ribosomal_L6	PF00347,PF00347	E,E	E,E	2
MPN181	id03434	+	rplR	50S ribosomal protein L18	J	217555	229680	226051	226401	280	0	0.3	0	0	0.34	0	E	E								Ribosomal_L18p	PF00861	E	E	1
MPN182	id03441	+	rpsE	30S ribosomal protein S5	J	226239	229680	226405	227064	527	0	0.5	0	0	0.54	0	E	E								Ribosomal_S5,Ribosomal_S5_C	PF00333,PF03719	E,E	E,E	2		166	2	0	E	E	E	MPN181
MPN183	id03452	+	rplO	50S ribosomal protein L15	J	226239	229680	227068	227523	364	0	0.38	0	0	0.42	0	E	E								Ribosomal_L18e	PF00828	E	E	1
MPN184	id03458	+	secY	Preprotein translocase subunit secY	U	227408	229680	227523	228956	1147	1	0.44	0	0	0.82	0	E	E								SecY	PF00344	E	E	1		115	8	0	F	E	E	MPN183
MPN185	id03477	+	adk	Adenylate kinase (AK) (EC 2.7.4.3) (ATP-AMP transphosphorylase)	F	227408	229680	228950	229597	517	0	0.49	0	0	0.53	0	E	E								ADK,ADK_lid	PF00406,PF05191	E,E	F,E	2
MPN186	id03490	+	map	Methionine aminopeptidase (MAP) (EC 3.4.11.18) (Peptidase M)	J	227408	229950	229597	230343	596	1	0.18	0	0	0.59	0	E	E								Peptidase_M24	PF00557	F	F	1
MPN187	id03504	+	infA	Translation initiation factor IF-1	J	229687	230579	230343	230579	188	3	0	0	1	0.03	0	F	E								eIF-1a	PF01176	E	E	1		656	20	9	F	F	E	MPN186
MPN188	id03507	+	rpmJ	50S ribosomal protein L36	J	230590	231500	230590	230703	91	0	0.11	0	0	0.13	0	E	E								Ribosomal_L36	PF00444	NE	NE	1
MPN189	id03510	+	rpsM	30S ribosomal protein S13	J	230590	231500	230703	231077	300	0	0.32	0	0	0.36	0	E	E								Ribosomal_S13	PF00416	E	E	1
MPN190	id03518	+	rpsK	30S ribosomal protein S11	J	230590	231500	231077	231442	292	0	0.32	0	0	0.35	0	E	E								Ribosomal_S11	PF00411	E	E	1
MPN191	id03522	+	rpoA	DNA-directed RNA polymerase subunit alpha (RNAP subunit alpha) (EC 2.7.7.6) (Transcriptase subunit alpha)	K	230590	236490	231448	232431	787	0	0.64	0	0	0.69	0	E	E								RNA_pol_A_bac,RNA_pol_L,RNA_pol_A_CTD	PF01000,PF01193,PF03118	E,E,NE	E,E,NE	3
MPN192	id03539	+	rplQ	50S ribosomal protein L17	J	230590	236490	232434	232808	300	0	0.32	0	0	0.36	0	E	E								Ribosomal_L17	PF01196	E	E	1
MPN193	id03545	+	cbiO 1	Cobalt/nickel import ATP-binding protein CbiO 1 (EC 3.6.3.-)	P	232745	236490	232792	233616	660	0	0.58	0	0	0.62	0	E	E								ABC_tran	PF00005	NE	NE	1
MPN194	id03558	+	CbiO 2	Cobalt/nickelimport ATP-binding protein CbiO 2 (EC 3.6.3.-)	P	233572	236490	233604	234515	729	0	0.61	0	0	0.66	0	E	E								ABC_tran	PF00005	NE	NE	1
MPN194a	id03569	-	Conserved at aa level but not at nt level	Conserved at aa level but not at nt level	--	234380	234050	234307	234029	222	0	0.25	0	0	0.28	0	E	E
MPN195	id03572	+	cbiQ	Similar to Cobalt/nickel ABC transporter CbiQ	P	233572	236490	234508	235812	1044	1	0.39	0	0	0.79	0	E	E								CbiQ	PF02361	NE	NE	1
MPN196	id03592	+	hisT	tRNA pseudouridine synthase A, TruA (EC 5.4.99.12) (tRNA-uridine isomerase I) (tRNA pseudouridylate synthase I)	J	233572	236490	235805	236536	585	122	0	0	9	0	0	F	F								PseudoU_synth_1,PseudoU_synth_1	PF01416,PF01416	NE,NE	NE,NE	2	x
MPN197	id03609	+	pepF	Oligoendopeptidase F homolog (EC 3.4.24.-)	E	236318	238300	236529	238364	1468	174	0	0	2	0.37	0	F	E								Peptidase_M3,Peptidase_M3_N	PF01432,PF08439	F,NE	F,NE	2		211	47	3	F	F	E	MPN196
MPN198	id03635	+	mte1	Uncharacterized adenine-specific methylase MPN_198 (EC 2.1.1.72) (M.mpnIP)	V	238248	239373	238364	239323	767	17	0	0	0	0.68	0	F	E														116	17	3	F	F	E	MPN197
MPN199	id03651	+		Conserved hypothetical lipoprotein MPN_199	M	239378	241952	239417	241699	1826	14	0	0	0	0.93	0	F	E								Lipoprotein_1,Lipoprotein_X	PF03202,PF03305	F,NE	F,NE	2
MPN199a	id03672	-	New ORF	New ORF	--	240975		240972	240826	116	1	0.01	0	0	0.16	0	E	E
MPN200	id03686	+		Conserved hypothetical lipoprotein MPN_200	M	241958	244379	241983	244379	1916	419	0	0	19	0	0	NE*	NE*								Lipoprotein_1,Lipoprotein_X	PF03202,PF03305	F,NE	F,NE	2	x
MPN200a	id03681	+	New ORF	New ORF	--	241420		241575	241853	222	11	0	0	2	0	0	F	F														155	2	0	E	E	F	MPN199
MPN201	id03725	+		Putative type-1 restriction enzyme specificity protein MPN_201 (S.mpnORFFP) (Type I restriction enzyme specificity protein MPN_201) (S protein)	V	--		244853	245569	572	403	0	1	175	0	1	NE*	NE*								Methylase_S	PF01420	E	E	1
MPN202	id03743	+		Putative adhesin P1-like protein MPN_202	M	--	--	246049	246990	753	96	0	0	15	0	0	NE*	NE*								Adhesin_P1	PF03257	NE	NE	1	x
MPN203	id03755	+		Putative adhesin P1-like protein MPN_203	M	--	--	246909	247292	307	64	0	0	10	0	0	NE*	NE*
MPN204	id03769	+		Conserved hypothetical protein MPN_204	N	--	--	247655	248101	356	150	0	0	73	0	1	NE*	NE*								DUF16	PF01519	F	E	1	x
MPN205	id03786	+		Uncharacterized protein MPN_205	M	248360	249600	248562	249878	1052	138	0	0	14	0	0	NE*	NE*								CytadhesinP1,CytadhesinP1	PF12378,PF12378	NE,NE	NE,NE	2	x	202	71	33	F	NE	F
MPN206	id03808	-		Uncharacterized protein MPN_206	S	--	--	250274	249933	273	0	0.3	0	0	0.33	0	E	E
MPN207	id03807	+	ptsG	PTS system glucose-specific EIICBA component (EIICBA-Glc) (EII-Glc/EIII-Glc) (EC 2.7.1.69)	G	249999	253152	250326	253148	2258	2	0.56	0	0	0.96	0	E	E								PTS_EIIA_1,PTS_EIIB,PTS_EIIC,PTS_EIIC	PF00358,PF00367,PF02378,PF02378	NE,E,NE,NE	NE,E,NE,NE	4		327	2	0	E	E	E	MPN206
MPN207a	id03803	+	New ORF	New ORF	--	249999		250000	250293	235	0	0.26	0	0	0.29	0	E	E
MPN208	id03848	+	rpsB	30S ribosomal protein S2	J	253750	254675	253758	254642	708	0	0.6	0	0	0.65	0	E	E								Ribosomal_S2	PF00318	NE	NE	1
MPN209	id03861	+	mgtA	Probable cation-transporting P-type ATPase (EC 3.6.3.-)	P	253750	257203	254635	257253	2094	0	0.93	0	0	0.95	0	E	E								E1-E2_ATPase,Cation_ATPase_C,Cation_ATPase_N,Hydrolase	PF00122,PF00689,PF00690,PF00702	F,E,E,E	E,E,NE,E	4
MPN210	id03897	+	secA	Protein translocase subunit secA	U	257212	261600	257240	259666	1940	0	0.92	0	0	0.94	0	E	E								SecA_PP_bind,SecA_SW,SecA_DEAD	PF01043,PF07516,PF07517	F,E,E	E,E,F	3
MPN211	id03931	+	uvrB	UvrABC system protein B (Protein uvrB) (Excinuclease ABC subunit B)	L	259381	261600	259641	261614	1579	7	0	0	0	0.9	0	F	E	E							Helicase_C,UVR,ResIII,UvrB	PF00271,PF02151,PF04851,PF12344	E,E,F,NE	E,E,F,NE	4		260	28	2	F	E	E	MPN210
MPN212	id03955	+		Conserved hypothetical protein MPN_212	S	261609	265300	261617	262024	325	16	0	0	2	0.01	0	F	E
MPN213	id03965	+		Conserved hypothetical protein MPN_213	M	261609	265300	262129	265221	2474	1	0.83	0	0	0.97	0	E	E
MPN214	id04011	-	OppA??	Conserved hypothetical protein MPN_214	M	265725	265200	265634	265218	332	1	0.07	0	0	0.39	0	E	E														91	22	4	F	NE	E
MPN215	id04015	+	oppB	Oligopeptide transport system permease protein oppB	E	265874	269400	265865	267079	972	3	0.04	0	0	0.76	0	E	E								BPD_transp_1	PF00528	NE	NE	1
MPN216	id04032	+	oppC	Oligopeptide transport system permease protein oppC	E	265874	269400	267072	268202	904	0	0.69	0	0	0.74	0	E	E								BPD_transp_1	PF00528	NE	NE	1
MPN217	id04052	+	oppD	Oligopeptide transport ATP-binding protein oppD	E	265874	269400	268204	269475	1017	0	0.73	0	0	0.78	0	E	E								ABC_tran,oligo_HPY	PF00005,PF08352	NE,F	NE,NE	2
MPN218	id04070	+	oppF	Oligopeptide transport ATP-binding protein oppF	E	265874	272197	269438	271993	2044	1	0.74	0	0	0.95	0	E	E								ABC_tran,oligo_HPY	PF00005,PF08352	NE,F	NE,NE	2
MPN218a	id04108	+	New ORF	New ORF	--	--		271848	271988	112	13	0	0	1	0.01	0	F	E
MPN219	id04113	+	rplK	50S ribosomal protein L11	J	272006	273150	272049	272462	331	2	0.01	0	1	0.09	0	E	E								Ribosomal_L11,Ribosomal_L11_N	PF00298,PF03946	NE,E	NE,E	2
MPN220	id04118	+	rplA	50S ribosomal protein L1	J	272006	273150	272462	273142	544	1	0.16	0	0	0.55	0	E	E								Ribosomal_L1	PF00687	E	E	1
MPN221	id04129	+	pth	Peptidyl-tRNA hydrolase (PTH) (EC 3.1.1.29)	J	272006	275422	273142	273708	452	0	0.44	0	0	0.49	0	E	E								Pept_tRNA_hydro	PF01195	E	E	1
MPN222	id04135	+	yacA	tRNA(Ile)-lysidine synthase (EC 6.3.4.-) (tRNA(Ile)-lysidine synthetase) (tRNA(Ile)-2-lysyl-cytidine synthase)	J	272006	275422	273701	274570	695	1	0.23	0	0	0.64	0	E	E								ATP_bind_3	PF01171	E	E	1
MPN223	id04151	+	hprK	HPr kinase/phosphorylase (HPrK/P) (EC 2.7.11.-) (EC 2.7.4.-) (HPr(Ser) kinase/phosphorylase)	T	272006	275422	274571	275509	750	258	0	0	13	0	0	F	F	NE							Hpr_kinase_N,Hpr_kinase_C	PF02603,PF07475	F,NE	E,NE	2	x
MPN224	id04163	+	lgt	Prolipoprotein diacylglyceryl transferase (EC 2.4.99.-)	U	275430	276600	275499	276668	935	0	0.7	0	0	0.75	0	E	E	E							LGT	PF01790	E	E	1
MPN225	id04178	+	rpsL	30S ribosomal protein S12	J	276686	279726	276697	277116	335	0	0.35	0	0	0.39	0	E	E								Ribosomal_S12	PF00164	E	E	1
MPN225a	id04184	-	Conserved at aa level but not at nt level	Conserved at aa level but not at nt level	--	277136	277000	276966	276784	146	0	0.17	0	0	0.19	0	E	E
MPN226	id04187	+	rpsG	30S ribosomal protein S7	J	276686	279726	277170	277637	373	0	0.38	0	0	0.42	0	E	E								Ribosomal_S7	PF00177	E	E	1
MPN227	id04194	+	fus	Elongation factor G (EF-G)	J	276686	279726	277660	279726	1652	0	0.88	0	0	0.91	0	E	E								GTP_EFTU,EFG_C,GTP_EFTU_D2,EFG_IV	PF00009,PF00679,PF03144,PF03764	F,E,E,E	E,E,NE,F	4
MPN228	id04222	+	rpsF	30S ribosomal protein S6	J	279737	280500	279783	280430	517	1	0.14	0	0	0.53	0	E	E								Ribosomal_S6	PF01250	F	NE	1
MPN229	id04235	+	ssbA	Single-stranded DNA-binding protein (SSB) (Helix-destabilizing protein)	L	279737	281850	280430	280930	400	3	0	0	0	0.45	0	F	E	E							SSB	PF00436	E	E	1
MPN230	id04243	+	rpsR	30S ribosomal protein S18	J	279737	281850	280920	281234	252	0	0.28	0	0	0.31	0	E	E								Ribosomal_S18	PF01084	E	E	1
MPN231	id04249	+	rplI	50S ribosomal protein L9	J	279737	281850	281237	281686	359	12	0	0	0	0.41	0	F	E								Ribosomal_L9_N,Ribosomal_L9_C	PF01281,PF03948	F,F	E,E	2
MPN232	id04254	+	dnaB	Replicative DNA helicase (EC 3.6.1.-)	L	279737	284500	281673	283094	1137	0	0.77	0	0	0.81	0	E	E								DnaB_C	PF03796	NE	NE	1
MPN233	id04274	+		Uncharacterized lipoprotein MPN_233	M	279737	284500	283098	284462	1092	0	0.76	0	0	0.8	0	E	E
MPN234	id04292	+		Conserved hypothetical lipoprotein MPN_234	M	284469	287190	285190	286443	1003	565	0	0.08	142	0	0.45	NE	NE								DUF237,DUF24	PF03072,PF03086	NE,NE	NE,NE	2		721	353	76	F	NE	NE
MPN235	id04322	+	ung	Uracil-DNA glycosylase (UDG) (EC 3.2.2.-)	L	286315	287190	286468	287190	578	287	0	0	63	0	0.01	F	NE								UDG	PF03167	E	E	1	x	153	80	15	NE	NE	NE	MPN234
MPN236	id04337	+	gatC	Aspartyl/glutamyl-tRNA(Asn/Gln) amidotransferase subunit C (Asp/Glu-ADT subunit C) (EC 6.3.5.-)	J	287265	289150	287388	288827	1151	2	0.19	0	0	0.82	0	E	E								Glu-tRNAGln	PF02686	E	E	1		123	47	11	NE	NE	E
MPN237	id04359	+	gatA	Glutamyl-tRNA(Gln) amidotransferase subunit A (Glu-ADT subunit A) (EC 6.3.5.-)	J	287265	291652	288830	290266	1148	0	0.77	0	0	0.82	0	E	E								Amidase	PF01425	F	E	1
MPN238	id04386	+	gatB	Aspartyl/glutamyl-tRNA(Asn/Gln) amidotransferase subunit B (Asp/Glu-ADT subunit B) (EC 6.3.5.-)	J	287265	291652	290256	291692	1148	1	0.44	0	1	0.51	0	E	E								GatB_Yqey,GatB_N	PF02637,PF02934	F,NE	E,NE	2
MPN239	id04405	+	gntR	Probable HTH-type transcriptional regulator gntR	K	291652	293375	291667	292335	534	0	0.5	0	0	0.55	0	E	E
MPN240	id04421	+	trxB	Thioredoxin reductase (TRXR) (EC 1.8.1.9)	O	291652	293375	292328	293275	757	1	0.26	0	0	0.67	0	E	E								Pyr_redox,Pyr_redox_2	PF00070,PF07992	E,E	E,E	2
MPN241	id04440	+	WhiA	Transcription factor with WhiA C-terminal domain	R	291652	294075	293265	294107	674	173	0	0	7	0	0	F	F	NE							HTH_WhiA	PF02650	F	E	1	x
MPN242	id04452	+	secG	Probable protein-export membrane protein secG	U	294125	296550	294140	294370	184	3	0	0	1	0.03	0	F	E
MPN243	id04457	+	vacB	Ribonuclease R (RNase R) (EC 3.1.-.-) (VacB protein homolog)	K	294375	296550	294381	296561	1744	15	0	0	0	0.92	0	F	E								S1,RNB	PF00575,PF00773	F,E	NE,E	2
MPN244	id04492	+	disA	DNA integrity scanning protein DisA	L	294375	297450	296561	297169	486	0	0.47	0	0	0.51	0	E	E	E							DisA_N	PF02457	F	F	1
MPN245	id04515	-	def	Peptide deformylase (PDF) (EC 3.5.1.88) (Polypeptide deformylase)	J	297738	297080	297719	297138	465	0	0.45	0	0	0.5	0	E	E								Pep_deformylase	PF01327	NE	NE	1
MPN246	id04510	+	gmk	Guanylate kinase (EC 2.7.4.8) (GMP kinase)	F	297746	298800	297760	298329	455	0	0.45	0	0	0.49	0	E	E								Guanylate_kin	PF00625	E	F	1
MPN247	id04520	+	ptc1	Putative protein phosphatase PrpC (EC 3.1.3.16)	T	297746	300050	298329	299108	623	170	0	0	8	0	0	F	F	NE							PP2C,PP2C	PF00481,PF00481	F,F	E,E	2	x
MPN248	id04531	+	prkC	Putative serine/threonine-protein kinase PrkC (EC 2.7.11.1)	T	297746	301089	299099	300268	935	385	0	0	32	0	0	F	F	NE							Pkinase	PF00069	E	E	1	x
MPN249	id04548	+	CpgA	Putative ribosome biogenesis GTPase rsgA (EC 3.6.1.-)	J	300250	301089	300255	301091	668	0	0.58	0	0	0.63	0	E	E								DUF258	PF03193	NE	NE	1
MPN250	id04560	+	pgiB	Glucose-6-phosphate isomerase (GPI) (EC 5.3.1.9) (Phosphoglucose isomerase) (PGI) (Phosphohexose isomerase) (PHI)	G	301100	302680	301113	302405	1034	1	0.39	0	0	0.78	0	E	E								PGI	PF00342	E	E	1
MPN251	id04578	+	cfxE	Probable ribulose-phosphate 3-epimerase (EC 5.1.3.1) (Pentose-5-phosphate 3-epimerase) (PPE) (R5P3E)	G	301100	304400	302383	303030	517	140	0	0	16	0	0	F	F								Ribul_P_3_epim	PF00834	NE	NE	1	x
MPN252	id04587	+	asnS	Asparaginyl-tRNA synthetase (EC 6.1.1.22) (Asparagine--tRNA ligase) (AsnRS)	J	301100	304400	303037	304404	1093	0	0.76	0	0	0.8	0	E	E								tRNA-synt_2,tRNA_anti	PF00152,PF01336	E,E	E,E	2
MPN253	id04602	+	pgsA	CDP-diacylglycerol--glycerol-3-phosphate 3-phosphatidyltransferase (EC 2.7.8.5) (Phosphatidylglycerophosphate synthase) (PGP synthase)	I	301100	305050	304361	305044	547	0	0.51	0	0	0.55	0	E	E								CDP-OH_P_transf	PF01066	E	E	1
MPN253a	id04611	-	New ORF	New ORF	--	305030	304900	304920	304786	108	0	0.13	0	0	0.15	0	E	E														110	22	0	F	E	E	MPN253
MPN254	id04614	+	cinA	Putative competence-damage inducible protein CinA	L	305047	306300	305066	305539	379	37	0	0	2	0.02	0	F	E								CinA	PF02464	E	E	1	x
MPN255	id04625	+	ygbP	2-C-methyl-D-erythritol 4-phosphate cytidylyltransferase-like	I	305047	306300	305565	306320	604	236	0	0	16	0	0	F	F								IspD	PF01128	E	E	1	x
MPN256	id04633	+		Conserved hypothetical protein MPN_256	R	305047	307300	306313	306984	537	218	0	0	22	0	0	F	F	NE
MPN256a	id04643	-	New ORF	New ORF	--	306882	306500	306771	306655	92	30	0	0	3	0	0	F	F
MPN257	id04646	+	galE	UDP-glucose 4-epimerase (EC 5.1.3.2) (UDP-galactose 4-epimerase)	I	305047	307970	306965	307981	812	4	0	0	0	0.7	0	F	E								Epimerase	PF01370	E	E	1
MPN258	id04660	+	mglA	Sugar (ribose/galactose) ABC transporter ATP-binding subunit	G	307977	314550	307996	309714	1374	19	0	0	0	0.87	0	F	E								ABC_tran	PF00005	NE	NE	1
MPN259	id04687	+	rbsC1	Sugar (ribose/galactose) ABC transporter permease subunit, but probably C-terminal	G	307977	314550	309731	311284	1243	19	0	0	0	0.84	0	F	E								BPD_transp_2	PF02653	NE	NE	1
MPN260	id04710	+	rbsC	Sugar (ribose/galactose) ABC transporter permease subunit	G	307977	314550	311284	312219	748	15	0	0	0	0.67	0	F	E								BPD_transp_2	PF02653	NE	NE	1
MPN261	id04728	+	topA	DNA topoisomerase 1 (EC 5.99.1.2) (DNA topoisomerase I) (Omega-protein) (Relaxing enzyme) (Untwisting enzyme) (Swivelase)	L	307977	314550	312256	314391	1708	2	0.38	0	0	0.92	0	E	E								Topoisom_bac,zf-C4_Topoisom,zf-C4_Topoisom,Toprim	PF01131,PF01396,PF01396,PF01751	F,E,E,E	E,E,E,E	4
MPN262	id04765	+		Uncharacterized protein, similar to reticulocyte binding protein	M	313950	315844	314381	315808	1141	0	0.77	0	0	0.81	0	E	E														431	1	0	E	E	E	MPN261
MPN263	id04786	+	trx	Thioredoxin (Trx)	O	315851	316220	315874	316182	246	2	0	0	0	0.3	0	F	E								Thioredoxin	PF00085	NE	NE	1
MPN264	id04794	+		Uncharacterized hydrolase, haloacid dehalogenase-like family protein (EC 3.1.-.-)	R	315851	317000	316194	317039	676	0	0.58	0	0	0.63	0	E	E								Hydrolase_3	PF08282	E	E	1
MPN265	id04831	-	trpS	Tryptophanyl-tRNA synthetase (EC 6.1.1.2) (Tryptophan--tRNA ligase) (TrpRS)	J	318128	316860	318087	317047	832	0	0.66	0	0	0.71	0	E	E								tRNA-synt_1b	PF00579	NE	NE	1
MPN266	id04833	+	spxA	Transcriptional regulatory protein Spx	K	318110	319600	318144	318581	349	1	0.08	0	0	0.4	0	E	E	E							ArsC	PF03960	E	E	1
MPN267	id04837	+	ppnK	Probable inorganic polyphosphate/ATP-NAD kinase (Poly(P)/ATP NAD kinase) (EC 2.7.1.23)	H	318110	319600	318581	319360	623	0	0.55	0	0	0.6	0	E	E								NAD_kinase	PF01513	F	F	1
MPN268	id04855	+	ptsG	Putative phosphotransferase enzyme IIB component MPN_268 (EC 2.7.1.69)	G	319337	319600	319360	319713	283	0	0.31	0	0	0.34	0	E	E
MPN269	id04861	+	ymdA	Endoribonuclease Y (Rnase Y)	R	319337	321500	319703	321184	1185	0	0.79	0	0	0.83	0	E	E								HD	PF01966	F	F	1
MPN269a	id04882	+	New ORF by conservation	New ORF by conservation	--	--		321162	321251	71	1	0	0	0	0.1	0	F	E
MPN270	id04883	+		Putative oligopeptide ABC transporter (permease protein)	M	319337	321500	321187	321474	229	0	0.26	0	0	0.29	0	E	E
MPN271	id04891	+		Conserved hypothetical lipoprotein MPN_271	M	321727	322880	321736	322491	604	379	0	0.69	138	0	1	NE*	NE*								Lipoprotein_3	PF00938	NE	F	1
MPN271a	id04898	+	New ORF	New ORF	--	--		322130	322333	163	98	0	0.45	37	0	1	NE	NE
MPN272	id04936	+		Uncharacterized protein MPN_272	S	324188	325000	324197	324478	225	160	0	0.98	44	0	0.99	NE	NE
MPN273	id04946	-	hit1	Diadenosine tetraphosphate Ap4A hydrolase (EC 3.6.1.41)	F	324895	324400	324889	324455	348	1	0.07	0	0	0.4	0	E	E	E							HIT	PF01230	NE	NE	1
MPN274	id04956	-		Putative ABC transporter	P	325810	324400	325658	324858	640	0	0.56	0	0	0.61	0	E	E								DUF16	PF07667	NE	NE	1		152	83	15	NE	NE	E	MPN275
MPN275	id04957	+	yaaK	Putative uncharacterized protein yaaK	L	325622	325920	325680	325982	242	94	0	0	10	0	0	F	F								DUF149	PF02575	NE	NE	1	x
MPN276	id04978	-		Conserved hypothetical protein MPN_276	S	327065	325910	326811	325954	685	23	0	0	0	0.64	0	F	E														254	35	16	F	NE	E	MPN277
MPN277	id04977	+	lysS	Lysyl-tRNA synthetase (EC 6.1.1.6) (Lysine--tRNA ligase) (LysRS)	J	326831	328375	326856	328325	1175	0	0.78	0	0	0.82	0	E	E								tRNA-synt_2,tRNA_anti	PF00152,PF01336	E,E	E,E	2
MPN278	id05004	+	yefE	UDP-galactopyranose mutase (EC 5.4.99.9)	M	326831	331293	328285	329484	959	490	0	0	66	0	0	F	F								Amino_oxidase,GLF	PF01593,PF03275	NE,NE	NE,NE	2	x
MPN278a	id05017	+	New ORF	New ORF	--	--		329058	329246	150	53	0	0	6	0	0	F	F
MPN279	id05046	+	lepA	GTP-binding protein lepA	J	326831	331293	329484	331281	1437	210	0	0	3	0.16	0	F	E								GTP_EFTU,EFG_C,GTP_EFTU_D2,LepA_C	PF00009,PF00679,PF03144,PF06421	F,E,E,E	E,E,NE,E	4
MPN280	id05051	+	rnjA	Ribonuclease J1 (RNase J1) (EC 3.1.-.-)	J	331297	333069	331360	333069	1367	0	0.83	0	0	0.87	0	E	E								Lactamase_B,RMMBL	PF00753,PF07521	NE,E	NE,E	2
MPN281	id05076	+		Conserved hypothetical lipoprotein MPN_281	M	333259	334400	333280	334413	907	674	0	1	263	0	1	NE*	NE*								Lipoprotein_X	PF03305	NE	NE	1
MPN282	id05094	+		Conserved hypothetical protein MPN_282	M	333259	335580	334768	335268	400	302	0	1	92	0	1	NE	NE								Lipoprotein_1	PF03202	F	F	1
MPN283	id05125	+		Uncharacterized protein MPN_283	N	336620	337000	336626	336826	160	91	0	0.26	27	0	0.83	NE*	NE*								DUF16	PF01519	F	E	1
MPN284	id05146	+		Uncharacterized lipoprotein MPN_284	M	337747	340200	337770	340154	1908	1268	0	0.96	362	0	1	NE*	NE*	NE							Lipoprotein_1,Lipoprotein_X	PF03202,PF03305	F,NE	F,NE	2
MPN285	id05191	+	prrB	Putative type-1 restriction enzyme specificity protein MPN_285 (S.mpnORFGP) (Type I restriction enzyme specificity protein MPN_285) (S protein)	V	340677	341400	341207	341533	260	152	0	0.3	53	0	1	NE*	NE*								Methylase_S,Methylase_S	PF01420,PF01420	E,E	E,E	2	x	530	245	89	F	NE	NE
MPN286	id05208	+		Putative adhesin P1-like protein MPN_286	M	340677	343220	341636	343033	1117	342	0	0	37	0	0	NE*	NE*								Adhesin_P1	PF03257	NE	NE	1
MPN287	id05241	+		Uncharacterized protein MPN_287	N	343646	344158	343764	344120	284	161	0	0.17	44	0	0.73	NE*	NE*								DUF16,DUF16	PF01519,PF01519	F,F	E,E	2		118	21	8	F	NE	NE
MPN288	id05259	+		Conserved hypothetical lipoprotein MPN_288	M	344695	346660	344716	347079	1891	1353	0	1	474	0	1	NE*	NE*								Lipoprotein_1,Lipoprotein_X	PF03202,PF03305	F,NE	F,NE	2
MPN288a	id05267	+	New ORF	New ORF	--	--		345137	345265	102	61	0	0.46	26	0	1	NE	NE
MPN289	id05304	+	hsdS1B	Putative type-1 restriction enzyme specificity protein MPN_289 (S.mpnORFEBP) (Type I restriction enzyme specificity protein MPN_289) (S protein)	V	346940	348250	347169	347732	451	241	0	0.02	105	0	1	NE	NE								Methylase_S	PF01420	E	E	1	x	229	127	52	NE	NE	NE
MPN290	id05312	+		Putative type-1 restriction enzyme specificity protein MPN_290 (S.mpnORFEAP) (Type I restriction enzyme specificity protein MPN_290) (S protein)	V	346940	348250	347871	348308	349	160	0	0	60	0	0.93	NE*	NE*								Methylase_S	PF01420	E	E	1
MPN291	id05326	-		Probable O-sialoglycoprotein endopeptidase	O	350460	348300	348891	348301	472	0	0.46	0	0	0.5	0	E	E								Peptidase_M22	PF00814	E	E	1
MPN292	id05335	-	rluD	Ribosomal large subunit pseudouridine synthase D (EC 5.4.99.-)	J	350460	348300	349804	348875	743	103	0	0	0	0.67	0	F	E								PseudoU_synth_2,S4	PF00849,PF01479	E,E	E,E	2
MPN293	id05340	-	lsp	Lipoprotein signal peptidase (EC 3.4.23.36) (Prolipoprotein signal peptidase) (Signal peptidase II) (SPase II)	U	350460	348300	350358	349804	444	7	0	0	1	0.14	0	F	E								Peptidase_A8	PF01252	E	E	1		102	90	48	NE	NE	E	MPN294
MPN294	id05341	+	pfpI	SImilar to intracellular protease ThiJ/PfpI;	O	350392	352400	350397	351017	496	449	0	1	300	0	1	NE	NE								DJ-1_PfpI	PF01965	E	E	1
MPN295	id05356	+		Conserved hypothetical protein MPN_295	K	351039	352400	351066	351728	530	325	0	0.52	92	0	0.97	NE	NE
MPN296	id05366	+	rpsU	30S ribosomal protein S21	J	351039	352400	351728	351910	146	11	0	0	0	0.19	0	F	E
MPN297	id05369	+	gpsB	Similar to cell-division initiation protein DivIVA	D	351039	352400	351935	352384	359	142	0	0	26	0	0	F	F
MPN298	id05376	+	acpS	Holo-[acyl-carrier-protein] synthase (Holo-ACP synthase) (EC 2.7.8.7) (4'-phosphopantetheinyl transferase acpS)	I	351039	352400	352387	352746	287	6	0	0	1	0.07	0	F	E								ACPS	PF01648	NE	NE	1
MPN299	id05382	+	plsC	Probable 1-acyl-sn-glycerol-3-phosphate acyltransferase (1-AGP acyltransferase) (1-AGPAT) (EC 2.3.1.51) (Lysophosphatidic acid acyltransferase) (LPAAT)	I	351039	353600	352734	353534	640	1	0.2	0	0	0.61	0	E	E								Acyltransferase	PF01553	E	E	1
MPN300	id05392	+	dyr	Dihydrofolate reductase (EC 1.5.1.3) and segregation and condensation protein A, ScpA	D	351039	355675	353535	355055	1216	64	0	0	1	0.54	0	F	E								DHFR_1,ScpA_ScpB	PF00186,PF02616	E,E	E,E	2
MPN301	id05415	+	scpB	Segregation and condensation protein B	D	351039	355675	355039	355665	500	1	0.14	0	0	0.52	0	E	E								DUF387	PF04079	E	E	1
MPN302	id05426	+	pfk	6-phosphofructokinase (Phosphofructokinase) (EC 2.7.1.11) (Phosphohexokinase)	G	355682	358180	355685	356671	788	0	0.64	0	0	0.69	0	E	E	E							PFK	PF00365	E	E	1
MPN303	id05444	+	pyk	Pyruvate kinase (PK) (EC 2.7.1.40)	G	355682	358180	356677	358203	1220	0	0.79	0	0	0.84	0	E	E	E							PK	PF00224	F	E	1
MPN304	id05492	+	arcA	Putative arginine deiminase (ADI) (EC 3.5.3.6) (Arginine dihydrolase) (AD) N-terminal fragment	C	359155	360200	359183	359899	572	220	0	0	21	0	0	F	F								Amidinotransf	PF02274	NE	NE	1	x
MPN305	id05500	+	arcA	Putative arginine deiminase (ADI) (EC 3.5.3.6) (Arginine dihydrolase) (AD) C-terminal fragment	C	359155	361750	359800	360396	476	197	0	0	10	0	0	F	F								Amidinotransf	PF02274	NE	NE	1
MPN306	id05514	+	argI	Ornithine carbamoyltransferase, catabolic (OTCase) (EC 2.1.3.3)	C	359155	361750	360644	361465	657	353	0	0.01	49	0	0	NE	F								OTCace,OTCace_N	PF00185,PF02729	F,NE	E,NE	2
MPN307	id05530	+	arcC	Carbamate kinase-like protein (EC 2.7.2.2)	C	359155	361750	361468	362397	743	404	0	0.01	82	0	0.01	NE	NE								AA_kinase	PF00696	E	E	1
MPN308	id05544	+		Uncharacterized amino acid pernease	E	359155	364120	362400	364097	1357	834	0	0.54	220	0	0.97	NE	NE
MPN309	id05570	+	p65	Proline-rich P65 protein	S	364188	365780	364231	365448	973	474	0	0	125	0	0.11	F	NE	NE								PF01768.11,PF08286.6	E,E	E,E	2
MPN310	id05589	+	hmw2	Cytadherence high molecular weight protein 2 (Cytadherence accessory protein 2)	M	364188	366000	365468	370924	4364	1503	0	0	183	0	0	F	F									PF06394	NE	NE	1	x
MPN311	id05659	+		Conserved hypothetical protein MPN_311	D	370314	372682	370939	372012	859	456	0	0	116	0	0.27	F	NE									PF10226.4	NE	NE	1		625	229	42	F	F	NE
MPN312	id05674	+		Uncharacterized protein MPN_312	S	370314	372682	372002	372658	524	273	0	0	71	0	0.34	F	NE									PF12213.3	E	E	1
MPN313	id05687	-		Conserved hypothetical protein MPN_313	S	372935	372780	372935	372741	156	99	0	0.66	28	0	0.9	NE	NE
MPN314	id05694	+	mraZ	Protein mraZ	D	373372	377250	373414	373839	340	133	0	0	18	0	0	F	F								MraZ,MraZ	PF02381,PF02381	NE,NE	NE,NE	2
MPN315	id05699	+	mraW	S-adenosyl-L-methionine-dependent methyltransferase mraW (EC 2.1.1.-)	D	373372	377250	373829	374755	740	201	0	0	11	0	0	F	F								Methyltransf_5	PF01795	NE	NE	1	x
MPN316	id05714	+	ftsA	Cell division protein ftsA	D	373372	377250	374758	376017	1007	538	0	0.01	138	0	0.31	NE	NE
MPN316a	id05730	+	New ORF	New ORF	--	375755		375824	375964	112	79	0	0.91	12	0	0.19	NE	NE
MPN317	id05732	+	ftsZ	Cell division protein ftsZ	D	373372	377250	376023	377165	914	460	0	0	102	0	0	F	F	NE							Tubulin	PF00091	NE	NE	1
MPN318	id05748	+		Putative amino acid pernease	E	377190	378700	377208	378683	1180	1	0.45	0	0	0.83	0	E	E								AA_permease	PF00324	E	E	1
MPN319	id05775	+		Putative amino acid pernease	E	378410	380175	378658	380169	1209	710	0	0.22	197	0	0.97	NE	NE								AA_permease	PF00324	E	E	1		248	24	5	F	F	NE	MPN318
MPN320	id05805	+	thyA	Thymidylate synthase (TS) (TSase) (EC 2.1.1.45)	F	380638	385680	380664	381527	691	427	0	0.58	119	0	0.98	NE	NE	NE							Thymidylat_synt	PF00303	NE	NE	1
MPN321	id05824	+	dhfr	Dihydrofolate reductase (EC 1.5.1.3)	F	380638	385680	381529	382011	386	1	0.09	0	0	0.43	0	E	E								DHFR_1	PF00186	E	E	1
MPN322	id05833	+	nrdF	Ribonucleoside-diphosphate reductase subunit beta (EC 1.17.4.1) (Ribonucleotide reductase small subunit)	F	380638	385680	382018	383037	815	549	0	0.95	188	0	1	NE	NE								Ribonuc_red_sm	PF00268	E	E	1
MPN323	id05849	+	nrdI	Protein nrdI	F	380638	385680	383040	383501	369	255	0	0.98	89	0	1	NE	NE								Flavodoxin_NdrI	PF07972	F	E	1
MPN324	id05859	+	nrdE	Ribonucleoside-diphosphate reductase subunit alpha (EC 1.17.4.1) (Ribonucleotide reductase)	F	380638	385680	383525	385690	1732	1127	0	0.88	394	0	1	NE	NE								Ribonuc_red_lgN,Ribonuc_red_lgC,RNR_N	PF00317,PF02867,PF08343	E,F,E	E,F,E	3
MPN325	id05896	+	rplU	50S ribosomal protein L21	J	385766	386120	385837	386139	242	2	0	0	0	0.3	0	F	E								Ribosomal_L21p	PF00829	F	NE	1		71	31	12	NE	NE	E
MPN326	id05902	+	ysxB	Predicted ribosomal protein	J	385766	387050	386132	386434	242	0	0.27	0	0	0.3	0	E	E								DUF464	PF04327	F	F	1
MPN327	id05906	+	rpl27	50S ribosomal protein L27	J	385766	387050	386427	386741	252	3	0	0	0	0.31	0	F	E								Ribosomal_L27	PF01016	NE	NE	1
MPN328	id05915	+	nfo	Probable endonuclease 4 (EC 3.1.21.2) (Endonuclease IV) (Endodeoxyribonuclease IV)	L	386675	388500	386734	387594	688	0	0.59	0	0	0.64	0	E	E								AP_endonuc_2	PF01261	NE	NE	1
MPN329	id05925	+	fur	Ferric uptake regulation protein	K	386675	388500	387548	388024	380	193	0	0	41	0	0.03	F	NE	E							FUR	PF01475	F	E	1	x
MPN330	id05934	+		Conserved hypothetical protein MPN_330	S	386675	388500	388014	388898	708	296	0	0	36	0	0	F	F								DUF3196	PF11428	NE	NE	1
MPN331	id05949	+	tig	Trigger factor (TF) (EC 5.2.1.8)	O	388907	392800	388923	390257	1068	222	0	0	5	0	0	F	F								FKBP_C,Trigger_N,Trigger_C	PF00254,PF05697,PF05698	F,F,F	E,E,E	3	x
MPN332	id05968	+	lon	ATP-dependent protease La (EC 3.4.21.53)	O	390300	392800	390328	392715	1909	0	0.92	0	0	0.94	0	E	E								AAA,LON,Lon_C	PF00004,PF02190,PF05362	F,E,E	E,E,NE	3
MPN333	id05996	+		Putative ABC transport system permease protein	R	392788	396380	392910	395162	1802	1050	0	0.18	272	0	0.8	NE	NE														122	69	21	NE	NE	NE
MPN334	id06034	+	bcrA	Putative ABC transporter ATP-binding protein MPN_334	R	392788	396380	395165	396145	784	463	0	0.22	104	0	0.22	NE	NE								ABC_tran	PF00005	NE	NE	1
MPN335	id06053	+		Putative ABC transport system permease protein	R	396072	396380	396132	398357	1780	1073	0	0.38	321	0	1	NE	NE									PF12730.2	NE	NE	1
MPN336	id06098	-	nadD	Nicotinate-nucleotide adenylyltransferase (EC 2.7.7.18), phosphopantetheine adenylyltransferase (EC 2.7.7.3) and choline-phosphate cytidylyltransferase (EC 2.7.7.15)	H	399417	398150	399392	398358	828	0	0.66	0	0	0.71	0	E	E								CTP_transf_2,HD	PF01467,PF01966	NE,F	F,F	2
MPN337	id06100	+		Conserved hypothetical protein MPN_337	A	399440	404000	399477	401342	1492	1	0.58	0	0	0.89	0	E	E
MPN338	id06125	+		Conserved hypothetical protein MPN_338	A	401157	404000	401345	403243	1518	12	0	0	3	0.19	0	F	E													x	188	29	10	F	NE	E	MPN337
MPN339	id06153	+		Conserved hypothetical protein MPN_339	A	401157	404000	403243	403917	540	10	0	0	0	0.55	0	F	E								RDD	PF06271	NE	NE	1
MPN340	id06165	+		Probable DNA helicase I homolog (EC 3.6.1.-)	L	401157	408150	403921	405510	1271	864	0	0.99	267	0	1	NE	NE	(NE pool identified but not isolated)							UvrD-helicase	PF00580	F	E	1
MPN341	id06195	+		Probable DNA helicase I homolog (EC 3.6.1.-)	L	405563	408150	405573	407720	1717	1048	0	0.48	275	0	0.97	NE	NE								UvrD-helicase	PF00580	F	E	1
MPN342	id06224	+	hsdM	Putative type I restriction enzyme HsdM (EC 2.1.1.72)	V	407800	409750	407861	409492	1305	902	0	1	280	0	1	NE	NE								N6_Mtase,HsdM_N	PF02384,PF12161	E,E	E,E	2
MPN343	id06248	+		Putative type-1 restriction enzyme specificity protein MPN_343 (S.mpnORFDP) (Type I restriction enzyme specificity protein MPN_343) (S protein)	V	409438	410900	409871	410863	794	217	0	0	93	0	0.02	NE*	NE*								Methylase_S,Methylase_S	PF01420,PF01420	E,E	E,E	2	x	433	301	102	NE	NE	NE	MPN342
MPN344	id06266	+		Uncharacterized protein MPN_344	N	411098	411850	411383	411736	283	154	0	0.07	30	0	0.05	NE	NE								DUF16	PF01519	F	E	1		285	161	32	NE	NE	NE
MPN345	id06281	+	hsdR	Putative type-1 restriction enzyme mpnORFDP R protein part 2 (EC 3.1.21.3) (Putative type I restriction enzyme mpnORFDP R protein part 2) (mpnORFDBP)	V	411946	413300	412681	413301	496	314	0	0.73	81	0	0.89	NE	NE								ResIII	PF04851	F	F	1		735	514	184	NE	NE	NE
MPN346	id06303	+		Uncharacterized protein MPN_346	V	413310	413750	413431	413778	277	188	0	0.93	59	0	1	NE	NE														121	69	26	NE	NE	NE
MPN347	id06311	+	hsdR	Putative type I restriction enzyme mpnORFDP R protein part 1 (EC 3.1.21.3) (mpnORFDAP)	V	--	--	413985	415115	904	584	0	0.83	167	0	1	NE	NE								EcoR124_C	PF12008	NE	NE	1
MPN347a	id06328	+	New ORF	New ORF (putative antitoxin)	--	415133	415520	415161	415295	108	46	0	0.01	1	0.01	0	NE	E
MPN348	id06339	+	mthfs	5-formyltetrahydrofolate cyclo-ligase (EC 6.3.3.2)	H	416032	416560	416070	416564	396	105	0	0	4	0	0	F	F								5-FTHF_cyc-lig	PF01812	E	E	1
MPN348a	id06334	+	Putative toxin	Putative toxin		415560		415697	416032	268	196	0	1	63	0	1	NE	NE														137	92	29	NE	NE	NE
MPN349	id06346	+	ymdB	M-pesterase	R	416483	417800	416554	417399	676	0	0.58	0	0	0.63	0	E	E	E													71	27	4	NE	NE	E	MPN348
MPN350	id06366	-	plsY	Putative glycerol-3-phosphate acyltransferase PlsY (EC 2.3.1.15)	I	418115	417190	418110	417391	575	0	0.53	0	0	0.57	0	E	E								DUF25	PF02660	E	E	1
MPN351	id06371	-	trmK	tRNA: m1A22 methyltransferase TmrK	V	420274	418160	418757	418116	513	17	0	0	4	0	0	F	F								DUF633	PF04816	NE	NE	1	x
MPN352	id06391	-	sigA	RNA polymerase sigma factor rpoD (Sigma-A) (EC 2.7.7.6)	K	420274	418740	420240	418741	1199	1	0.46	0	0	0.83	0	E	E	E							Sigma7_r3,Sigma7_r2,Sigma7_r4	PF04539,PF04542,PF04545	NE,NE,NE	NE,NE,NE	3
MPN353	id06420	-	dnaG	DNA primase (EC 2.7.7.-)	L	423493	420725	422155	420293	1490	1	0.58	0	0	0.89	0	E	E								Toprim,zf-CHC2,Toprim_N	PF01751,PF01807,PF08275	E,F,E	E,F,NE	3
MPN354	id06442	-	glyS	Glycyl-tRNA synthetase (EC 6.1.1.14) (Glycine--tRNA ligase) (GlyRS)	J	423493	422150	423488	422139	1079	0	0.75	0	0	0.8	0	E	E								tRNA-synt_2b,HGTP_anticodon	PF00587,PF03129	E,E	E,E	2
MPN355	id06452	-	yacO	Probable 23S rRNA (guanosine-2'-O-)-methyltransferase rlmB (EC 2.1.1.-)	J	424238	423575	424238	423510	582	299	0	0	51	0	0	F	F								SpoU_methylase,SpoU_sub_bind	PF00588,PF08032	F,NE	F,NE	2
MPN356	id06477	-	cysS	Cysteinyl-tRNA synthetase (EC 6.1.1.16) (Cysteine--tRNA ligase) (CysRS)	J	425465	424230	425440	424241	959	0	0.71	0	0	0.76	0	E	E								tRNA-synt_1e,DALR_2	PF01406,PF09190	E,NE	E,NE	2
MPN357	id06502	-	lig	DNA ligase (EC 6.5.1.2) (Polydeoxyribonucleotide synthase [NAD+])	L	427653	425460	427511	425535	1580	9	0	0	0	0.9	0	F	E								BRCT,DNA_ligase_aden,DNA_ligase_ZBD,DNA_ligase_OB	PF00533,PF01653,PF03119,PF03120	NE,E,E,E	NE,E,NE,E	4		142	45	8	F	NE	E
MPN357a	id06484	-	New ORF	New ORF	--	--		426262	426185	61	0	0.08	0	0	0.09	0	E	E
MPN358	id06503	+		Uncharacterized protein MPN_358	A	427676	429340	427679	429283	1284	884	0	1	316	0	1	NE	NE	NE
MPN359	id06529	+		Conserved hypothetical protein MPN_359	A	429424	430335	429513	430289	620	463	0	1	195	0	1	NE	NE														89	16	2	F	NE	NE
MPN360	id06542	+	rpmE	50S ribosomal protein L31	J	430315	430900	430334	430627	235	0	0.26	0	0	0.29	0	E	E								Ribosomal_L31	PF01197	NE	NE	1
MPN361	id06546	+	prfA	Peptide chain release factor 1 (RF-1)	J	430315	431600	430628	431707	863	1	0.31	0	0	0.72	0	E	E								RF-1,PCRF	PF00472,PF03462	F,E	E,E	2
MPN362	id06562	+	hemK	Protein methyltransferase hemK (EC 2.1.1.-) (Protein-glutamine N-methyltransferase hemK) (Protein-(glutamine-N(5)) MTase hemK)	J	430315	433050	431707	433068	1089	13	0	0	0	0.8	0	F	E								Sua5_yciO_yrdC,MTS	PF01300,PF05175	F,E	F,F	2
MPN363	id06581	+		Conserved hypothetical lipoprotein MPN_363	M	433178	433540	433200	433508	246	143	0	0.28	39	0	0.77	NE	NE
MPN364	id06586	+		Conserved hypothetical protein MPN_364	M	433178	--	433547	435580	1627	1127	0	1	364	0	1	NE*	NE*								Lipoprotein_1,Lipoprotein_X	PF03202,PF03305	F,NE	F,NE	2
MPN365	id06624	+		Putative type-1 restriction enzyme specificity protein MPN_365 (S.mpnORFCP) (Type I restriction enzyme specificity protein MPN_365) (S protein)	V	435610	--	435924	436730	644	37	0	0	17	0	0	NE*	NE*								Methylase_S,Methylase_S	PF01420,PF01420	E,E	E,E	2	x	314	186	63	NE	NE	F
MPN366	id06642	+		Putative mgpC-like protein MPN_366	M	--	--	436814	437632	654	71	0	0	9	0	0	NE*	NE*													x
MPN367	id06652	+		Putative mgpC-like protein MPN_367	M	--	--	437563	438531	774	47	0	0	7	0	0	NE*	NE*								MgpC	PF05220	E	E	1
MPN368	id06679	+		Uncharacterized protein MPN_368	N	439370	439750	439388	439762	300	184	0	0.52	48	0	0.8	NE*	NE*								DUF16	PF01519	F	E	1
MPN369	id06694	-		Uncharacterized lipoprotein MPN_369	M	440670	439950	440655	439894	609	423	0	1	199	0	1	NE*	NE*								Lipoprotein_3	PF00938	NE	F	1
MPN370	id06706	+		Putative adhesin P1-like protein MPN_370	M	441182	442600	441296	443509	1771	403	0	0	101	0	0	NE*	NE*								Adhesin_P1	PF03257	NE	NE	1		114	73	39	NE	NE	F
MPN371	id06746	-		Uncharacterized protein MPN_371	S	444287	444085	444187	443552	508	100	0	0	31	0	0	NE*	NE*													x	100	39	17	NE	NE	F
MPN372	id06748	+	ptxA	ADP-ribosylating toxin CARDS (EC 2.4.2.-) (CARDX TX) (ADP-ribosyltransferase CARDS)	V	444330	446500	444341	446116	1420	811	0	0.08	206	0	0.57	NE	NE	NE							Pertussis_S1	PF02917	NE	NE	1
MPN373	id06812	-		Uncharacterized protein MPN_373	M	446606	446000	446606	446127	383	233	0	0.47	50	0	0.28	NE	NE
MPN374	id06826	-		Uncharacterized protein MPN_374	M	448632	448430	448459	447770	551	385	0	1	114	0	1	NE	NE														173	91	26	NE	NE	NE
MPN375	id06840	-		Uncharacterized protein MPN_375	M	449345	448700	449194	448805	311	162	0	0.02	37	0	0.14	NE	NE													x	151	103	31	NE	NE	NE
MPN376	id06896	-		Uncharacterized protein MPN_376	A	452995	449500	452995	449573	2738	1829	0	0.98	604	0	1	NE	NE									PF03983	E	E	1
MPN376a	id06888	-	New ORF	New ORF	--	452495		452400	452284	92	68	0	0.95	20	0	0.98	NE	NE													x	95	65	25	NE	NE	NE	MPN376
MPN377	id06907	+		Uncharacterized protein MPN_377	A	453396	453750	453422	453646	180	49	0	0	7	0	0	F	F
MPN378	id06912	+	dnaE	DNA polymerase III subunit alpha (EC 2.7.7.7)	L	453396	457035	453650	456268	2094	0	0.93	0	0	0.95	0	E	E								PHP,DNA_pol3_alpha	PF02811,PF07733	E,NE	E,F	2
MPN379	id06950	+	polA	5'-3' exonuclease (EC 3.1.11.-)	L	456054	457035	456272	457147	700	0	0.6	0	0	0.64	0	E	E								5_3_exonuc,5_3_exonuc_N	PF01367,PF02739	F,E	E,E	2		218	36	8	F	F	E	MPN378
MPN380	id06960	+	fpg	Formamidopyrimidine-DNA glycosylase (Fapy-DNA glycosylase) (EC 3.2.2.23) (DNA-(apurinic or apyrimidinic site) lyase mutM) (AP lyase mutM) (EC 4.2.99.18)	L	457039	457900	457147	457980	667	347	0	0	82	0	0.08	F	NE								Fapy_DNA_glyco,zf-FPG_IleRS,H2TH	PF01149,PF06827,PF06831	F,NE,F	E,NE,E	3		108	35	9	F	NE	NE
MPN381	id06976	+	yidA	Putative Cof-like hydrolase acting on phosphorylated sugars and small metabolites	R	458048	459000	458126	459004	702	131	0	0	0	0.65	0	F	E								Hydrolase_3	PF08282	E	E	1		78	59	22	NE	NE	E
MPN382	id06995	+	coaE	Dephospho-CoA kinase (EC 2.7.1.24) (Dephosphocoenzyme A kinase)	H	458048	459500	458998	459600	482	156	0	0	24	0	0	F	F								CoaE	PF01121	F	F	1
MPN383	id07023	-	yidA	nucleotidase, also common to HADs (works well also with CoA and NADP)	R	460558	459450	460378	459530	678	7	0	0	0	0.63	0	F	E								Hydrolase_3	PF08282	E	E	1		180	7	3	F	F	E
MPN384	id07056	-	leuS	Leucyl-tRNA synthetase (EC 6.1.1.4) (Leucine--tRNA ligase) (LeuRS)	J	463855	460558	462762	460381	1905	0	0.92	0	0	0.94	0	E	E								tRNA-synt_1,tRNA-synt_1g	PF00133,PF09334	NE,NE	NE,NE	2
MPN385	id07061	-		Conserved hypothetical protein MPN_385	A	463855	460558	463107	462763	276	33	0	0	1	0.06	0	F	E
MPN386	id07070	-	yaaF	Putative deoxynucleoside kinase protein (EC 2.7.1.76, EC 2.7.1.113)	F	463855	463075	463831	463142	551	134	0	0	4	0	0	F	F								dNK	PF01712	NE	NE	1
MPN387	id07090	-		Conserved hypothetical protein MPN_387	S	465218	464000	465055	463979	860	295	0	0	41	0	0	F	F													x	163	22	2	F	E	F	MPN388
MPN388	id07098	-		Conserved hypothetical protein MPN_388	S	469068	464000	465449	465048	321	34	0	0	3	0	0	F	F
MPN389	id07110	-	lplA	Probable lipoate-protein ligase A (Lipoate--protein ligase) (EC 2.7.7.63)	O	469068	465360	466446	465427	815	253	0	0	43	0	0	F	F								BPL_LipA_LipB,Lip_prot_lig_C	PF03099,PF10437	E,E	E,E	2
MPN390	id07133	-	pdhD	Dihydrolipoyl dehydrogenase (EC 1.8.1.4) (Dihydrolipoamide dehydrogenase) (E3 component of pyruvate complex)	C	469068	465360	467846	466473	1099	240	0	0	17	0	0	F	F								Pyr_redox,Pyr_redox_dim,Pyr_redox_2	PF00070,PF02852,PF07992	E,E,NE	E,E,E	3	x
MPN391	id07155	-	pdhC	Dihydrolipoyllysine-residue acetyltransferase component of pyruvate dehydrogenase complex (EC 2.3.1.12) (E2) (Dihydrolipoamide acetyltransferase component of pyruvate dehydrogenase complex)	C	469068	467900	469055	467847	966	291	0	0	39	0	0	F	F								2-oxoacid_dh,Biotin_lipoyl	PF00198,PF00364	E,F	E,E	2
MPN391a	id07161	-	MP200	New ORF	--	469317	469137	469290	469147	115	65	0	0.28	10	0	0.06	NE	NE
MPN392	id07174	-	pdhB	Pyruvate dehydrogenase E1 component subunit beta (EC 1.2.4.1)	C	472927	469365	470357	469374	787	105	0	0	2	0.11	0	F	E								Transket_pyr,Transketolase_C	PF02779,PF02780	NE,F	NE,NE	2	x
MPN393	id07190	-	pdhA	Pyruvate dehydrogenase E1 component subunit alpha (EC 1.2.4.1)	C	472927	469365	471455	470379	860	207	0	0	9	0	0	F	F								E1_dh	PF00676	E	E	1	x
MPN393a&	id07183	-	New ORF	New ORF	--	--		470971	470846	100	26	0	0	4	0	0	F	F
MPN394	id07211	-	nox	Probable NADH oxidase (NOXase) (EC 1.6.99.3)	C	472927	469365	472915	471476	1151	578	0	0	120	0	0	F	F								Pyr_redox,Pyr_redox_dim,Pyr_redox_2	PF00070,PF02852,PF07992	E,E,NE	E,E,E	3	x
MPN395	id07224	-	apt	Adenine phosphoribosyltransferase (APRT) (EC 2.4.2.7)	F	473516	473000	473408	472983	340	0	0.36	0	0	0.39	0	E	E								Pribosyltran	PF00156	F	E	1		108	22	11	F	NE	E
MPN396	id07270	-	secD	Protein-export membrane protein secD	U	476483	473600	476466	473551	2332	0	0.95	0	0	0.97	0	E	E
MPN397	id07271	+	spoT	Probable guanosine-3',5'-bis(diphosphate) 3'-pyrophosphohydrolase (EC 3.1.7.2) (Penta-phosphate guanosine-3'-pyrophosphohydrolase) ((ppGpp)ase)	T	476485	478620	476509	478671	1730	989	0	0.06	256	0	0.7	NE	NE	NE							HD,RelA_SpoT	PF01966,PF04607	F,E	F,E	2
MPN398	id07313	-		Uncharacterized protein MPN_398	A	482114	478450	479324	478668	524	343	0	0.9	104	0	1	NE	NE
MPN399	id07322	-		Conserved hypothetical protein MPN_399	A	482114	478450	480187	479324	691	456	0	0.95	135	0	1	NE	NE									PF01594.11,PF09753.4,PF01724.11	NE,F,NE	NE,F,NE	3
MPN400	id07348	-		Conserved hypothetical protein MPN_400	A	482114	480050	481997	480249	1398	707	0	0	163	0	0	F	F														117	86	32	NE	NE	F
MPN401	id07373	-	greA	Transcription elongation factor greA (Transcript cleavage factor greA)	K	483271	482800	483247	482765	386	0	0.39	0	0	0.43	0	E	E								GreA_GreB,GreA_GreB_N	PF01272,PF03449	E,E	E,E	2
MPN402	id07379	+	proS	Prolyl-tRNA synthetase (EC 6.1.1.15) (Proline--tRNA ligase) (ProRS)	J	483325	484950	483529	484980	1161	0	0.78	0	0	0.82	0	E	E								tRNA-synt_2b,HGTP_anticodon,ProRS-C_1	PF00587,PF03129,PF09180	E,E,E	E,E,F	3		204	51	12	F	NE	E
MPN403	id07406	+		Conserved hypothetical protein MPN_403	S	485152	486450	485170	485493	259	173	0	0.88	52	0	1	NE	NE
MPN404	id07411	+		Conserved hypothetical protein MPN_404	M	485152	486450	485474	486514	832	474	0	0.06	147	0	1	NE	NE
MPN405	id07428	+		Conserved hypothetical protein MPN_405	A	485152	487120	486521	487114	475	292	0	0.54	63	0	0.29	NE	NE
MPN405a	id07438	-	New ORF by conservation	New ORF by conservation	--	--		487009	486917	74	47	0	0.64	10	0	0.51	NE	NE
MPN406	id07440	+	acpA	Acyl carrier protein homolog	I	487135	487390	487149	487403	204	8	0	0	1	0.04	0	F	E								PP-binding	PF00550	E	E	1
MPN407	id07490	-		Predicted lipase	I	490223	487500	490147	487508	2111	1430	0	0.99	426	0	1	NE	NE								Lipase_GDSL	PF00657	F	E	1		76	64	33	NE	NE	NE
MPN408	id07497	+		Conserved hypothetical lipoprotein MPN_408	M	490325	492650	490375	492657	1826	1169	0	0.81	377	0	1	NE	NE								Lipoprotein_1,Lipoprotein_X	PF03202,PF03305	F,NE	F,NE	2
MPN408a	id07495	+	New ORF	New ORF	--	--		490298	490420	98	77	0	0.99	32	0	1	NE	NE
MPN409	id07535	+		Putative adhesin P1-like protein MPN_409	M	--	494300	492730	494331	1281	292	0	0	56	0	0	NE*	NE*								Adhesin_P1	PF03257	NE	NE	1	x
MPN410	id07561	+		Uncharacterized protein MPN_410	N	--	495150	494694	495140	356	85	0	0	36	0	0.02	NE*	NE*								DUF16	PF01519	F	E	1	x
MPN410a	id07566	+	New ORF	New ORF	--	495100		495106	495210	84	70	0	1	43	0	1	NE	NE
MPN411	id07579	-		Conserved hypothetical lipoprotein MPN_411	M	496056	--	496040	495282	606	437	0	1	199	0	1	NE*	NE*								Lipoprotein_3	PF00938	NE	F	1
MPN412	id07593	+		Uncharacterized protein MPN_412	M	--	--	496634	497470	668	124	0	0	26	0	0	NE*	NE*								CytadhesinP1	PF12378	NE	NE	1	x
MPN413	id07604	+		Uncharacterized protein MPN_413	S	--	--	497547	497966	335	21	0	0	5	0	0	NE*	NE*													x
MPN414	id07614	+		Putative mgpC-like protein MPN_414	M	--	499550	498076	499557	1185	402	0	0	109	0	0	F	F								MgpC	PF05220	E	E	1
MPN415	id07642	+	hatA	High affinity transport system protein p37	P	499790	501050	499808	500950	914	298	0	0	33	0	0	F	F								Mycoplasma_p37	PF06646	NE	F	1
MPN416	id07662	+	hatB	Probable ABC transporter ATP-binding protein p29	P	499790	503250	500943	501677	588	65	0	0	3	0.01	0	F	E								ABC_tran	PF00005	NE	NE	1
MPN417	id07672	+	hatC	ABC transport system permease protein p69	P	499790	503250	501670	503298	1302	117	0	0	2	0.3	0	F	E
MPN418	id07702	-	alaS	Alanyl-tRNA synthetase (EC 6.1.1.7) (Alanine--tRNA ligase) (AlaRS)	J	506425	503150	503721	503299	338	0	0.36	0	0	0.39	0	E	E								tRNA-synt_2c,tRNA_SAD	PF01411,PF07973	F,E	E,E	2
MPN419	id07745	-	ruvX	Putative Holliday junction resolvase (EC 3.1.-.-)	L	506425	503925	506423	503721	2162	0	0.94	0	0	0.96	0	E	E								UPF81	PF03652	E	E	1
MPN420	id07756	-	glpQ	Glycerophosphoryl diester phosphodiesterase	I	508642	506450	507200	506475	580	50	0	0	0	0.58	0	F	E	NE							GDPD	PF03009	F	F	1
MPN421	id07776	-	cglT	Major facilitator family protein CglT	U	508642	506450	508620	507193	1141	113	0	0	1	0.5	0	F	E	NE							MFS_1	PF07690	F	E	1
MPN422	id07797	-	mnmA	tRNA-specific 2-thiouridylase mnmA (EC 2.8.1.-)	J	510255	508682	509863	508751	890	0	0.68	0	0	0.73	0	E	E								tRNA_Me_trans	PF03054	NE	NE	1
MPN423	id07804	-		Conserved hypothetical protein MPN_423	S	510255	508682	510253	509864	311	46	0	0	1	0.08	0	F	E								Mg296	PF09644	F	F	1
MPN424	id07807	-	ylxM	Putative helix-turn-helix protein, YlxM/p13-like protein; Transcription factor.	K	514575	510255	510561	510253	246	130	0	0.05	42	0	0.89	NE	NE								UPF122	PF04297	E	E	1
MPN425	id07821	-	ftsY	Cell division protein ftsY homolog	U	514575	510255	511588	510542	836	0	0.66	0	0	0.71	0	E	E	E							SRP54,SRP54_N	PF00448,PF02881	E,E	E,E	2
MPN426	id07858	-	smc	SMC family, chromosome/DNA binding/protecting functions	D	514575	510255	514542	511594	2358	9	0	0	1	0.86	0	F	E								SMC_N,SMC_hinge	PF02463,PF06470	F,E	E,E	2	x
MPN427	id07862	+	yidA	P-sugar phosphatase YidA (Canadian consortium)	R	514480	515700	514727	515599	698	319	0	0	44	0	0	F	F								Hydrolase_3	PF08282	E	E	1	x	247	136	49	NE	NE	F
MPN428	id07899	-	pta	Phosphate acetyltransferase (EC 2.3.1.8) (Phosphotransacetylase)	G	518862	515600	516567	515605	770	158	0	0	4	0	0	F	F								PTA_PTB	PF01515	NE	NE	1	x
MPN429	id07923	-	pgk	Phosphoglycerate kinase (EC 2.7.2.3)	G	518862	515600	517834	516605	983	1	0.36	0	0	0.77	0	E	E	E							PGK	PF00162	F	E	1
MPN430	id07935	-	gap	Glyceraldehyde-3-phosphate dehydrogenase (GAPDH) (EC 1.2.1.12)	I	518862	517780	518850	517837	811	0	0.65	0	0	0.7	0	E	E	E							Gp_dh_N,Gp_dh_C	PF00044,PF02800	E,NE	E,NE	2
MPN431	id07951	-	cbiQ	Similar to CbiQ, cobalt ABC transporter ATP-binding protein	P	520650	518900	519834	518881	763	8	0	0	2	0.1	0	F	E								CbiQ	PF02361	NE	NE	1
MPN432	id07968	-	cbiO 1	Putative cobalt ABC transporter ATP-binding protein	P	--	520885	520972	519824	918	3	0.03	0	1	0.39	0	E	E								ABC_tran	PF00005	NE	NE	1
MPN433	id07978	-	cbiO 2	Putative cobalt ABC transporter ATP-binding protein CbiO	P	521695	520800	521679	520867	650	0	0.57	0	0	0.62	0	E	E	E							ABC_tran	PF00005	NE	NE	1
MPN434	id08000	-	dnaK	Chaperone protein DnaK (Heat shock protein 70) (Heat shock 70 kDa protein) (HSP70)	O	523635	521825	523624	521837	1429	0	0.84	0	0	0.88	0	E	E								HSP7	PF00012	E	E	1
MPN435	id08018	-		Uncharacterized permease	A	524885	523635	524867	523680	949	1	0.35	0	0	0.75	0	E	E	E							UPF14	PF03706	E	E	1
MPN436	id08071	-		Uncharacterized lipoprotein MPN_436	M	528761	523635	528611	524877	2988	26	0	0	9	0.01	0	NE*	NE*	E							DUF3713	PF12506	NE	NE	1	x	150	58	8	F	NE	E
MPN436a	id08061	-	New ORF	New ORF	--	--		527842	527765	61	0	0.08	0	0	0.09	0	E	E
MPN437	id08106	-		Uncharacterized protein MPN_437	M	--	530200	530638	528920	1374	1096	0	1	478	0	1	NE	NE								DUF3713	PF12506	NE	NE	1
MPN438	id08123	-		Uncharacterized protein MPN_438	S	--	531305	531893	530856	829	563	0	0.96	212	0	1	NE	NE
MPN439	id08134	-		Uncharacterized lipoprotein MPN_439	M	532727	531300	532662	531949	571	378	0	0.94	142	0	1	NE	NE									PF12022.3	NE	NE	1
MPN440	id08168	-		Uncharacterized protein MPN_440	M	--	--	534998	532818	1744	1056	0	0.43	298	0	1	NE*	NE*	NE							DUF3713	PF12506	NE	NE	1
MPN441	id08177	+		Conserved hypothetical protein MPN_441	S	--	--	535468	535776	246	112	0	0	25	0	0.04	F	NE
MPN442	id08193	-		Uncharacterized lipoprotein MPN_442	M	541756	535900	536541	536089	362	155	0	0	24	0	0	F	F
MPN443	id08212	-		Probable ATP-dependent RNA helicase (EC 3.6.1.-)	J	541756	535900	537755	536526	983	6	0	0	0	0.77	0	F	E								DEAD,Helicase_C	PF00270,PF00271	E,E	E,E	2
MPN444	id08268	-		Conserved hypothetical lipoprotein MPN_444	M	541756	537750	541739	537762	3181	0	0.98	0	0	0.99	0	E	E								DUF3713	PF12506	NE	NE	1
MPN445	id08265	+	lip3	Triacylglycerol lipase (lip) 3 (EC 3.1.-.-)	I	541765	542560	541794	542603	647	195	0	0	13	0	0	F	F								Abhydrolase_1	PF00561	F	NE	1	x
MPN446	id08288	-	rpsD	30S ribosomal protein S4	J	543283	542650	543281	542664	493	0	0.47	0	0	0.52	0	E	E								Ribosomal_S4,S4	PF00163,PF01479	E,E	E,E	2
MPN447	id08329	-	HWM1	Cytadherence high molecular weight protein 1 (Cytadherence accessory protein 1)	M	546393	542650	546360	543304	2444	350	0	0	8	0.01	0	NE*	NE*													x
MPN448	id08342	-	fbp	Major ferric iron-binding protein	H	549604	546400	547281	546424	685	0	0.59	0	0	0.64	0	E	E								DUF1393	PF07155	F	F	1
MPN449	id08362	-		Conserved hypothetical protein MPN_449	A	548754	547100	548678	547332	1076	1	0.41	0	0	0.8	0	E	E														76	11	0	F	E	E	MPN448
MPN450	id08373	-	holA	DNA polymerase III subunit delta (EC 2.7.7.7)	L	549604	547100	549589	548690	719	15	0	0	0	0.65	0	F	E								DNA_pol3_delta	PF06144	E	E	1
MPN451	id08386	-	comE3	ComE operon protein 3 related protein	L	554142	549590	550622	549513	887	534	0	0.41	124	0	0.4	NE	NE								Competence	PF03772	E	E	1
MPN452	id08410	-	hmw3	Cytadherence high molecular weight protein 3 (Cytadherence accessory protein 3) (Accessory adhesin protein 3)	M	554142	550750	552680	550662	1614	137	0	0	6	0.01	0	F	E													x
MPN453	id08418	-	P3	P30 adhesin (Cytadhesin P30) (30 kDa adhesin-related protein)	M	554142	552750	553518	552694	660	66	0	0	4	0	0	NE*	NE*								Cytadhesin_P3	PF07271	F	F	1
MPN454	id08427	-		Conserved hypothetical protein MPN_454	S	554142	553600	554120	553539	465	69	0	0	3	0	0	F	F
MPN455	id08439	-	ctaD	Putative phosphatidic acid phosphatase family protein	I	555085	554258	555072	554209	691	289	0	0	33	0	0	F	F									PF11234.3	F	F	1
MPN456	id08490	-		Conserved hypothetical lipoprotein MPN_456	E	558525	555400	558415	555398	2413	143	0	0	23	0	0	NE*	NE*													x	110	76	32	NE	NE	F
MPN457	id08518	-		Uncharacterized protein MPN_457	S	561945	558800	559787	558798	791	486	0	0.53	112	0	0.46	NE*	NE*
MPN458	id08528	-		Conserved hypothetical protein MPN_458	S	561945	558800	560202	559729	379	199	0	0.01	44	0	0.09	NE	NE
MPN459	id08552	-		Conserved hypothetical lipoprotein MPN_459	E	561945	560100	561898	560123	1420	549	0	0	109	0	0	NE*	NE*
MPN460	id08590	-	ktrB	Ktr system potassium uptake protein B	P	564370	562650	564355	562658	1357	0	0.83	0	0	0.87	0	E	E								TrkH,TrkH	PF02386,PF02386	F,F	F,F	2
MPN461	id08591	+	ktrA	Ktr system potassium uptake protein A	P	564380	565100	564390	565085	556	0	0.51	0	0	0.56	0	E	E								TrkA_C,TrkA_N	PF02080,PF02254	E,E	E,E	2
MPN462	id08601	+		Uncharacterized protein MPN_462	M	--	--	565237	566049	650	65	0	0	9	0	0	NE*	NE*								CytadhesinP1	PF12378	NE	NE	1	x
MPN463	id08610	+		Conserved hypothetical protein MPN_463	S	--	--	566124	566597	379	38	0	0	5	0	0	NE*	NE*													x
MPN464	id08611	+		Putative mgpC-like protein MPN_464	M	--	--	566891	568228	1069	188	0	0	40	0	0	NE*	NE*								MgpC	PF05220	E	E	1
MPN464a	id08650	+	New ORF	New ORF	--	568772	--	568625	569155	424	89	0	0	22	0	0	F	F
MPN465	id08661	-		Conserved hypothetical protein MPN_465	M	--	--	569244	568645	479	106	0	0	24	0	0	NE*	NE*
MPN466	id08668	-		Conserved hypothetical protein MPN_466	M	570062	569288	569710	569288	338	136	0	0	48	0	0.51	F	NE
MPN467	id08672	-		Conserved hypothetical lipoprotein MPN_467	M	570062	569650	570045	569740	244	68	0	0	32	0	0.34	NE*	NE*								Lipoprotein_3	PF00938	NE	F	1	x
MPN468	id08687	+		Putative adhesin P1-like protein MPN_468	M	--	--	570782	571408	500	62	0	0	8	0	0	NE*	NE*								Adhesin_P1	PF03257	NE	NE	1	x
MPN469	id08722	-		Conserved hypothetical protein MPN_469	A	574256	572300	573063	572254	647	43	0	0	0	0.62	0	F	E
MPN470	id08741	-	pepX	Putative Xaa-Pro aminopeptidase (X-Pro aminopeptidase) (EC 3.4.11.9) (Aminopeptidase P) (APP) (Aminoacylproline aminopeptidase)	E	574256	572990	574090	573026	852	0	0.67	0	0	0.72	0	E	E								Peptidase_M24,Creatinase_N	PF00557,PF01321	F,E	F,E	2
MPN471	id08743	-	rpmG	50S ribosomal protein L33 1	J	574256	572990	574251	574090	129	2	0	0	0	0.17	0	F	E								Ribosomal_L33	PF00471	E	E	1
MPN472	id08754	-	degV	DegV family protein	I	575174	574300	575151	574270	705	1	0.23	0	0	0.65	0	E	E								DegV	PF02645	F	E	1
MPN473	id08766	-	lip2	Putative esterase/lipase 2 (EC 3.1.-.-)	I	577082	575200	575963	575157	644	0	0.57	0	0	0.61	0	E	E								Abhydrolase_1	PF00561	F	NE	1
MPN474	id08809	-		Uncharacterized protein MPN_474	N	579392	575900	576942	575950	794	366	0	0	65	0	0	F	F	NE
MPN474a	id08811	-	New ORF	New ORF	--	579392	577082	579389	579105	228	174	0	1	78	0	1	NE	NE
MPN475	id08827	-	engA	GTP-binding protein engA	T	582392	579400	580757	579408	1079	0	0.75	0	0	0.8	0	E	E								MMR_HSR1,MMR_HSR1	PF01926,PF01926	NE,NE	NE,NE	2
MPN476	id08830	-	cmk	Cytidylate kinase (CK) (EC 2.7.4.14) (Cytidine monophosphate kinase) (CMP kinase)	F	582392	580320	581412	580759	523	0	0.49	0	0	0.54	0	E	E								Cytidylate_kin	PF02224	E	E	1
MPN477	id08842	-		Conserved hypothetical protein MPN_477	A	582392	580320	582068	581439	503	291	0	0.17	73	0	0.57	NE	NE														324	30	0	F	E	NE	MPN478
MPN478	id08852	-	YebC	YebC family protein; Transcription factor of the tetR family	F	583393	582071	582778	582071	565	75	0	0	3	0.01	0	F	E								DUF28	PF01709	F	E	1	x
MPN479	id08864	-	acpH	Acyl carrier protein phosphodiesterase (ACP phosphodiesterase) (EC 3.1.4.14)	I	583393	582670	583375	582782	475	0	0.46	0	0	0.5	0	E	E								Flavodoxin_2	PF02525	NE	NE	1
MPN480	id08906	-	valS	Valyl-tRNA synthetase (EC 6.1.1.9) (Valine--tRNA ligase) (ValRS)	J	586882	583500	585919	583403	2012	0	0.93	0	0	0.95	0	E	E								tRNA-synt_1,Anticodon_1,Val_tRNA-synt_C	PF00133,PF08264,PF10458	NE,NE,E	NE,NE,E	3
MPN481	id08917	-	engB	Probable GTP-binding protein engB	T	586718	583500	586484	585903	465	0	0.45	0	0	0.5	0	E	E								MMR_HSR1	PF01926	NE	NE	1
MPN482	id08921	-		Uncharacterized protein MPN_482	A	586740	586380	586713	586492	177	1	0.02	0	0	0.23	0	E	E								UPF154	PF03672	E	E	1
MPN482a	id08920	-	New ORF by conservation	New ORF by conservation	--	--		586658	586488	136	1	0.01	0	0	0.18	0	E	E
MPN483	id08922	+	yibD	Glycosyltransferase (EC 2.4.1.157, EC 2.4.1.46)	I	586760	587900	586772	587797	820	1	0.29	0	0	0.7	0	E	E								Glycos_transf_2	PF00535	E	E	1
MPN484	id08952	-		Uncharacterized protein MPN_484	N	588658	588300	588613	588302	249	149	0	0.41	41	0	0.84	NE*	NE*								DUF16	PF01519	F	E	1
MPN485	id08978	-		Uncharacterized protein MPN_485	S	--	590920	589980	589030	760	215	0	0	28	0	0	NE*	NE*													x
MPN486	id08973	+		Uncharacterized protein MPN_486	S	--	--	589922	590365	355	118	0	0	12	0	0	NE*	NE*													x
MPN487	id08982	+	nifS	Probable cysteine desulfurase (EC 2.8.1.7)	O	590500	592200	590569	591795	980	1	0.36	0	0	0.76	0	E	E								Aminotran_5	PF00266	NE	NE	1
MPN488	id09001	+	nifU	NifU-like protein	O	590500	592200	591798	592220	338	1	0.07	0	0	0.39	0	E	E								NifU_N	PF01592	NE	NE	1
MPN488a&	id09007	-	New ORF	New ORF	--	--		592479	592201	222	0	0.25	0	0	0.28	0	E	E
MPN489	id09007	-		Uncharacterized lipoprotein MPN_489	M	596332	592000	596300	592201	3279	1	0.93	0	0	0.99	0	NE*	NE*								DUF3713	PF12506	NE	NE	1
MPN489a	id09017	-	New ORF	New ORF	--	--		593134	592931	163	0	0.19	0	0	0.21	0	E	E
MPN490	id09086	-	recA	Protein recA (Recombinase A)	L	597790	596820	597760	596816	756	256	0	0	22	0	0	F	F								RecA	PF00154	NE	NE	1
MPN491	id09089	+	mnuA	Membrane nuclease A	L	597833	599400	597900	599324	1140	588	0	0	115	0	0	F	F								Exo_endo_phos	PF03372	E	E	1
MPN491a&	id09102	+	New ORF	New ORF	--	--		598849	599079	184	93	0	0.03	21	0	0.17	NE	NE
MPN492	id09129	-	ulaE	Probable L-ribulose-5-phosphate 3-epimerase ulaE (EC 5.1.3.22) (L-xylulose-5-phosphate 3-epimerase) (L-ascorbate utilization protein E)	G	601882	599500	600380	599463	733	429	0	0.17	101	0	0.36	NE	NE								AP_endonuc_2	PF01261	NE	NE	1
MPN493	id09138	-	ulaD	Probable 3-keto-L-gulonate-6-phosphate decarboxylase (KGPDC) (EC 4.1.1.85) (3-dehydro-L-gulonate-6-phosphate decarboxylase) (L-ascorbate utilization protein D)	G	601882	599500	600972	600316	524	254	0	0	48	0	0	F	F								OMPdecase	PF00215	NE	NE	1
MPN494	id09145	-	ulaC	Ascorbate-specific phosphotransferase enzyme IIA component (EC 2.7.1.-) (PTS system ascorbate-specific EIIA component)	G	601882	601050	601453	600974	383	179	0	0	19	0	0	F	F								PTS_EIIA_2	PF00359	NE	NE	1
MPN495	id09150	-	ulaB	Ascorbate-specific phosphotransferase enzyme IIB component (EC 2.7.1.69) (Ascorbate-specific PTS system EIIB component)	G	601882	601050	601742	601455	229	133	0	0.28	24	0	0.07	NE	NE								PTS_IIB	PF02302	E	E	1	x	140	110	43	NE	NE	NE
MPN496	id09178	-	ulaA	Ascorbate-specific permease IIC component ulaA (Ascorbate-specific PTS system EIIC component)	G	604801	601885	603727	601745	1586	922	0	0.13	228	0	0.52	NE	NE								EIIC-GAT	PF03611	E	E	1
MPN497	id09195	-	ulaG	Probable L-ascorbate-6-phosphate lactonase ulaG (EC 3.1.1.-)	G	604801	604200	604586	604155	345	207	0	0.4	35	0	0.02	NE	NE								PTE	PF02126	NE	NE	1	x	215	151	52	NE	NE	NE
MPN498	id09202	+	araD	Probable L-ribulose-5-phosphate 4-epimerase ulaF (EC 5.1.3.4) (Phosphoribulose isomerase) (L-ascorbate utilization protein F)	G	604897	--	604897	605625	582	380	0	0.9	104	0	0.99	NE	NE								Aldolase_II	PF00596	F	F	1
MPN499	id09212	+		Uncharacterized protein MPN_499	S	604897	--	605579	606070	393	268	0	0.97	69	0	0.96	NE	NE
MPN500	id09219	+		Putative adhesin P1-like protein MPN_500	M	604897	--	606218	607801	1267	222	0	0	33	0	0	NE*	NE*								Adhesin_P1	PF03257	NE	NE	1
MPN501	id09244	+		Uncharacterized protein MPN_501	N	608320	--	608335	608757	338	77	0	0	34	0	0.02	NE*	NE*								DUF16,DUF16	PF01519,PF01519	F,F	E,E	2	x
MPN502	id09262	+		Uncharacterized protein MPN_502	M	--	--	609202	610470	1014	120	0	0	20	0	0	NE*	NE*								CytadhesinP1,CytadhesinP1	PF12378,PF12378	NE,NE	NE,NE	2	x
MPN503	id09287	+		Putative mgpC-like protein MPN_503	M	--	--	611025	612170	916	108	0	0	27	0	0	NE*	NE*								MgpC	PF05220	E	E	1	x
MPN504	id09316	+		Uncharacterized protein MPN_504	N	612880	613200	612887	613120	187	130	0	0.93	54	0	1	NE*	NE*								DUF16	PF01519	F	E	1
MPN505	id09333	-		Uncharacterized protein MPN_505	M	613951	612800	613949	613188	609	321	0	0	136	0	1	NE*	NE*								Lipoprotein_3	PF00938	NE	F	1
MPN506	id09348	+		Conserved hypothetical lipoprotein MPN_506	M	614842	617600	614865	617246	1905	1179	0	0.59	419	0	1	NE*	NE*	NE							Lipoprotein_1,Lipoprotein_X	PF03202,PF03305	F,NE	F,NE	2
MPN507	id09390	+		Putative type-1 restriction enzyme specificity protein MPN_507 (S.mpnORFBP) (Type I restriction enzyme specificity protein MPN_507) (S protein)	V	617363	617600	617366	618457	873	630	0	1	236	0	1	NE	NE								Methylase_S,Methylase_S	PF01420,PF01420	E,E	E,E	2
MPN508	id09427	-		Putative membrane export protein	U	619746	618500	619735	618485	1000	649	0	0.85	197	0	1	NE	NE								DUF237,DUF24	PF03072,PF03086	NE,NE	NE,NE	2
MPN509	id09463	-		Uncharacterized protein MPN_509	S	622592	620570	621844	620561	1027	584	0	0.11	114	0	0	NE	F								DUF237,DUF24	PF03072,PF03086	NE,NE	NE,NE	2		748	425	112	NE	NE	F
MPN509a	id09457	+	New ORF	New ORF	--	--		622139	622318	143	66	0	0.01	11	0	0.02	NE	NE
MPN510	id09482	-		Uncharacterized protein MPN_510	S	624765	623450	624250	622874	1100	641	0	0.18	142	0	0.11	NE	NE								DUF237,DUF24	PF03072,PF03086	NE,NE	NE,NE	2		515	315	99	NE	NE	NE
MPN511	id09505	-		Uncharacterized protein MPN_511	S	625697	624862	625644	624862	626	425	0	0.99	134	0	1	NE	NE	NE							DUF237	PF03072	NE	NE	1
MPN512	id09521	-		Uncharacterized protein MPN_512	M	626852	625540	626139	625675	372	234	0	0.67	95	0	1	NE	NE								DUF24	PF03086	NE	NE	1		713	516	209	NE	NE	NE
MPN513	id09530	-		Conserved hypothetical protein MPN_513	V	--	--	627369	626917	362	208	0	0.18	45	0	0.18	NE	NE								TrwB_AAD_bind	PF10412	NE	NE	1
MPN514	id09550	-		Conserved hypothetical protein MPN_514	S	628288	627920	628248	627886	290	151	0	0.02	28	0	0.02	NE	NE
MPN515	id09608	-	rpoC	DNA-directed RNA polymerase subunit beta' (RNAP subunit beta') (EC 2.7.7.6) (Transcriptase subunit beta') (RNA polymerase subunit beta')	K	--	628400	632282	628410	3098	0	0.98	0	0	0.99	0	E	E								RNA_pol_Rpb1_2,RNA_pol_Rpb1_3,RNA_pol_Rpb1_1,RNA_pol_Rpb1_5,RNA_pol_Rpb1_4	PF00623,PF04983,PF04997,PF04998,PF05000	F,F,F,E,E	F,F,E,F,E	5
MPN516	id09681	-	rpoB	DNA-directed RNA polymerase subunit beta (RNAP subunit beta) (EC 2.7.7.6) (Transcriptase subunit beta) (RNA polymerase subunit beta)	K	636549	628400	636461	632286	3340	0	0.99	0	0	0.99	0	E	E								RNA_pol_Rpb2_6,RNA_pol_Rpb2_7,RNA_pol_Rpb2_1,RNA_pol_Rpb2_3,RNA_pol_Rpb2_45	PF00562,PF04560,PF04563,PF04565,PF10385	NE,NE,NE,E,NE	NE,NE,NE,NE,E	5		88	11	1	F	E	E
MPN517	id09691	-	yhdA	Putative NADPH-dependent FMN reductase	H	637073	636580	637054	636554	400	1	0.1	0	0	0.45	0	E	E								FMN_red	PF03358	F	F	1
MPN518	id09718	-		Conserved hypothetical protein MPN_518	T	639214	638170	639193	638147	836	583	0	0.99	189	0	1	NE	NE
MPN519	id09731	-	lip3	Putative esterase/lipase 3 (EC 3.1.-.-)	I	642723	639218	640014	639196	654	21	0	0	0	0.62	0	F	E								Abhydrolase_1	PF00561	F	NE	1
MPN520	id09735	-	ileS	Isoleucyl-tRNA synthetase (EC 6.1.1.5) (Isoleucine--tRNA ligase) (IleRS)	J	642723	639950	642717	640017	2160	2	0.53	0	0	0.96	0	E	E								tRNA-synt_1,Anticodon_1	PF00133,PF08264	NE,NE	NE,NE	2
MPN521	id09778	+	ygl3	Probable tRNA/rRNA methyltransferase SpoU (EC 2.1.1.-)	J	642746	643900	642760	643260	400	206	0	0.01	38	0	0	NE	F								SpoU_methylase	PF00588	F	F	1
MPN522	id09788	+	trmB	tRNA (guanine-N(7)-)-methyltransferase (EC 2.1.1.33) (tRNA(m7G46)-methyltransferase)	J	642746	643900	643251	643883	506	234	0	0	38	0	0	F	F								Methyltransf_4	PF02390	E	E	1
MPN523	id09823	-		Uncharacterized lipoprotein MPN_523	M	645076	644068	644955	644038	733	0	0.61	0	0	0.66	0	E	E														121	21	4	F	NE	E
MPN524	id09841	-		Uncharacterized protein MPN_524	N	645912	645520	645904	645545	287	111	0	0	34	0	0.15	F	NE								DUF16	PF01519	F	E	1	x
MPN525	id09852	+	dnaB	Replication initiation and membrane attachment protein	L	646629	648900	646644	647885	993	0	0.72	0	0	0.77	0	E	E
MPN526	id09868	+		Conserved hypothetical protein MPN_526	K	646629	648900	647866	648852	788	1	0.27	0	0	0.69	0	E	E
MPN527	id09902	-		Uncharacterized protein MPN_527	A	649819	649000	649784	649107	541	77	0	0	1	0.19	0	F	E
MPN528	id09903	+	ppa	Inorganic pyrophosphatase (EC 3.6.1.1) (Pyrophosphate phospho-hydrolase) (PPase)	C	649835	650450	649839	650393	444	0	0.44	0	0	0.48	0	E	E								Pyrophosphatase	PF00719	NE	NE	1
MPN528a	id09920	+	recU	recombination protein U	L	--		650402	650920	414	250	0	0.42	50	0	0.12	NE	NE								RecU	PF03838	E	E	1
MPN529	id09928	-	ihf	Histone-like bacterial DNA-binding protein	D	651315	650940	651246	650917	263	112	0	0	16	0	0	F	F								Bac_DNA_binding	PF00216	E	E	1
MPN530	id09930	+		Conserved hypothetical protein MPN_530	S	651335	652100	651395	651805	328	1	0.07	0	0	0.38	0	E	E								DUF1951	PF09188	E	E	1
MPN531	id09961	-	clpB	Chaperone protein clpB; ClpB is a chaperon but is not a protease, to function as a protease it needs to make a complex with another protein. It is called ClpC in subtilis and the hexameric protease is called ClpP	O	653975	651900	653949	651802	1717	542	0	0	50	0	0	F	F								AAA,AAA_2,ClpB_D2-small	PF00004,PF07724,PF10431	F,NE,E	E,NE,E	3
MPN532	id09982	-	licA	Predicted choline kinase (EC 2.7.1.32)	I	656175	654150	654973	654125	678	3	0.01	0	0	0.63	0	E	E								APH	PF01636	F	NE	1
MPN533	id09999	-	ackA	Acetate kinase (EC 2.7.2.1) (Acetokinase)	C	656175	654750	656153	654981	938	80	0	0	0	0.75	0	F	E								Acetate_kinase	PF00871	E	E	1
MPN534	id10005	+		Conserved hypothetical protein MPN_534	S	656400	658400	656494	656916	338	243	0	1	87	0	1	NE	NE														94	64	32	NE	NE	NE
MPN534a	id10008	+	New ORF	New ORF	--	--		656690	656752	50	33	0	0.71	5	0	0.28	NE	NE
MPN535	id10013	+	ruvA	Holliday junction ATP-dependent DNA helicase ruvA (EC 3.6.1.-)	L	656400	658400	656922	657542	496	324	0	0.88	86	0	0.97	NE	NE	NE							RuvA_N,RuvA_C	PF01330,PF07499	E,E	E,E	2
MPN536	id10021	+	ruvB	Holliday junction ATP-dependent DNA helicase ruvB (EC 3.6.1.-)	L	656400	658400	657517	658440	739	445	0	0.36	121	0	0.93	NE	NE	NE							AAA,RuvB_C	PF00004,PF05491	F,E	E,E	2
MPN537	id10060	-	mucB	UV protection protein MucB	L	659712	658470	659664	658426	990	383	0	0	37	0	0	F	F								IMS,IMS_C	PF00817,PF11799	E,E	E,E	2	x
MPN538	id10063	+	rplJ	50S ribosomal protein L10	J	659692	660825	659782	660267	388	0	0.4	0	0	0.44	0	E	E								Ribosomal_L1	PF00466	F	F	1		90	13	0	F	E	E
MPN539	id10071	+	rplL	50S ribosomal protein L7/L12	J	659692	660825	660305	660673	294	0	0.32	0	0	0.35	0	E	E								Ribosomal_L12	PF00542	E	E	1
MPN539a	id10077	+	New ORF by conservation	New ORF by conservation	--	--		660585	660746	129	9	0	0	0	0.17	0	F	E
MPN540	id10078	+	rpmF	50S ribosomal protein L32	J	659692	660825	660680	660853	139	11	0	0	1	0.02	0	F	E								Ribosomal_L32p	PF01783	E	E	1
MPN541	id10086	-	rpsT	30S ribosomal protein S20	J	661150	660838	661126	660863	211	10	0	0	1	0.04	0	F	E								Ribosomal_S2p	PF01649	F	F	1
MPN542	id10088	+		Uncharacterized protein MPN_542	A	661170	661950	661187	661843	524	0	0.49	0	0	0.54	0	E	E
MPN543	id10099	+	fmt	Methionyl-tRNA formyltransferase (EC 2.1.2.9)	J	661170	664700	661848	662783	748	0	0.62	0	0	0.67	0	E	E								Formyl_trans_N,Formyl_trans_C	PF00551,PF02911	E,NE	E,NE	2
MPN544	id10113	+		Conserved hypothetical protein MPN_544	S	662580	664700	662783	664777	1596	2	0.34	0	0	0.91	0	E	E								DUF2779	PF11074	F	F	1		203	8	0	F	E	E	MPN543
MPN545	id10155	-	rnc	Ribonuclease 3 (EC 3.1.26.3) (Ribonuclease III) (RNase III)	K	666605	664780	665609	664761	678	298	0	0	60	0	0	F	F								Ribonuclease_3	PF00636	F	F	1	x
MPN546	id10168	-	plsX	Fatty acid/phospholipid synthesis protein plsX (EC 2.3.1.15)	I	666605	665650	666585	665599	788	1	0.27	0	0	0.69	0	E	E								FA_synthesis	PF02504	E	E	1
MPN547	id10196	-	dak	Dihydroxyacetone kinase (DHA kinase) (EC 2.7.1.29) (Glycerone kinase)	C	668307	666630	668261	666585	1340	0	0.82	0	0	0.86	0	E	E								Dak2	PF02734	E	E	1
MPN548	id10210	-	truC	RNA pseudouridine synthase TruC (EC 5.4.99.-) (RNA-uridine isomerase) (RNA pseudouridylate synthase)	J	670445	668420	669296	668316	784	572	0	1	227	0	1	NE	NE								PseudoU_synth_2,S4	PF00849,PF01479	E,E	E,E	2
MPN549	id10225	-	recJ	Probable single-stranded-DNA-specific exonuclease recJ (EC 3.1.-.-)	L	670445	669750	670260	669283	781	2	0.08	0	0	0.68	0	E	E	E							DHH,DHHA1	PF01368,PF02272	F,F	E,F	2		185	75	4	F	F	E
MPN550	id10242	-	thiI	Probable thiamine biosynthesis protein thiI or tRNA sulfur transferase modification enzyme (EC 2.8.1.4)	H	675658	670575	671416	670253	931	369	0	0	32	0	0	F	F								ThiI,THUMP	PF02568,PF02926	NE,E	NE,E	2
MPN551	id10257	-	yqaJ	Uncharacterized protein yqaJ	L	675658	670575	672248	671403	676	56	0	0	2	0.08	0	F	E								YqaJ	PF09588	F	E	1
MPN552	id10275	-		Conserved hypothetical protein MPN_552	S	675658	670575	673064	672255	647	0	0.57	0	0	0.62	0	E	E
MPN553	id10301	-		Threonyl-tRNA synthetase (EC 6.1.1.3) (Threonine--tRNA ligase) (ThrRS)	J	675658	673000	674751	673057	1356	1	0.52	0	0	0.87	0	E	E								tRNA-synt_2b,HGTP_anticodon	PF00587,PF03129	E,E	E,E	2
MPN554	id10307	-	ywpH	Putative single-stranded DNA-binding protein (SSB) (SsbB) involved in genetic recombination during normal transformation	D	675658	673000	675065	674751	252	0	0.28	0	0	0.31	0	E	E								DUF3217	PF11506	E	E	1
MPN555	id10317	-		DNA/RNA binding	O	675658	675000	675648	675067	465	0	0.45	0	0	0.5	0	E	E								Trigger_C	PF05698	E	E	1
MPN556	id10339	-	argS	Arginyl-tRNA synthetase (EC 6.1.1.19) (Arginine--tRNA ligase) (ArgRS)	J	677306	675000	677304	675691	1291	5	0	0	0	0.85	0	F	E								tRNA-synt_1d,DALR_1	PF00750,PF05746	E,F	E,F	2
MPN557	id10341	+	gidA	tRNA uridine 5-carboxymethylaminomethyl modification enzyme mnmG (Glucose-inhibited division protein A)	D	677326	680000	677332	679170	1470	2	0.3	0	0	0.89	0	E	E								GIDA	PF01134	E	E	1
MPN558	id10362	+	gidB	Ribosomal RNA small subunit methyltransferase G (EC 2.1.1.-) (16S rRNA 7-methylguanosine methyltransferase) (16S rRNA m7G methyltransferase) (Glucose-inhibited division protein B)	D	677326	680000	679163	679738	460	247	0	0.02	76	0	0.9	NE	NE								GidB	PF02527	F	NE	1	x
MPN559	id10369	+		Conserved hypothetical protein MPN_559	S	677326	681000	679692	680399	565	3	0	0	1	0.2	0	F	E
MPN560	id10398	-	arcA	Arginine deiminase-like protein	C	681802	680482	681793	680477	1052	558	0	0.01	100	0	0	NE	F								Amidinotransf	PF02274	NE	NE	1
MPN561	id10399	+	udk	Uridine kinase (EC 2.7.1.48) (Uridine monophosphokinase) (Cytidine monophosphokinase)	F	681820	682500	681847	682488	513	199	0	0	15	0	0	F	F								PRK	PF00485	E	E	1
MPN562	id10423	-	outB	Probable NH(3)-dependent NAD(+) synthetase (EC 6.3.1.5)	H	685816	682450	683231	682485	596	1	0.18	0	0	0.59	0	E	E								NAD_synthase	PF02540	E	E	1
MPN563	id10445	-	obg	GTP-binding protein Obg; Involved in stringent response	J	685816	684000	684525	683224	1041	3	0.05	0	0	0.79	0	E	E								GTP1_OBG,MMR_HSR1,DUF1967	PF01018,PF01926,PF09269	E,NE,E	E,NE,E	3
MPN564	id10468	-	adh	Probable NADP-dependent alcohol dehydrogenase (EC 1.1.1.2)	C	685816	684800	685784	684729	844	452	0	0	120	0	0.48	F	NE								ADH_zinc_N,ADH_N	PF00107,PF08240	F,E	E,E	2
MPN565	id10479	-		Conserved hypothetical protein MPN_565	A	690500	685822	686456	685998	366	0	0.38	0	0	0.42	0	E	E
MPN566	id10487	-	glpQ	Glycerophosphoryl diester phosphodiesterase. [EC:3.1.4.46]	I	690500	686620	687339	686626	571	390	0	0.99	136	0	1	NE	NE	NE							GDPD	PF03009	F	F	1
MPN567	id10537	-	p2	Protein P200	M	690500	687230	690453	687343	2488	1320	0	0	283	0	0	F	F
MPN568	id10552	-	spg	GTP-binding protein Era homolog	D	691910	690600	691428	690553	700	31	0	0	0	0.64	0	F	E								MMR_HSR1,KH_2	PF01926,PF07650	NE,NE	NE,NE	2
MPN569	id10559	-	ybeY	Putative metalloprotease MPN_569 (EC 3.4.24.-)	O	691910	690600	691742	691416	260	0	0.29	0	0	0.32	0	E	E								UPF54	PF02130	E	F	1		168	47	13	F	NE	E	MPN570
MPN570	id10564	-		Conserved hypothetical proteinMPN_570	A	--	--	692253	691864	311	211	0	0.94	70	0	1	NE	NE
MPN571	id10594	-		Hemolysin-type ABC transporter	U	--	--	694237	692255	1586	967	0	0.46	262	0	1	NE	NE								ABC_tran,Peptidase_C39	PF00005,PF03412	NE,NE	NE,NE	2
MPN572	id10620	-	pepA	Probable cytosol aminopeptidase (EC 3.4.11.1) (Leucine aminopeptidase) (LAP) (Leucyl aminopeptidase); DNA binding protein	O	697680	694340	695678	694341	1069	1	0.4	0	0	0.79	0	E	E								Peptidase_M17	PF00883	NE	F	1
MPN573	id10636	-	groEL	60 kDa chaperonin (Protein Cpn60) (GroEL protein)	O	697680	694340	697323	695692	1305	0	0.82	0	0	0.85	0	E	E								Cpn6_TCP1	PF00118	F	E	1
MPN574	id10642	-	groES	10 kDa chaperonin (Protein Cpn10) (GroES protein)	O	697680	694340	697676	697326	280	1	0.05	0	0	0.34	0	E	E								Cpn1	PF00166	F	E	1
MPN575	id10650	-		Conserved hypothetical protein MPN_575	A	698232	697900	698193	697864	263	186	0	0.98	76	0	1	NE	NE
MPN576	id10669	-	glyA	Serine hydroxymethyltransferase (Serine methylase) (SHMT) (EC 2.1.2.1)	E	699913	698700	699905	698685	976	0	0.72	0	0	0.76	0	E	E								SHMT	PF00464	E	E	1
MPN577	id10688	-		Conserved hypothetical protein MPN_577	S	701322	700000	701107	700067	832	556	0	0.93	182	0	1	NE	NE								Peptidase_S7,DUF31	PF00949,PF01732	F,F	F,F	2		215	150	48	NE	NE	NE
MPN578	id10693	+		Conserved hypothetical protein MPN_578	S	--	--	701545	701847	242	160	0	0.85	50	0	1	NE	NE
MPN579	id10709	-		Conserved hypothetical protein MPN_579	A	702258	701790	702192	701863	263	202	0	1	84	0	1	NE	NE
MPN580	id10717	-		Putative protease MPN_580	O	703742	702400	702756	702334	338	209	0	0.57	66	0	1	NE*	NE*								Peptidase_S7	PF00949	F	F	1
MPN581	id10734	-		Conserved hypothetical protein MPN_581	O	703742	702400	703621	702824	637	474	0	1	169	0	1	NE	NE								DUF31	PF01732	F	F	1		121	92	40	NE	NE	NE
MPN582	id10758	-		Conserved hypothetical lipoprotein MPN_582	O	705122	703742	705116	703797	1055	758	0	1	273	0	1	NE	NE								Peptidase_S7,DUF31	PF00949,PF01732	F,F	F,F	2
MPN583	id10780	-		Conserved hypothetical protein MPN_583	S	706680	--	706231	705554	541	388	0	1	148	0	1	NE	NE														449	270	74	NE	NE	NE
MPN583a	id10786	-	Conserved at aa level but not at nt level	Conserved at aa level but not at nt level	--	--		706671	706405	212	142	0	0.87	42	0	0.99	NE	NE
MPN584	id10795	-		Conserved hypothetical protein MPN_584	M	708120	706680	707142	706735	325	228	0	0.99	79	0	1	NE	NE								Peptidase_S7	PF00949	F	F	1
MPN585	id10809	-		Conserved hypothetical lipoprotein MPN_585	M	708120	706680	708112	707204	726	477	0	0.94	168	0	1	NE	NE								DUF31	PF01732	F	F	1
MPN586	id10823	-		Conserved hypothetical protein MPN_586	O	711217	706680	709229	708186	835	502	0	0.4	147	0	1	NE	NE								Peptidase_S7	PF00949	F	F	1
MPN587	id10829	-		Conserved hypothetical lipoprotein MPN_587	M	709566	708920	709557	709105	362	219	0	0.44	51	0	0.48	NE	NE								DUF31	PF01732	F	F	1
MPN588	id10855	-		Uncharacterized lipoprotein MPN_588	M	711217	708920	711210	709615	1276	652	0	0	166	0	0.1	F	NE								Peptidase_S7,DUF31	PF00949,PF01732	F,F	F,F	2
MPN589	id10870	-		Conserved hypothetical protein MPN_589	S	716002	711220	711896	711423	379	233	0	0.54	66	0	0.95	NE*	NE*								Peptidase_S7	PF00949	F	F	1
MPN590	id10876	-		Conserved hypothetical lipoprotein MPN_590	M	716002	712000	712690	712037	523	316	0	0.41	68	0	0.22	NE	NE								DUF31	PF01732	F	F	1
MPN591	id10891	-		Conserved hypothetical protein MPN_591	M	714360	712800	713908	712847	849	415	0	0	93	0	0	NE*	NE*								Peptidase_S7	PF00949	F	F	1		452	310	110	NE	NE	F
MPN592	id10918	-		Conserved hypothetical lipoprotein MPN_592	O	716002	714420	715996	714431	1252	671	0	0.01	167	0	0.18	NE	NE								Peptidase_S7,DUF31	PF00949,PF01732	F,F	F,F	2
MPN592a	id10906	-	New ORF	New ORF	--	715125		715059	714928	105	59	0	0.28	19	0	0.87	NE	NE
MPN593	id10923	-		Conserved hypothetical protein MPN_593	M	716488	716070	716465	716097	294	223	0	1	97	0	1	NE	NE								DUF2776	PF10951	E	E	1
MPN594	id10933	-		Conserved hypothetical protein MPN_594	M	717059	716070	717059	716691	294	167	0	0.17	53	0	0.96	NE	NE
MPN595	id10936	-	lacA	Probable ribose-5-phosphate isomerase B (EC 5.3.1.6) (Phosphoriboisomerase B)	G	717470	716070	717435	716977	366	47	0	0	2	0.02	0	F	E								LacAB_rpiB	PF02502	NE	NE	1
MPN596	id10956	-	erzA	Negative regulator of FtsZ ring formation	D	718745	716070	718649	717435	972	663	0	0.98	212	0	1	NE	NE														96	66	25	NE	NE	NE
MPN597	id10962	-	atpC	ATP synthase epsilon chain (ATP synthase F1 sector epsilon subunit) (F-ATPase epsilon subunit)	C	724942	719200	719545	719144	321	36	0	0	4	0	0	F	F								ATP-synt_DE_N	PF02823	F	NE	1	x
MPN598	id10986	-	atpD	ATP synthase subunit beta (EC 3.6.3.14) (F-ATPase subunit beta) (ATP synthase F1 sector subunit beta)	C	724942	720000	720975	719548	1141	2	0.18	0	0	0.81	0	E	E								ATP-synt_ab,ATP-synt_ab_C,ATP-synt_ab_N	PF00006,PF00306,PF02874	E,E,E	E,E,E	3
MPN599	id11002	-	atpG	ATP synthase gamma chain (ATP synthase F1 sector gamma subunit) (F-ATPase gamma subunit)	C	724942	720000	721814	720975	671	0	0.58	0	0	0.63	0	E	E								ATP-synt	PF00231	E	E	1
MPN600	id11028	-	atpA	ATP synthase subunit alpha (EC 3.6.3.14) (F-ATPase subunit alpha) (ATP synthase F1 sector subunit alpha)	C	724942	720000	723370	721814	1244	0	0.8	0	0	0.84	0	E	E								ATP-synt_ab,ATP-synt_ab_C,ATP-synt_ab_N	PF00006,PF00306,PF02874	E,E,E	E,E,E	3
MPN601	id11038	-	atpH	ATP synthase delta chain (F-ATPase delta chain)	C	724942	720000	723909	723373	428	0	0.43	0	0	0.47	0	E	E								OSCP	PF00213	F	F	1
MPN602	id11048	-	atpF	ATP synthase B chain	C	724942	720000	724525	723902	499	2	0.03	0	0	0.52	0	E	E								ATP-synt_B	PF00430	E	E	1
MPN603	id11054	-	atpE	ATP synthase C chain (EC 3.6.3.14) (Lipid-binding protein)	C	724942	720000	724845	724528	253	0	0.28	0	0	0.31	0	E	E								ATP-synt_C	PF00137	NE	NE	1		97	14	2	F	NE	E
MPN604	id11071	-	atpB	ATP synthase A chain (F-ATPase subunit 6) (ATP synthase F0 sector subunit A)	C	725783	724942	725729	724848	705	1	0.23	0	0	0.65	0	E	E								ATP-synt_A	PF00119	F	F	1
MPN605	id11075	-	mpn65	Conserved hypothetical protein MPN_605	A	726260	725790	726168	725695	379	0	0.39	0	0	0.43	0	E	E														92	3	0	F	E	E	MPN606
MPN606	id11095	-	eno	Enolase (EC 4.2.1.11) (2-phosphoglycerate dehydratase) (2-phospho-D-glycerate hydro-lyase)	G	727568	726100	727544	726174	1096	0	0.76	0	0	0.8	0	E	E								Enolase_C,Enolase_N	PF00113,PF03952	E,E	E,E	2
MPN607	id11097	+	pmsR	Peptide methionine sulfoxide reductase msrA (Protein-methionine-S-oxide reductase) (EC 1.8.4.11) (Peptide-methionine (S)-S-oxide reductase) (Peptide Met(O) reductase)	O	727570	728050	727599	728072	379	249	0	0.87	58	0	0.72	NE	NE								PMSR	PF01625	E	E	1
MPN608	id11111	-	phoU	Phosphate transport system protein phoU homolog;	P	732812	727900	728746	728069	541	99	0	0	3	0.01	0	F	E								PhoU,PhoU	PF01895,PF01895	E,E	E,E	2	x
MPN609	id11125	-	pstB	Phosphate import ATP-binding protein pstB (EC 3.6.3.27) (Phosphate-transporting ATPase) (ABC phosphate transporter)	P	732812	727900	729738	728749	791	164	0	0	3	0.03	0	F	E								ABC_tran	PF00005	NE	NE	1
MPN610	id11148	-	pstA	Phosphate transport system permease protein pstA homolog	P	732812	727900	731678	729723	1564	389	0	0	12	0	0	F	F								BPD_transp_1,BPD_transp_1	PF00528,PF00528	NE,NE	NE,NE	2	x
MPN611	id11171	-	pstS	Phosphate-binding protein pstS (PBP)	P	732812	731700	732796	731678	894	221	0	0	12	0	0	F	F
MPN612	id11220	-		Conserved hypothetical protein MPN_612	S	--		736070	733077	2395	1691	0	1	636	0	1	NE	NE
MPN613	id11239	-		Conserved hypothetical protein MPN_613	S	--	--	737219	736185	828	575	0	0.99	168	0	1	NE	NE									PF12698.2,PF04689.8	NE,E	NE,E	2
MPN614	id11250	-		Conserved hypothetical protein MPN_614	S	--	--	738159	737155	804	536	0	0.93	195	0	1	NE	NE
MPN615	id11268	-	hsdS	Putative type I restriction enzyme S protein (HsdS)	V	738921	738150	738994	738245	599	20	0	0	3	0.01	0	F	E								Methylase_S,Methylase_S	PF01420,PF01420	E,E	E,E	2
MPN616	id11274	-	rpsI	30S ribosomal protein S9	J	740285	739400	739822	739424	318	0	0.34	0	0	0.37	0	E	E								Ribosomal_S9	PF00380	E	E	1
MPN617	id11283	-	rplM	50S ribosomal protein L13	J	740285	739850	740268	739828	352	0	0.37	0	0	0.41	0	E	E								Ribosomal_L13	PF00572	E	E	1
MPN618	id11316	-	dnaX	DNA polymerase III subunit gamma/tau (EC 2.7.7.7)	L	742352	740287	742344	740299	1636	18	0	0	0	0.91	0	F	E								AAA	PF00004	F	E	1
MPN619	id11361	-	uvrA	UvrABC system protein A (UvrA protein) (Excinuclease ABC subunit A)	L	745407	742360	745199	742353	2276	23	0	0	0	0.97	0	F	E	E							ABC_tran,ABC_tran	PF00005,PF00005	NE,NE	NE,NE	2		208	128	41	NE	NE	E	MPN620
MPN620	id11389	-		Conserved hypothetical protein MPN_620	S	747710	742360	747696	745177	2015	234	0	0	23	0	0	F	F
MPN621	id11413	-	rnj	Probably non-catalytic ribonuclease J1	J	749708	747600	749427	747742	1348	0	0.83	0	0	0.86	0	E	E	E
MPN622	id11416	-	rpsO	30S ribosomal protein S15	J	749770	749750	749692	749432	208	4	0	0	1	0.04	0	F	E								Ribosomal_S15	PF00312	NE	NE	1
MPN623	id11420	+	deaD	Probable ATP-dependent RNA helicase (EC 3.6.1.-)	K	749784	751215	749850	751202	1082	338	0	0	31	0	0	F	F								DEAD,Helicase_C	PF00270,PF00271	E,E	E,E	2	x
MPN624	id11447	+	rpmB	50S ribosomal protein L28	J	751220	751400	751224	751421	157	35	0	0	5	0	0	F	F								Ribosomal_L28	PF00830	E	E	1
MPN625	id11453	+	osmC	Peroxiredoxin osmC	O	751452	751895	751465	751890	340	199	0	0.27	51	0	0.66	NE	NE								OsmC	PF02566	NE	NE	1
MPN626	id11466	+		Probable RNA polymerase sigma-D factor (sigD)	K	752065	752360	752121	752543	338	216	0	0.75	79	0	1	NE	NE	E							Sigma7_r4_2	PF08281	E	E	1
MPN627	id11500	-	ptsI	Phosphoenolpyruvate-protein phosphotransferase (EC 2.7.3.9) (Phosphotransferase system, enzyme I)	G	754262	752420	754258	752540	1374	0	0.83	0	0	0.87	0	E	E								PEP-utilizers,PEP-utilizers_C,PEP-utilisers_N	PF00391,PF02896,PF05524	NE,E,F	NE,E,E	3
MPN628	id11524	-	pgm	2,3-bisphosphoglycerate-independent phosphoglycerate mutase (Phosphoglyceromutase) (BPG-independent PGAM) (iPGM) (EC 5.4.2.1)	G	756522	754270	755789	754263	1220	0	0.79	0	0	0.84	0	E	E	E							Metalloenzyme,iPGM_N	PF01676,PF06415	F,F	E,E	2
MPN629	id11538	-	tim	Triosephosphate isomerase (TIM) (EC 5.3.1.1) (Triose-phosphate isomerase)	G	756522	752420	756516	755782	588	0	0.53	0	0	0.58	0	E	E	E							TIM	PF00121	E	E	1
MPN630	id11562	-	yfiB	Uncharacterized protein MPN_630	M	757832	756600	757783	756569	972	0	0.72	0	0	0.76	0	E	E								DUF161,DUF161,DUF2179	PF02588,PF02588,PF10035	F,F,F	F,F,NE	3
MPN631	id11564	+	tsf	Elongation factor Ts (EF-Ts)	J	757845	758820	757870	758766	716	0	0.61	0	0	0.65	0	E	E								UBA,EF_TS	PF00627,PF00889	E,NE	E,NE	2
MPN632	id11578	+	pyrH	Uridylate kinase (UK) (EC 2.7.4.22) (Uridine monophosphate kinase) (UMP kinase) (UMPK)	F	757845	759450	758747	759475	582	0	0.53	0	0	0.58	0	E	E								AA_kinase	PF00696	E	E	1
MPN633	id11590	+		Conserved hypothetical protein MPN_633	O	759510	760300	759578	760321	595	471	0	1	208	0	1	NE*	NE*								HATPase_c	PF02518	E	E	1
MPN634	id11603	+	ywaC	Putative GTP-pyrophosphokinase YwaC (RelA-like) (EC 2.7.6.5)	T	759510	761115	760403	760948	436	326	0	1	143	0	1	NE	NE
MPN634a	id11613	-	New ORF	New ORF	--	760915		760842	760726	92	77	0	1	35	0	1	NE	NE														73	59	30	NE	NE	NE	MPN634
MPN635	id11625	+		Conserved hypothetical protein MPN_635	S	759510	762620	761504	762562	846	639	0	1	282	0	1	NE	NE
MPN636	id11646	+	frr	Ribosome-recycling factor (RRF) (Ribosome-releasing factor)	J	762620	763250	762639	763193	444	1	0.11	0	0	0.48	0	E	E								RRF	PF01765	E	E	1
MPN637	id11657	+	cdsA	Putative phosphatidate cytidylyltransferase (EC 2.7.7.41) (CDP-diacylglycerol synthase) (CDS) (CTP:phosphatidate cytidylyltransferase) (CDP-DG synthetase) (CDP-DAG synthase)	I	762620	764400	763193	764380	949	0	0.71	0	0	0.75	0	E	E								CTP_transf_1	PF01148	NE	NE	1
MPN638	id11672	+	hsdS	Putative type I restriction enzyme S protein (HsdS)	V	764396	765600	764400	765527	901	619	0	0.98	184	0	1	NE	NE								Methylase_S,Methylase_S	PF01420,PF01420	E,E	E,E	2
MPN639	id11692	-		Conserved hypothetical lipoprotein MPN_639	M	766400	765522	766387	765524	691	455	0	0.95	128	0	1	NE	NE								Lipoprotein_3	PF00938	NE	F	1
MPN640	id11707	-		Conserved hypothetical lipoprotein MPN_640	M	769388	766400	767297	766395	722	495	0	1	187	0	1	NE*	NE*								Lipoprotein_3	PF00938	NE	F	1
MPN641	id11718	-		Conserved hypothetical lipoprotein MPN_641	M	769388	766400	768127	767297	664	353	0	0	55	0	0	NE*	NE*								Lipoprotein_3	PF00938	NE	F	1
MPN642	id11731	-		Conserved hypothetical lipoprotein MPN_642	M	769388	766400	768969	768130	671	477	0	1	240	0	1	NE*	NE*								Lipoprotein_3	PF00938	NE	F	1
MPN643	id11737	-		Conserved hypothetical lipoprotein MPN_643	M	769388	766400	769877	768969	726	591	0	1	326	0	1	NE*	NE*								Lipoprotein_3	PF00938	NE	F	1		489	384	195	NE	NE	NE	MPN644
MPN644	id11746	-		Conserved hypothetical lipoprotein MPN_644	M	773368	769400	770649	769798	681	578	0	1	316	0	1	NE	NE								Lipoprotein_3	PF00938	NE	F	1
MPN645	id11756	-		Conserved hypothetical lipoprotein MPN_645	M	773368	768000	771503	770652	681	577	0	1	288	0	1	NE	NE								Lipoprotein_3	PF00938	NE	F	1
MPN646	id11768	-		Conserved hypothetical lipoprotein MPN_646	M	773368	772400	772336	771503	667	572	0	1	305	0	1	NE	NE								Lipoprotein_3	PF00938	NE	F	1
MPN647	id11780	-		Conserved hypothetical lipoprotein MPN_647	M	773368	772400	773231	772359	698	596	0	1	297	0	1	NE	NE								Lipoprotein_3	PF00938	NE	F	1		137	126	88	NE	NE	NE	MPN648
MPN648	id11787	-		Conserved hypothetical lipoprotein MPN_648	S	773840	772400	773752	773342	328	296	0	1	188	0	1	NE	NE														88	84	48	NE	NE	NE
MPN649	id11806	-		Uncharacterized protein MPN_649	M	775425	773840	775049	774639	328	241	0	1	92	0	1	NE	NE														376	270	105	NE	NE	NE
MPN650	id11811	-		Uncharacterized lipoprotein MPN_650	M	775468	774920	775339	775034	244	159	0	0.8	51	0	1	NE	NE								Lipoprotein_3	PF00938	NE	F	1		129	105	53	NE	NE	NE	MPN649
MPN651	id11826	+	mtlA	PTS system mannitol-specific EIICB component (EIICB-Mtl) (EII-Mtl)	G	776236	776365	776337	777476	911	585	0	0.8	193	0	1	NE	NE								PTS_IIB	PF02302	E	E	1		101	60	22	NE	NE	NE
MPN652	id11845	+	mtlD	Mannitol-1-phosphate 5-dehydrogenase (EC 1.1.1.17)	G	777475	778510	777481	778557	860	629	0	1	228	0	1	NE	NE								Mannitol_dh,Mannitol_dh_C	PF01232,PF08125	F,F	E,E	2
MPN653	id11853	+	mtlF	Mannitol-specific phosphotransferase enzyme IIA component (EC 2.7.1.-) (PTS system mannitol-specific EIIA component) (EIIA-Mtl) (EIII-Mtl)	G	778590	779025	778538	778969	345	209	0	0.45	69	0	1	NE	NE								PTS_EIIA_2	PF00359	NE	NE	1
MPN654	id11871	-		Conserved hypothetical lipoprotein MPN_654	M	779732	779240	779731	779342	311	202	0	0.81	60	0	0.99	NE*	NE*								Lipoprotein_3	PF00938	NE	F	1
MPN655	id11877	+		Uncharacterized protein MPN_655	N	780181	780600	780338	780622	228	101	0	0	13	0	0	NE*	NE*								DUF16	PF01519	F	E	1		157	64	13	NE	NE	F
MPN655a	id11894	+	New ORF	New ORF	--	780795	781560	781253	781336	67	0	0.08	0	0	0.09	0	E	E														458	192	61	F	NE	E	MPN656
MPN656	id11900	-	rbgA	Ribosome biogenesis GTPase A	J	781932	781243	781910	781095	652	0	0.57	0	0	0.62	0	E	E								MMR_HSR1	PF01926	NE	NE	1
MPN657	id11919	-		Uncharacterized protein MPN_657	A	783153	781850	783084	781879	964	367	0	0	62	0	0	F	F								DUF161,DUF161,DUF2179	PF02588,PF02588,PF10035	F,F,F	F,F,NE	3
MPN658	id11925	-	rplS	50S ribosomal protein L19	J	783562	783000	783459	783100	287	0	0.31	0	0	0.35	0	E	E								Ribosomal_L19	PF01245	E	E	1		103	3	0	F	E	E	MPN659
MPN659	id11936	-	trmD	tRNA (guanine-N(1)-)-methyltransferase (EC 2.1.1.31) (M1G-methyltransferase) (tRNA [GM37] methyltransferase)	J	784450	783000	784138	783443	556	0	0.51	0	0	0.56	0	E	E								tRNA_m1G_MT	PF01746	E	E	1
MPN660	id11941	-	rpsP	30S ribosomal protein S16	J	784450	784000	784407	784141	212	8	0	0	0	0.27	0	F	E								Ribosomal_S16	PF00886	E	E	1
MPN661	id11968	-		Conserved hypothetical protein MPN_661	V	786668	784500	786138	784489	1319	288	0	0	18	0	0	F	F													x
MPN662	id11977	-	pilB	Peptide methionine sulfoxide reductase msrB (EC 1.8.4.12) (Peptide-methionine (R)-S-oxide reductase)	E	786668	784500	786594	786139	364	124	0	0	10	0	0	F	F								SelR	PF01641	E	E	1		74	22	5	F	NE	F	MPN663
MPN663	id11986	-	ytpR	Putative tRNA-binding protein ytpR	J	789340	786500	787262	786558	564	37	0	0	1	0.2	0	F	E								tRNA_bind	PF01588	F	E	1
MPN664	id12002	-	degV	Uncharacterized protein, DegV family	I	789340	786500	788141	787269	698	0	0.6	0	0	0.64	0	E	E								DegV	PF02645	F	E	1
MPN665	id12024	-	tuf	Elongation factor Tu (EF-Tu)	J	789340	788150	789325	788141	948	0	0.71	0	0	0.75	0	E	E								GTP_EFTU,GTP_EFTU_D3,GTP_EFTU_D2	PF00009,PF03143,PF03144	F,E,E	E,E,NE	3
MPN666	id12025	+		Conserved hypothetical protein MPN_666	R	789390	790180	789410	790165	604	296	0	0	47	0	0	F	F								DUF16	PF07667	NE	NE	1
MPN667	id12043	+	gtaB	UTP--glucose-1-phosphate uridylyltransferase (EC 2.7.7.9) (UDP-glucose pyrophosphorylase) (UDPGP) (Alpha-D-glucosyl-1-phosphate uridylyltransferase) (Uridine diphosphoglucose pyrophosphorylase)	M	789390	791000	790153	791028	700	2	0.06	0	0	0.64	0	E	E								NTP_transferase	PF00483	F	F	1
MPN668	id12065	-	osmC	Organic hydroperoxide resistance protein-like	O	791452	790850	791447	791025	338	147	0	0	15	0	0	F	F								OsmC	PF02566	NE	NE	1
MPN669	id12066	+	tyrS	Tyrosyl-tRNA synthetase (EC 6.1.1.1) (Tyrosine--tRNA ligase) (TyrRS)	J	791370	792650	791473	792672	959	1	0.35	0	0	0.76	0	E	E								tRNA-synt_1b,S4	PF00579,PF01479	NE,E	NE,E	2		103	67	16	NE	NE	E	MPN668
MPN670	id12096	-		Conserved hypothetical protein MPN_670	S	793757	792720	793749	792712	829	22	0	0	2	0.12	0	F	E
MPN671	id12132	-	ftsH	Cell division protease ftsH homolog (EC 3.4.24.-)	O	796462	794180	796431	794302	1703	1	0.65	0	0	0.92	0	E	E								AAA,Peptidase_M41	PF00004,PF01434	F,E	E,E	2
MPN671a	id12104	-	New ORF	New ORF	--	794340		794318	793737	465	162	0	0	14	0	0	F	F													x
MPN672	id12145	-	hpt	Hypoxanthine-guanine phosphoribosyltransferase (HGPRTase) (HGPRT) (EC 2.4.2.8)	F	797655	796400	797181	796612	455	0	0.45	0	0	0.49	0	E	E								Pribosyltran	PF00156	F	E	1
MPN672a	id12135	-	New ORF	New ORF	--	--		796591	796418	139	6	0	0	0	0.19	0	F	E
MPN673	id12151	-	ygbB	2-C-methyl-D-erythritol 2,4-cyclodiphosphate synthase-like	I	797655	796400	797648	797139	407	0	0.41	0	0	0.45	0	E	E								YgbB	PF02542	NE	NE	1
MPN674	id12153	+	ldh	L-lactate dehydrogenase (L-LDH) (EC 1.1.1.27)	C	797795	798800	797819	798757	750	0	0.62	0	0	0.67	0	E	E	E							Ldh_1_N,Ldh_1_C	PF00056,PF02866	F,NE	F,NE	2
MPN675	id12181	-		Uncharacterized protein MPN_675	N	799511	799160	799467	799162	244	125	0	0.02	33	0	0.41	NE*	NE*								DUF16	PF01519	F	E	1	x
MPN676	id12185	+		Uncharacterized protein MPN_676	S	799776	--	799858	800178	256	133	0	0.03	19	0	0	NE	F														82	49	10	NE	NE	F
MPN677	id12223	-	ywfO	DGT (deoxyguanosinetriphosphate triphosphohydrolase) (EC 3.1.5.1). Putative Transcription factor?.	R	803725	800675	802012	800735	1021	0	0.73	0	0	0.78	0	E	E								HD	PF01966	F	F	1
MPN678	id12248	-	gltX	Glutamyl-tRNA synthetase (EC 6.1.1.17) (Glutamate--tRNA ligase) (GluRS)	J	803725	800675	803447	801993	1164	0	0.78	0	0	0.82	0	E	E								tRNA-synt_1c	PF00749	E	E	1		278	26	2	F	E	E	MPN679
MPN679	id12259	-	ksgA	Dimethyladenosine transferase (EC 2.1.1.-) (S-adenosylmethionine-6-N', N'-adenosyl(rRNA) dimethyltransferase) (16S rRNA dimethylase) (High level kasugamycin resistance protein ksgA) (Kasugamycin dimethyltransferase)	J	805859	803400	804225	803434	633	83	0	0	3	0.01	0	F	E								RrnaAD	PF00398	E	E	1
MPN680	id12272	-	yidC	Inner membrane protein oxaA; Membrane insertion of proteins	U	805859	803400	805375	804218	925	2	0.12	0	1	0.4	0	E	E								6KD_IMP	PF02096	E	E	1
MPN681	id12276	-	rnpA	Ribonuclease P protein component (RNaseP protein) (RNase P protein) (EC 3.1.26.5) (Protein C5)	J	805859	803400	805712	805356	284	0	0.31	0	0	0.34	0	E	E								Ribonuclease_P	PF00825	E	E	1
MPN682	id12279	-	rpmH	50S ribosomal protein L34	J	805859	805680	805848	805702	116	2	0	0	0	0.16	0	F	E								Ribosomal_L34	PF00468	F	NE	1
MPN683	id12291	-	devA	Putative ABC transporter ATP-binding protein MPN_683	P	813450	805863	806890	805871	815	29	0	0	8	0	0	F	F								ABC_tran	PF00005,PF00005,PF05729	NE,NE,F	NE,NE,E	3	x
MPN684	id12369	-	mpn684	Uncharacterized ABC transporter permease MPN_684	P	813450	805863	812540	806892	4518	4	0.7	0	0	1	0	E	E								FtsX	PF02687	NE	NE	1
MPN685	id12385	-	cysA	Sulfate/thiosulfate import ATP-binding protein cysA (EC 3.6.3.25)	P	813450	812200	813400	812546	684	1	0.22	0	0	0.64	0	E	E								ABC_tran	PF00005	NE	NE	1
MPN686	id12405	-	dnaA	Chromosomal replication initiator protein dnaA	L	816355	813520	814787	813468	1055	0	0.75	0	0	0.79	0	E	E								Bac_DnaA,Bac_DnaA_C,DnaA_N	PF00308,PF08299,PF11638	F,NE,E	E,NE,NE	3
MPN687	id12414	-		Uncharacterized protein MPN_687	S	816355	813520	815539	814787	602	55	0	0	0	0.59	0	F	E
MPN688	id12426	-	soj	ParA family protein MPN_688	D	816355	815200	816338	815526	650	115	0	0	8	0	0	F	F								CbiA	PF01656	NE	NE	1
Mpnr01	id01810	+	16S rRNA	Functional RNA	-	118250	118918	118312	119825	1211	0	0.79	0	0	0.83	0	E	E
Mpnr02		+	23S rRNA	Functional RNA	-	118250	119818	120057	122961	2324	0	0.95	0	0	0.97	0	E	E
Mpnr03		+	5S rRNA	Functional RNA	-	118250	123130	122999	123130	105	5	0	0	0	0.14	0	F	E
MPNs01		-	4.5S rRNA	Functional RNA	-	463954	463875	463954	463876	62	4	0	0	0	0.09	0	F	E
MPNs03		-	Non Coding RNA	Functional RNA	-	571801	571478	571801	571431	296	0	0.32	0	0	0.35	0	E	E
MPNs04		+	10sa RNA	Functional RNA	-	571821	572220			319	0	0.34	0	0	0.38	0	E	E
MPNt01		-	tRNA-Ala	Functional RNA	-	19231	19078	19149	19074	60	0	0.07	0	0	0.08	0	E	E
MPNt02		-	tRNA-Ile	Functional RNA	-	19231	19078	19231	19155	60	0	0.07	0	0	0.08	0	E	E
MPNt03		-	tRNA-Ser	Functional RNA	-	93150	93050	93140	93052	70	3	0	0	1	0	0	F	F
MPNt04		-	tRNA-Thr	Functional RNA	-	156435	156350	156432	156359	59	11	0	0	2	0	0.01	F	NE
MPNt05		+	tRNA-Cys	Functional RNA	-	358239	358615	358243	358319	60	0	0.07	0	0	0.08	0	E	E
MPNt06		+	tRNA-Pro	Functional RNA	-	358239	358615	358371	358447	60	0	0.07	0	0	0.08	0	E	E
MPNt07		+	tRNA-Met	Functional RNA	-	358239	358615	358452	358528	60	3	0	0	0	0.08	0	F	E
MPNt08		+	tRNA-Ile	Functional RNA	-	358239	358615	358539	358614	60	0	0.07	0	0	0.08	0	E	E
MPNt09		+	tRNA-Ser	Functional RNA	-	358575	358987	358655	358745	72	0	0.09	0	0	0.1	0	E	E
MPNt10		+	tRNA-Met	Functional RNA	-	358575	358987	358758	358834	60	0	0.07	0	0	0.08	0	E	E
MPNt11		+	tRNA-Asp	Functional RNA	-	358575	358987	358836	358909	59	0	0.07	0	0	0.08	0	E	E
MPNt12		+	tRNA-Phe	Functional RNA	-	358575	358987	358911	358986	60	1	0	0	0	0.08	0	F	E
MPNt13		+	tRNA-Phe	Functional RNA	-	373078	373158	373083	373159	60	0	0.07	0	0	0.08	0	E	E
MPNt14		-	tRNA-Gly	Functional RNA	-	427653	427580	427648	427575	59	4	0	0	2	0	0.01	F	NE
MPNt15		+	tRNA-Arg	Functional RNA	-	429258	429359	429284	429358	60	31	0	0.19	5	0	0.14	NE	NE
MPNt16		+	tRNA-Trp	Functional RNA	-	429432	429500	429432	429505	59	5	0	0	1	0	0	F	F
MPNt17		-	tRNA-Arg	Functional RNA	-	453342	453260	453336	453260	60	8	0	0	1	0	0	F	F
MPNt18		-	tRNA-Gly	Functional RNA	-	482745	482280	482358	482285	59	3	0	0	0	0.08	0	F	E
MPNt19		-	tRNA-Leu	Functional RNA	-	482745	482280	482450	482365	68	0	0.08	0	0	0.1	0	E	E
MPNt20		-	tRNA-Lys	Functional RNA	-	482745	482280	482525	482451	60	0	0.07	0	0	0.08	0	E	E
MPNt21		-	tRNA-Gln	Functional RNA	-	482745	482280	482643	482569	60	0	0.07	0	0	0.08	0	E	E
MPNt22		-	tRNA-Tyr	Functional RNA	-	482745	482280	482735	482649	68	1	0	0	0	0.1	0	F	E
MPNt23		+	tRNA-Trp	Functional RNA	-	487393	487470	487394	487468	60	1	0	0	0	0.08	0	F	E
MPNt24		+	tRNA-Ser	Functional RNA	-	555142	555330	555142	555232	72	0	0.09	0	0	0.1	0	E	E
MPNt25		+	tRNA-Ser	Functional RNA	-	558613	555330	555234	555322	70	13	0	0	7	0	0.22	F	NE
MPNt26		+	tRNA-Ser	Functional RNA	-	558613	558724	558635	558724	71	43	0	0.51	15	0	0.95	NE	NE
MPNt27		-	tRNA-Leu	Functional RNA	-	562639	562060	562142	562058	68	0	0.08	0	0	0.1	0	E	E
MPNt28		-	tRNA-Lys	Functional RNA	-	562639	562060	562222	562147	60	9	0	0	0	0.08	0	F	E
MPNt29		-	tRNA-Thr	Functional RNA	-	562639	562060	562310	562235	60	0	0.07	0	0	0.08	0	E	E
MPNt30		-	tRNA-Val	Functional RNA	-	562639	562060	562387	562312	60	0	0.07	0	0	0.08	0	E	E
MPNt31		-	tRNA-Thr	Functional RNA	-	562639	562060	562469	562395	60	0	0.07	0	0	0.08	0	E	E
MPNt32		-	tRNA-Glu	Functional RNA	-	562639	562060	562547	562471	60	0	0.07	0	0	0.08	0	E	E
MPNt33		-	tRNA-Asn	Functional RNA	-	562639	562060	562630	562556	60	1	0	0	0	0.08	0	F	E
MPNt34		+	tRNA-His	Functional RNA	-	643903	643990	643913	643988	60	0	0.07	0	0	0.08	0	E	E
MPNt35		-	tRNA-Leu	Functional RNA	-	645076	644990	645055	644970	68	1	0	0	0	0.1	0	F	E
MPNt36		+	tRNA-Leu	Functional RNA	-	648900	649025	648912	648993	65	37	0	0.37	6	0	0.18	NE	NE
MPNt37		-	tRNA-Arg	Functional RNA	-	680480	680410	680475	680400	60	4	0	0	0	0.08	0	F	E
ncMPN002		+				13410	14200			632	378	0	0.33	97	0	0.76	NE	NE		MPN012-MPN011	A-A	ALL-NONE	ALL-NONE	PART-PART	NE-NE
ncMPN005		+				15895	16000			84	55	0	0.72	4	0	0.01	NE	NE		MPN014	S	PART	NONE	NONE	NE
ncMPN006		+				57400	57920			416	323	0	1	126	0	1	NE	NE		MPN048	S	PART	NONE	NONE	NE
ncMPN007		+				61738	62040			242	160	0	0.85	55	0	1	NE	NE		MPN050	A	PART	NONE	NONE	E
ncMPN010		+				88180	88340			128	3	0	0	0	0.17	0	F	E		MPN074	A	NONE	PART	PART	E
ncMPN011		+				88745	88840			76	1	0	0	0	0.11	0	F	E		MPN075	S	NONE	PART	NONE	E
ncMPN012		+				91210	92600			1112	804	0	1	274	0	1	NE	NE		MPN077	A	PART	ALL	PART	NE
ncMPN013		+				96173	96450			221	164	0	1	52	0	1	NE	NE		MPN080	S	PART	NONE	NONE	E
ncMPN014		+				99078	99175			77	0	0.1	0	0	0.11	0	E	E		MPN080	S	NONE	PART	NONE	E
ncMPN015		+				108600	108680			64	42	0	0.71	11	0	0.79	NE	NE		IG	IG	IG	IG	IG
ncMPN016		+				109300	109420			96	71	0	0.95	19	0	0.94	NE	NE		MPN087	S	PART	NONE	NONE	NE
ncMPN019		+				167025	167500			380	276	0	1	91	0	1	NE	NE		IG	IG	IG	IG	IG
ncMPN021		+				172240	172400			128	5	0	0	0	0.17	0	F	E		MPN133	S	PART	NONE	NONE	F
ncMPN022		+				229687	229880			155	0	0.18	0	0	0.2	0	E	E		MPN186	S	PART	PART	NONE	E
ncMPN024		+				238812	239200			310	9	0	0	0	0.37	0	F	E		MPN198	S	NONE	PART	PART	E
ncMPN025		+				239378	239800			338	4	0	0	0	0.39	0	F	E		MPN199	S	PART	NONE	NONE	E
ncMPN026		+				241003	241150			117	1	0.01	0	0	0.16	0	E	E		MPN199	S	NONE	NONE	PART	E
ncMPN027		+				253212	253483			217	162	0	1	58	0	1	NE	NE		IG	IG	IG	IG	IG
ncMPN028		+				265332	265450			94	0	0.11	0	0	0.13	0	E	E		MPN214	A	PART	PART	NONE	E
ncMPN029		+				265670	265770			80	16	0	0	0	0.11	0	F	E		IG	IG	IG	IG	IG
ncMPN030		+				276686	276775			71	0	0.09	0	0	0.1	0	E	E		MPN225	S	PART	NONE	NONE	E
ncMPN031		+				284469	284700			185	85	0	0	26	0	0.51	F	NE		IG	IG	IG	IG	IG
ncMPN032		+				323470	323700			184	131	0	0.96	50	0	1	NE	NE		IG	IG	IG	IG	IG
ncMPN034		+				348825	350250			1140	182	0	0	24	0	0	F	F		MPN291-MPN291-MPN293	A-A-A	NONE-ALL-ALL	NONE-ALL-ALL	PART-ALL-PART	E-E-E
ncMPN036		+				398612	398775			131	0	0.16	0	0	0.18	0	E	E		MPN336	A	PART	PART	NONE	E
ncMPN037		+				411946	412460			412	280	0	0.97	103	0	1	NE	NE		IG	IG	IG	IG	IG
ncMPN038		+				432415	432680			212	0	0.24	0	0	0.27	0	E	E		MPN362	S	NONE	PART	PART	E
ncMPN039		+				449750	450170			336	209	0	0.6	43	0	0.25	NE	NE		MPN376	A	PART	NONE	NONE	NE
ncMPN040		+				450692	450750			46	27	0	0.46	11	0	0.97	NE	NE		MPN376	A	PART	PART	NONE	NE
ncMPN041		+				451000	452890			1512	1052	0	1	376	0	1	NE	NE		MPN376a-MPN376	A-A	ALL-NONE	ALL-PART	ALL-PART	NE-NE
ncMPN042		+				457039	457200			129	55	0	0	13	0	0.12	F	NE		MPN380-MPN379	S-S	PART-NONE	NONE-NONE	NONE-PART	NE-E
ncMPN043		+				459957	460408			361	9	0	0	1	0.1	0	F	E		MPN384-MPN383	A-A	PART-NONE	NONE-PART	NONE-ALL	E-E
ncMPN044		+				460418	460520			82	0	0.1	0	0	0.11	0	E	E		MPN384	A	PART	NONE	NONE	E
ncMPN045		+				460835	461290			364	0	0.38	0	0	0.42	0	E	E		MPN384	A	PART	PART	NONE	E
ncMPN046		+				461295	461400			84	0	0.1	0	0	0.12	0	E	E		MPN384	A	NONE	PART	NONE	E
ncMPN047		+				468454	469000			436	93	0	0	9	0	0	F	F		MPN391	A	NONE	PART	PART	F
ncMPN049		+				471462	471580			94	44	0	0.04	8	0	0.08	NE	NE		MPN394	A	PART	NONE	NONE	F
ncMPN050		+				480897	481180			227	135	0	0.38	30	0	0.37	NE	NE		MPN400	A	NONE	PART	NONE	F
ncMPN051		+				482025	482100			60	42	0	0.83	17	0	1	NE	NE		IG	IG	IG	IG	IG
ncMPN052		+				482238	482350			90	14	0	0	6	0	0.03	F	NE		MPNt18	A	ALL	ALL	PART	E
ncMPN053		+				483325	483640			252	44	0	0	11	0	0	F	F		MPN402	S	PART	NONE	NONE	E
ncMPN054		+				485152	485380			182	118	0	0.75	27	0	0.62	NE	NE		MPN403	S	PART	ALL	PART	NE
ncMPN055		+				490325	490650			260	155	0	0.38	51	0	0.99	NE	NE		MPN407a-MPN408-MPN408a	S-S-S	NONE-PART-PART	PART-NONE-ALL	ALL-NONE-ALL	NE-NE-NE
ncMPN056		+				505640	505890			200	0	0.23	0	0	0.26	0	E	E		MPN419	A	NONE	NONE	PART	E
ncMPN057		+				507810	508120			248	24	0	0	0	0.31	0	F	E		MPN421	A	NONE	PART	NONE	E
ncMPN058		+				509125	509220			76	0	0.09	0	0	0.11	0	E	E		MPN422	A	NONE	PART	NONE	E
ncMPN059		+				509878	509940			50	3	0	0	0	0.07	0	F	E		MPN423	A	PART	NONE	NONE	E
ncMPN060		+				511833	511930			77	0	0.1	0	0	0.11	0	E	E		MPN426	A	PART	NONE	NONE	E
ncMPN061		+				517155	517200			36	0	0.05	0	0	0.05	0.01	E	F		MPN429	A	NONE	PART	NONE	E
ncMPN062		+				518877	519080			163	14	0	0	2	0	0	F	F		MPN431	A	PART	NONE	NONE	E
ncMPN063		+				530405	530570			132	109	0	1	54	0	1	NE	NE		MPN437	A	NONE	NONE	PART	NE
ncMPN064		+				531550	531700			120	77	0	0.69	32	0	1	NE	NE		MPN438	A	NONE	NONE	PART	NE
ncMPN065		+				532778	532960			146	86	0	0.38	21	0	0.56	NE*	NE*		MPN440	A	PART	NONE	NONE	NE
ncMPN066		+				533810	533890			64	39	0	0.53	15	0	0.98	NE*	NE*		MPN440	A	NONE	PART	NONE	NE
ncMPN067		+				538250	538420			136	0	0.16	0	0	0.18	0	E	E		MPN444	A	PART	NONE	NONE	E
ncMPN068		+				540662	540800			110	0	0.13	0	0	0.15	0	E	E		MPN444	A	NONE	NONE	PART	E
ncMPN069		+				541486	541700			172	0	0.2	0	0	0.22	0	E	E		MPN444	A	NONE	NONE	PART	E
ncMPN070		+				543305	543450			116	46	0	0	4	0	0	NE*	NE*		MPN447	A	PART	NONE	NONE	E
ncMPN071		+				544628	544700			58	1	0	0	0	0.08	0	NE*	NE*		MPN447	A	NONE	PART	NONE	E
ncMPN072		+				544790	544900			88	14	0	0	0	0.12	0	NE*	NE*		MPN447	A	NONE	PART	NONE	E
ncMPN073		+				545912	546065			123	18	0	0	1	0.01	0	NE*	NE*		MPN447	A	NONE	NONE	PART	E
ncMPN074		+				547625	547800			140	0	0.17	0	0	0.19	0	E	E		MPN449	A	PART	PART	NONE	E
ncMPN075		+				549055	549270			172	0	0.2	0	0	0.22	0	E	E		MPN450	A	NONE	PART	NONE	E
ncMPN076		+				550546	550750			164	85	0	0.06	20	0	0.27	NE	NE		MPN452-MPN451	A-A	PART-NONE	NONE-NONE	NONE-PART	E-NE
ncMPN077		+				556309	556430			97	18	0	0	0	0.13	0	NE*	NE*		MPN456	A	PART	PART	NONE	F
ncMPN078		+				556616	556885			215	33	0	0	6	0	0	NE*	NE*		MPN456	A	NONE	PART	NONE	F
ncMPN079		+				557772	557860			70	0	0.09	0	0	0.1	0	NE*	NE*		MPN456	A	NONE	NONE	PART	F
ncMPN080		+				560140	560300			128	47	0	0	15	0	0.26	F	NE		MPN459-MPN458	A-A	PART-NONE	NONE-NONE	NONE-PART	F-NE
ncMPN081		+				562660	562740			64	0	0.08	0	0	0.09	0	E	E		MPN460	A	PART	NONE	NONE	E
ncMPN083		+				569330	569580			200	93	0	0	35	0	0.9	F	NE		MPN466	A	PART	ALL	PART	NE
ncMPN084		+				570165	570310			116	52	0	0.01	16	0	0.5	NE	NE		IG	IG	IG	IG	IG
ncMPN085		+				571563	571650			69	0	0.09	0	0	0.1	0	E	E		MPNs03	A	NONE	PART	NONE	E
ncMPN086		+				572808	573000			154	13	0	0	0	0.2	0	F	E		MPN469	A	NONE	NONE	PART	E
ncMPN087		+				576663	576800			109	49	0	0.01	8	0	0.03	NE	NE		MPN474	A	NONE	NONE	PART	F
ncMPN088		+				596490	596630			112	92	0	1	40	0	1	NE	NE		IG	IG	IG	IG	IG
ncMPN089		+				596763	597600			669	242	0	0	24	0	0	F	F		MPN490	A	ALL	ALL	PART	F
ncMPN090		+				599595	599900			244	131	0	0.07	30	0	0.22	NE	NE		MPN492	A	PART	PART	NONE	NE
ncMPN091		+				618643	618900			205	131	0	0.71	46	0	1	NE	NE		MPN508	A	PART	NONE	NONE	NE
ncMPN092		+				623983	624210			181	106	0	0.34	24	0	0.4	NE	NE		MPN510	A	NONE	NONE	PART	NE
ncMPN093		+				637866	638138			218	178	0	1	76	0	1	NE	NE		IG	IG	IG	IG	IG
ncMPN094		+				641230	641380			120	0	0.14	0	0	0.16	0	E	E		MPN520	A	NONE	PART	NONE	E
ncMPN095		+				645860	645970			88	26	0	0	5	0	0.01	F	NE		MPN524	A	NONE	NONE	PART	NE
ncMPN096		+				656095	656460			292	204	0	0.98	62	0	1	NE	NE		MPN533	A	NONE	NONE	PART	E
ncMPN097		+				664700	664820			96	53	0	0.25	21	0	0.98	NE	NE		MPN545-MPN544	A-S	PART-NONE	NONE-NONE	NONE-PART	F-E
ncMPN098		+				665158	665220			50	17	0	0.01	0	0.07	0	NE	E		MPN545	A	NONE	PART	NONE	F
ncMPN099		+				681820	682030			168	65	0	0	3	0	0	F	F		MPN561	S	PART	NONE	NONE	F
ncMPN100		+				683648	684500			682	0	0.59	0	0	0.63	0	E	E		MPN563	A	PART	ALL	PART	E
ncMPN101		+				684865	685090			180	102	0	0.23	33	0	0.93	NE	NE		MPN564	A	PART	PART	NONE	NE
ncMPN102		+				687560	687660			80	41	0	0.14	7	0	0.11	NE	NE		MPN567	A	PART	NONE	NONE	F
ncMPN103		+				690526	690650			100	45	0	0.02	16	0	0.73	NE	NE		MPN568	A	PART	NONE	NONE	E
ncMPN104		+				702942	703380			350	258	0	1	105	0	1	NE	NE		MPN581	A	PART	ALL	PART	NE
ncMPN105		+				703758	703950			154	118	0	1	56	0	1	NE	NE		MPN582	A	PART	NONE	NONE	NE
ncMPN106		+				708540	709300			608	352	0	0.15	97	0	0.86	NE	NE		MPN587-MPN586	A-A	ALL-NONE	PART-PART	NONE-ALL	NE-NE
ncMPN107		+				711415	711620			164	108	0	0.79	34	0	0.99	NE*	NE*		MPN589	A	ALL	PART	NONE	NE
ncMPN108		+				716564	716800			188	132	0	0.95	47	0	1	NE	NE		MPN594	A	PART	NONE	NONE	NE
ncMPN109		+				733790	734120			264	194	0	1	67	0	1	NE	NE		MPN612	A	PART	PART	NONE	NE
ncMPN110		+				739840	740075			188	0	0.22	0	0	0.24	0	E	E		MPN617	A	PART	PART	NONE	E
ncMPN111		+				752355	753150			636	81	0	0	26	0	0	F	F		MPN627-MPN626	A-S	ALL-NONE	PART-PART	NONE-ALL	E-NE
ncMPN112		+				757434	757550			92	0	0.11	0	0	0.13	0	E	E		MPN630	A	NONE	NONE	PART	E
ncMPN113		+				761110	761400			232	151	0	0.79	65	0	1	NE	NE		IG	IG	IG	IG	IG
ncMPN114		+				770073	770250			141	122	0	1	64	0	1	NE	NE		MPN644	A	PART	PART	NONE	NE
ncMPN115		+				775995	776360			292	192	0	0.85	60	0	1	NE	NE		MPN651	S	PART	NONE	NONE	NE
ncMPN116		+				778590	778730			112	65	0	0.36	15	0	0.46	NE	NE		MPN653	S	PART	PART	NONE	NE
ncMPN117		+				780181	780310			103	35	0	0	2	0	0	F	F		IG	IG	IG	IG	IG
ncMPN119		+				782321	782410			71	20	0	0	4	0	0.03	F	NE		MPN657	A	NONE	PART	NONE	F
ncMPN120		+				783895	784000			84	0	0.1	0	0	0.12	0	E	E		MPN659	A	NONE	PART	PART	E
ncMPN121		+				785295	785420			100	34	0	0	3	0	0	F	F		MPN661	A	NONE	PART	NONE	F
ncMPN122		+				786507	786850			275	55	0	0	11	0	0	F	F		MPN663-MPN662	A-A	ALL-NONE	PART-NONE	NONE-PART	E-F
ncMPN123		+				787614	787700			68	0	0.08	0	0	0.1	0	E	E		MPN664	A	NONE	PART	NONE	E
ncMPN124		+				797290	797800			408	59	0	0	15	0	0	F	F		MPN673	A	PART	ALL	ALL	E
ncMPN125		+				800642	800780			110	36	0	0	6	0	0	F	F		MPN677	A	PART	NONE	NONE	E
ncMPN126		+				807547	807780			187	0	0.22	0	0	0.24	0	E	E		MPN684	A	PART	NONE	NONE	E
ncMPN127		+				813626	813700			60	0	0.07	0	0	0.08	0	E	E		MPN686	A	PART	NONE	NONE	E
ncMPN200		-				180	45			108	17	0	0	4	0	0	F	F		IG	IG	IG	IG	IG
ncMPN201		-				587	395			154	28	0	0	0	0.2	0	F	E		IG	IG	IG	IG	IG
ncMPN202		-				15700	15560			112	64	0	0.31	12	0	0.19	NE	NE		MPN013	A	NONE	NONE	PART	F
ncMPN204		-				17493	17300			155	17	0	0	4	0	0	F	F		MPN016-MPN015	S-S	PART-NONE	NONE-NONE	NONE-PART	E-F
ncMPN206		-				19408	19295			91	28	0	0	3	0	0	F	F		MPN018	A	PART	NONE	NONE	E
ncMPN208		-				23147	22750			317	82	0	0	10	0	0	F	F		MPN020-MPN019	A-A	PART-NONE	NONE-NONE	NONE-PART	E-E
ncMPN210		-				28965	28505			368	1	0.08	0	0	0.42	0	E	E		MPN023	A	PART	PART	NONE	E
ncMPN211		-				30400	30025			300	0	0.32	0	0	0.36	0	E	E		MPN025-MPN024	A-A	PART-NONE	NONE-PART	NONE-ALL	E-E
ncMPN213		-				33795	33505			232	121	0	0.04	12	0	0	NE	F		MPN028	A	NONE	PART	PART	NE
ncMPN214		-				41195	41040			124	52	0	0	16	0	0.39	F	NE		MPN034	S	NONE	NONE	PART	E
ncMPN215		-				45669	45410			207	133	0	0.73	41	0	0.99	NE	NE		MPN036	A	NONE	NONE	PART	NE
ncMPN217		-				48820	48720			80	51	0	0.65	19	0	0.99	NE	NE		MPN041	A	PART	NONE	NONE	NE
ncMPN218		-				55495	55375			96	0	0.12	0	0	0.13	0	E	E		MPN046	A	NONE	PART	PART	E
ncMPN220		-				57500	57240			208	145	0	0.95	82	0	1	NE	NE		MPN047	A	NONE	NONE	PART	E
ncMPN221		-				65550	64890			528	58	0	0	0	0.54	0	F	E		MPN052	A	PART	PART	NONE	E
ncMPN222		-				66794	66600			156	28	0	0	1	0.02	0	F	E		MPN052	A	NONE	NONE	PART	E
ncMPN223		-				67905	67200			564	403	0	1	135	0	1	NE	NE		IG	IG	IG	IG	IG
ncMPN224		-				68407	68220			149	115	0	1	42	0	1	NE	NE		IG	IG	IG	IG	IG
ncMPN225		-				68970	68820			120	74	0	0.55	17	0	0.54	NE	NE		MPN054	A	NONE	PART	PART	NE
ncMPN226		-				82035	81720			252	94	0	0	14	0	0	F	F		MPN065	A	PART	ALL	PART	F
ncMPN227		-				69100	69038			50	28	0	0.36	6	0	0.42	NE	NE		IG	IG	IG	IG	IG
ncMPN228		-				82628	82375			203	0	0.23	0	0	0.26	0	E	E		MPN066	A	PART	NONE	NONE	E
ncMPN229		-				69293	69150			115	90	0	1	32	0	1	NE	NE		IG	IG	IG	IG	IG
ncMPN230		-				72547	71625			738	12	0	0	1	0.3	0	F	E		MPN056-MPN055	A-A	ALL-NONE	PART-NONE	NONE-PART	E-E
ncMPN231		-				93235	93185			40	32	0	0.95	11	0	0.99	NE	NE		MPN078	A	PART	NONE	NONE	NE
ncMPN232		-				73015	72825			152	21	0	0	2	0	0	F	F		MPN057-MPN056	A-A	PART-NONE	NONE-NONE	NONE-PART	E-E
ncMPN233		-				96148	96005			115	61	0	0.14	2	0	0	NE	F		MPN079	A	NONE	NONE	PART	F
ncMPN234		-				106774	106600			140	80	0	0.29	17	0	0.29	NE	NE		MPN084	A	NONE	PART	PART	NE
ncMPN235		-				108246	108030			172	134	0	1	50	0	1	NE	NE		MPN085	A	NONE	PART	PART	NE
ncMPN236		-				110280	110080			160	105	0	0.78	39	0	1	NE	NE		IG	IG	IG	IG	IG
ncMPN237		-				111708	111630			62	35	0	0.35	5	0	0.12	NE*	NE*		MPN089	A	PART	NONE	NONE	NE
ncMPN238		-				113452	113320			106	72	0	0.83	31	0	1	NE	NE		MPN090	A	NONE	PART	PART	NE
ncMPN239		-				114886	114730			124	85	0	0.87	29	0	1	NE*	NE*		MPN092	A	PART	PART	NONE	NE
ncMPN240		-				118112	117280			666	379	0	0.08	83	0	0.1	NE	NE		IG	IG	IG	IG	IG
ncMPN241		-				119835	119380			364	0	0.38	0	0	0.42	0	E	E		Mpnr01	A	NONE	NONE	PART	E
ncMPN242		-				122928	122700			182	0	0.21	0	0	0.24	0	E	E		Mpnr02	A	NONE	NONE	PART	E
ncMPN243		-				123918	123790			102	68	0	0.78	18	0	0.85	NE	NE		MPN095	A	NONE	PART	PART	NE
ncMPN244		-				124846	124450			316	204	0	0.79	72	0	1	NE	NE		MPN096	A	NONE	PART	PART	NE
ncMPN245		-				125320	125250			56	27	0	0.12	6	0	0.31	NE*	NE*		MPN097	A	PART	NONE	NONE	NE
ncMPN246		-				126568	126170			318	178	0	0.12	41	0	0.27	NE*	NE*		MPN097	A	NONE	NONE	PART	NE
ncMPN247		-				127960	127270			552	263	0	0	67	0	0.09	F	NE		MPN098	A	NONE	NONE	PART	NE
ncMPN249		-				132925	132575			280	142	0	0.01	29	0	0.04	NE*	NE*		MPN102	A	PART	PART	NONE	NE
ncMPN250		-				136752	136550			162	0	0.19	0	0	0.21	0	E	E		MPN105	A	NONE	NONE	PART	E
ncMPN251		-				141665	141600			52	36	0	0.8	14	0	0.99	NE	NE		IG	IG	IG	IG	IG
ncMPN254		-				142576	142350			180	118	0	0.79	28	0	0.71	NE	NE		MPN110-MPN109	A-A	PART-NONE	NONE-NONE	NONE-PART	NE-NE
ncMPN256		-				146941	146810			105	76	0	0.94	36	0	1	NE	NE		IG	IG	IG	IG	IG
ncMPN257		-				149852	149660			154	100	0	0.74	28	0	0.91	NE	NE		MPN114	A	NONE	PART	NONE	NE
ncMPN259		-				154501	154380			97	59	0	0.51	23	0	1	NE	NE		MPN119	A	NONE	PART	PART	NE
ncMPN261		-				162090	161850			192	1	0.03	0	0	0.25	0	E	E		MPN125	A	PART	NONE	NONE	E
ncMPN262		-				163566	163160			324	8	0	0	0	0.38	0	F	E		MPN125	A	NONE	NONE	PART	E
ncMPN263		-				164364	164240			100	74	0	0.96	29	0	1	NE	NE		IG	IG	IG	IG	IG
ncMPN264		-				167207	167080			101	70	0	0.87	25	0	1	NE	NE		IG	IG	IG	IG	IG
ncMPN265		-				168637	168550			69	41	0	0.46	13	0	0.87	NE	NE		IG	IG	IG	IG	IG
ncMPN267		-				170685	170350			268	79	0	0	6	0	0	NE*	NE*		MPN131	A	NONE	PART	PART	F
ncMPN268		-				173242	173050			154	69	0	0	12	0	0.01	F	NE		MPN134-MPN133	A-A	PART-NONE	NONE-NONE	NONE-PART	E-F
ncMPN269		-				190272	190000			218	94	0	0	10	0	0	F	F		MPN143	A	NONE	NONE	PART	NE
ncMPN270		-				195325	195220			84	50	0	0.46	12	0	0.57	NE	NE		MPN147	A	NONE	NONE	PART	NE
ncMPN271		-				197917	197880			29	14	0	0.22	4	0	0.6	NE*	NE*		MPN149	A	NONE	NONE	PART	F
ncMPN272		-				199990	198875			892	528	0	0.3	194	0	1	NE	NE		MPN152-MPN151	A-A	PART-ALL	NONE-ALL	NONE-ALL	NE-NE
ncMPN273		-				207667	207540			101	0	0.12	0	0	0.14	0	E	E		MPN155a	A	NONE	PART	PART	F
ncMPN274		-				213976	213240			588	2	0.04	0	0	0.58	0	E	E		MPN160-MPN159	A-A	ALL-NONE	PART-NONE	NONE-PART	E-F
ncMPN275		-				218980	218400			464	0	0.45	0	0	0.5	0	E	E		MPN166-MPN165	A-A	PART-NONE	NONE-PART	NONE-ALL	E-E
ncMPN276		-				223187	223140			37	0	0.05	0	0	0.05	0	E	E		MPN173	A	PART	PART	NONE	E
ncMPN278		-				224865	224620			196	0	0.22	0	0	0.25	0	E	E		MPN177	A	NONE	PART	PART	E
ncMPN279		-				229666	229520			116	6	0	0	0	0.16	0	F	E		MPN186-MPN185	A-A	PART-NONE	NONE-NONE	NONE-PART	E-E
ncMPN281		-				243000	242800			160	27	0	0	0	0.21	0	NE*	NE*		MPN200	A	NONE	PART	NONE	F
ncMPN282		-				251691	251510			145	0	0.17	0	0	0.19	0	E	E		MPN207	A	NONE	PART	NONE	E
ncMPN283		-				260391	260230			129	0	0.15	0	0	0.17	0	E	E		MPN211	A	PART	PART	NONE	E
ncMPN284		-				271985	271250			588	0	0.53	0	0	0.58	0	E	E		MPN218	A	NONE	NONE	PART	E
ncMPN286		-				291351	291190			129	0	0.15	0	0	0.17	0	E	E		MPN238	A	NONE	PART	PART	E
ncMPN287		-				292588	292375			171	1	0.02	0	0	0.22	0	E	E		MPN240	A	PART	NONE	NONE	E
ncMPN288		-				296061	295940			97	1	0.01	0	0	0.13	0	E	E		MPN243	A	NONE	NONE	PART	E
ncMPN289		-				298672	298560			90	27	0	0	0	0.12	0	F	E		MPN247	A	PART	PART	NONE	F
ncMPN290		-				301015	300900			92	0	0.11	0	0	0.13	0	E	E		MPN249	A	NONE	NONE	PART	E
ncMPN291		-				302946	302878			54	20	0	0.01	2	0	0.02	NE	NE		MPN251	A	NONE	NONE	PART	F
ncMPN294		-				309596	309440			124	2	0	0	0	0.17	0	F	E		MPN258	A	NONE	NONE	PART	E
ncMPN295		-				313545	313050			396	0	0.4	0	0	0.44	0	E	E		MPN261	A	NONE	PART	NONE	E
ncMPN296		-				313855	313700			124	0	0.15	0	0	0.17	0	E	E		MPN261	A	NONE	NONE	PART	E
ncMPN297		-				320765	320675			72	0	0.09	0	0	0.1	0	E	E		MPN269	A	NONE	PART	PART	E
ncMPN298		-				323140	322670			376	213	0	0.13	55	0	0.59	NE	NE		IG	IG	IG	IG	IG
ncMPN299		-				323990	323882			86	60	0	0.86	12	0	0.54	NE	NE		IG	IG	IG	IG	IG
ncMPN300		-				328327	328238			71	19	0	0	7	0	0.2	F	NE		MPN278-MPN277	A-A	PART-NONE	NONE-NONE	NONE-PART	F-E
ncMPN301		-				332810	332320			392	0	0.4	0	0	0.44	0	E	E		MPN280	A	NONE	PART	PART	E
ncMPN302		-				337976	337775			161	100	0	0.58	27	0	0.82	NE*	NE*		MPN284	A	PART	NONE	NONE	NE
ncMPN303		-				340880	340600			224	20	0	0	9	0	0	F	F		IG	IG	IG	IG	IG
ncMPN304		-				355230	355142			70	0	0.09	0	0	0.1	0	E	E		MPN301	A	PART	NONE	NONE	E
ncMPN306		-				360405	360250			124	61	0	0.04	8	0	0.01	NE	NE		MPN305	A	NONE	NONE	PART	F
ncMPN307		-				361440	361318			98	55	0	0.28	13	0	0.46	NE	NE		MPN306	A	NONE	NONE	PART	F
ncMPN308		-				361733	361600			107	54	0	0.08	12	0	0.24	NE	NE		MPN307	A	PART	NONE	NONE	NE
ncMPN309		-				363210	362675			428	259	0	0.43	59	0	0.41	NE	NE		MPN308	A	PART	PART	NONE	NE
ncMPN310		-				364707	364340			293	122	0	0	25	0	0	F	F		MPN309	A	PART	PART	NONE	NE
ncMPN311		-				365496	365280			172	91	0	0.09	22	0	0.34	NE	NE		MPN310-MPN309	A-A	PART-NONE	NONE-NONE	NONE-PART	F-NE
ncMPN312		-				369520	369280			192	46	0	0	2	0	0	F	F		MPN310	A	NONE	NONE	PART	F
ncMPN313		-				373355	373225			104	66	0	0.64	19	0	0.88	NE	NE		IG	IG	IG	IG	IG
ncMPN314		-				378387	378210			141	0	0.17	0	0	0.19	0	E	E		MPN318	A	NONE	NONE	PART	E
ncMPN315		-				385682	385155			421	249	0	0.3	88	0	1	NE	NE		MPN324	A	NONE	NONE	PART	NE
ncMPN316		-				388908	388250			526	232	0	0	29	0	0	F	F		MPN330	A	PART	ALL	ALL	F
ncMPN317		-				395860	395630			184	125	0	0.89	23	0	0.29	NE	NE		MPN334	A	NONE	PART	PART	NE
ncMPN318		-				401278	401120			126	0	0.15	0	0	0.17	0	E	E		MPN337	A	NONE	NONE	PART	E
ncMPN319		-				403180	403038			114	0	0.14	0	0	0.16	0	E	E		MPN338	A	NONE	NONE	PART	E
ncMPN320		-				406625	406350			220	124	0	0.19	30	0	0.43	NE	NE		MPN341	A	NONE	PART	NONE	NE
ncMPN321		-				407738	407622			92	52	0	0.31	10	0	0.23	NE	NE		MPN341	A	NONE	NONE	PART	NE
ncMPN322		+				415475	416030			444	323	0	1	104	0	1	NE	NE		MPN348a	A	ALL	ALL	PART	NE
ncMPN323		-				409395	409295			80	53	0	0.75	17	0	0.96	NE	NE		MPN342	A	NONE	NONE	PART	NE
ncMPN324		-				416880	416683			157	0	0.18	0	0	0.21	0	E	E		MPN349	A	PART	PART	NONE	E
ncMPN326		-				431620	431400			176	0	0.2	0	0	0.23	0	E	E		MPN361	A	NONE	NONE	PART	E
ncMPN327		-				443087	441770			1053	223	0	0	44	0	0	NE*	NE*		MPN370	A	PART	ALL	PART	F
ncMPN328		-				447085	446962			99	55	0	0.26	7	0	0.03	NE	NE		IG	IG	IG	IG	IG
ncMPN329		-				457910	457600			248	125	0	0.01	42	0	0.88	NE	NE		MPN380	A	NONE	PART	PART	NE
ncMPN330		-				473207	473000			165	0	0.19	0	0	0.22	0	E	E		MPN395	S	PART	PART	NONE	E
ncMPN331		-				477253	477180			59	37	0	0.6	5	0	0.15	NE	NE		MPN397	A	PART	PART	NONE	NE
ncMPN333		-				491444	491280			132	85	0	0.7	24	0	0.9	NE	NE		MPN408	A	NONE	PART	NONE	NE
ncMPN334		-				491750	491520			184	103	0	0.19	37	0	0.99	NE	NE		MPN408	A	NONE	PART	NONE	NE
ncMPN335		-				493534	492700			<<<<<<	168	0	0	32	0	0	NE*	NE*		MPN409	A	ALL	PART	NONE	F
ncMPN336		-				499968	499850			94	14	0	0	1	0.01	0	F	E		MPN415	A	PART	NONE	NONE	F
ncMPN337		-				501498	501300			158	10	0	0	0	0.21	0	F	E		MPN416	A	NONE	PART	PART	E
ncMPN338		-				520650	520375			220	0	0.25	0	0	0.28	0	E	E		MPN432	S	NONE	PART	PART	E
ncMPN339		-				563350	562850			400	0	0.4	0	0	0.45	0	E	E		MPN460	S	PART	PART	NONE	E
ncMPN340		-				591265	591120			116	0	0.14	0	0	0.16	0	E	E		MPN487	A	NONE	PART	NONE	E
ncMPN341		-				591705	591500			164	0	0.19	0	0	0.22	0	E	E		MPN487	A	NONE	NONE	PART	E
ncMPN342		-				596738	596653			68	46	0	0.78	16	0	0.98	NE	NE		IG	IG	IG	IG	IG
ncMPN343		-				607514	605500			1612	491	0	0	100	0	0	F	F		MPN498-MPN499-MPN500	A-A-A	NONE-ALL-ALL	NONE-ALL-ALL	PART-ALL-PART	NE-NE-F
ncMPN344		-				620510	620220			232	182	0	1	59	0	1	NE	NE		IG	IG	IG	IG	IG
ncMPN345		-				624765	624640			100	72	0	0.93	27	0	1	NE	NE		IG	IG	IG	IG	IG
ncMPN346		-				625123	624920			163	106	0	0.75	32	0	0.97	NE	NE		MPN511	S	PART	NONE	NONE	NE
ncMPN347		-				627535	627388			117	73	0	0.59	17	0	0.58	NE	NE		IG	IG	IG	IG	IG
ncMPN348		-				636549	636420			103	12	0	0	0	0.14	0	F	E		MPN516	S	NONE	NONE	PART	E
ncMPN349		-				642723	642575			118	5	0	0	0	0.16	0	F	E		MPN520	S	NONE	NONE	PART	E
ncMPN350		-				643212	642900			250	118	0	0	18	0	0	F	F		MPN521	A	PART	ALL	PART	F
ncMPN351		-				643992	643300			554	261	0	0	52	0	0	F	F		MPNt34-MPN522	A-A	ALL-PART	ALL-ALL	ALL-ALL	E-F
ncMPN352		-				651276	650925			281	128	0	0	20	0	0	F	F		MPN529	S	PART	ALL	ALL	F
ncMPN353		-				657224	656675			439	304	0	0.99	108	0	1	NE	NE		MPN535-MPN534	A-A	ALL-NONE	PART-PART	NONE-ALL	NE-NE
ncMPN354		-				663390	662700			552	7	0	0	0	0.56	0	F	E		MPN544-MPN543	A-A	PART-NONE	NONE-NONE	NONE-PART	E-E
ncMPN355		-				664435	664200			188	1	0.02	0	0	0.24	0	E	E		MPN544	A	NONE	NONE	PART	E
ncMPN356		-				666605	666400			164	8	0	0	3	0	0	F	F		MPN547-MPN546	S-S	PART-NONE	NONE-NONE	NONE-PART	E-E
ncMPN357		-				670569	670480			71	32	0	0.04	0	0.1	0	NE	E		MPN550	S	PART	NONE	NONE	F
ncMPN358		-				677306	677090			172	4	0	0	0	0.22	0	F	E		MPN556	S	NONE	NONE	PART	E
ncMPN359		-				678640	678550			72	0	0.09	0	0	0.1	0	E	E		MPN557	A	NONE	PART	PART	E
ncMPN360		-				691910	691820			72	38	0	0.2	10	0	0.54	NE	NE		MPN570	S	PART	NONE	NONE	NE
ncMPN361		-				703742	703270			378	270	0	1	83	0	1	NE	NE		MPN581	S	NONE	PART	ALL	NE
ncMPN362		-				711217	710925			234	116	0	0.01	12	0	0	NE	F		MPN588	S	NONE	NONE	PART	NE
ncMPN363		-				718745	718500			196	145	0	1	56	0	1	NE	NE		MPN596	S	NONE	NONE	PART	NE
ncMPN364		-				738921	738320			481	13	0	0	2	0.03	0	F	E		MPN615	S	PART	ALL	PART	E
ncMPN365		-				742352	741810			434	0	0.43	0	0	0.47	0	E	E		MPN618	S	NONE	NONE	PART	E
ncMPN367		-				759226	758925			241	0	0.27	0	0	0.3	0	E	E		MPN632	A	PART	PART	NONE	E
ncMPN368		-				765515	765395			96	77	0	1	28	0	1	NE	NE		MPN638	A	NONE	NONE	PART	NE
ncMPN369		-				776443	776220			179	102	0	0.25	41	0	1	NE	NE		MPN651	A	PART	NONE	NONE	NE
ncMPN370		-				778546	778210			268	201	0	1	76	0	1	NE	NE		MPN653-MPN652	A-A	PART-NONE	NONE-NONE	NONE-PART	NE-NE
ncMPN371		-				781254	781120			108	0	0.13	0	0	0.15	0	E	E		MPN656-MPN655a	S-A	PART-PART	NONE-NONE	NONE-NONE	E-E
ncMPN372		-				786668	786330			270	105	0	0	15	0	0	F	F		MPN663-MPN662	S-S	PART-NONE	NONE-PART	NONE-ALL	E-F
ncMPN373		-				789571	789540			25	12	0	0.24	2	0	0.3	NE	NE		MPN666	A	PART	NONE	NONE	F
ncMPN374		-				791993	791943			40	0	0.05	0	0	0.06	0	E	E		MPN669	A	NONE	PART	NONE	E
ncMPN375		-				800032	799800			186	88	0	0.01	13	0	0	NE	F		MPN676	A	ALL	PART	NONE	F
ncMPN376		-				800460	800400			48	26	0	0.3	6	0	0.47	NE	NE		IG	IG	IG	IG	IG
ncMPN377		-				800550	800495			44	24	0	0.33	7	0	0.7	NE	NE		IG	IG	IG	IG	IG
ncMPN378		-				803725	803500			180	11	0	0	0	0.23	0	F	E		MPN679	S	PART	PART	NONE	E
ncMPN379		-				813451	813000			361	11	0	0	1	0.1	0	F	E		MPN685	S	NONE	PART	ALL	E
ncMPN380		-				813514	813485			23	0	0.03	0	0	0.03	0.04	E	F		MPN686	S	PART	NONE	NONE	E
ncMPN381		-				777842	777720			98	60	0	0.53	25	0	1	NE	NE		MPN652	A	PART	PART	NONE	NE
ncMPN382		+				582	652			56	0	0.07	0	0	0.08	0	E	E		IG	IG	IG	IG	IG
ncMPN383		-				778193	777900			235	176	0	1	65	0	1	NE	NE		MPN652	A	NONE	PART	NONE	NE
ncMPN384		+				134170	134430			208	141	0	0.9	41	0	0.98	NE	NE		MPN103	A	PART	ALL	PART	NE
ncMPN385		-				351990	351850			112	65	0	0.36	17	0	0.65	NE	NE		MPN297-MPN296	A-A	PART-NONE	NONE-PART	NONE-ALL	F-E
ncMPN386		-				88485	88370			92	3	0	0	0	0.13	0	F	E		MPN075	A	PART	NONE	NONE	E
ncMPN387		-				70044	69825			175	139	0	1	36	0	0.99	NE	NE		IG	IG	IG	IG	IG
ncMPN388		-				441164	441040			100	53	0	0.16	18	0	0.86	NE	NE		IG	IG	IG	IG	IG
ncMPN389		-				637742	637100			514	404	0	1	186	0	1	NE	NE		IG	IG	IG	IG	IG
ncMPN390		-				739366	739080			228	112	0	0.01	41	0	0.94	NE	NE		IG	IG	IG	IG	IG
ncMPN391		+				244480	244900			336	257	0	1	107	0	1	NE*	NE*		MPN201	S	PART	NONE	NONE	NE
ncMPN392		+				340240	340520			224	17	0	0	11	0	0	F	F		IG	IG	IG	IG	IG
ncMPN393		+				213092	213175			67	39	0	0.41	2	0	0	NE	F		MPN159	S	NONE	NONE	PART	F
ncMPN394		-				344540	344320			176	130	0	0.99	62	0	1	NE	NE		IG	IG	IG	IG	IG
ncMPN395		+				105580	105660			64	40	0	0.59	10	0	0.68	NE	NE		MPN084	S	PART	NONE	NONE	NE
ncMPN396		+				453036	453356			256	156	0	0.49	75	0	1	NE	NE		MPNt17	A	ALL	ALL	ALL	F
ncMPN397		-				574848	574580			214	0	0.24	0	0	0.27	0	E	E		MPN472	S	NONE	PART	NONE	E
ncMPN398		-				586882	586770			90	0	0.11	0	0	0.12	0	E	E		MPN483	A	PART	NONE	NONE	E
ncMPN399		+				67116	67470			284	196	0	0.96	78	0	1	NE	NE		IG	IG	IG	IG	IG
ncMPN400		+				69270	69450			144	103	0	0.95	35	0	1	NE	NE		IG	IG	IG	IG	IG
ncMPN401		+				326838	326962			100	7	0	0	1	0.01	0	F	E		MPN277	S	PART	NONE	NONE	E
ncMPN404		+				434598	434910			250	185	0	1	73	0	1	NE	NE		MPN364	S	NONE	PART	PART	NE
ncMPN405		+				434916	435140			180	128	0	0.96	37	0	0.99	NE	NE		MPN364	S	NONE	NONE	PART	NE
ncMPN406		+				648900	649190			232	154	0	0.85	60	0	1	NE	NE		MPNt36-MPN527	S-A	ALL-PART	ALL-NONE	ALL-NONE	NE-E
ncMPN407		+				652200	652418			174	60	0	0	5	0	0	F	F		MPN531	A	PART	NONE	NONE	F
ncMPN408		+				247805	248150			276	97	0	0	36	0	0.32	F	NE		MPN204	S	NONE	PART	ALL	NE
ncMPN409		+				370314	370820			404	134	0	0	26	0	0	F	F		MPN310	S	NONE	NONE	PART	F
ncMPN410		+				372728	373020			234	152	0	0.78	47	0	0.99	NE	NE		MPN313	A	ALL	ALL	ALL	NE
ncMPN411		+				413608	414070			370	239	0	0.81	88	0	1	NE	NE		MPN347-MPN346	S-S	PART-NONE	NONE-PART	NONE-ALL	NE-NE
ncMPN412		-				527402	523635			3013	61	0	0	15	0	0	F	F		MPN436-MPN435	S-S	ALL-ALL	ALL-ALL	PART-ALL	E-E
ncMPN413		+				282550	282690			112	0	0.14	0	0	0.15	0	E	E		MPN232	S	NONE	PART	PART	E
ncMPN416		+				108270	108370			80	63	0	0.98	14	0	0.82	NE	NE		MPN085	S	NONE	NONE	PART	NE
ncMPN417		-				130032	129850			146	102	0	0.92	45	0	1	NE	NE		MPN100	A	NONE	PART	ALL	NE
ncMPN418		-				180395	180030			292	0	0.32	0	0	0.35	0	E	E		MPN140	A	PART	PART	NONE	E
ncMPN419		+				232735	232830			76	3	0	0	0	0.11	0	F	E		MPN193-MPN192	S-S	PART-NONE	NONE-NONE	NONE-PART	E-E
ncMPN420		+				236318	236490			138	27	0	0	2	0	0	F	F		MPN196	S	NONE	NONE	PART	F
ncMPN421		-				280585	280440			116	0	0.14	0	0	0.16	0	E	E		MPN229	A	PART	NONE	NONE	E
ncMPN422		-				569512	569300			170	71	0	0	26	0	0.68	F	NE		MPN466	S	PART	PART	NONE	NE
ncMPN424		-				614690	614430			208	78	0	0	33	0	0.75	F	NE		IG	IG	IG	IG	IG
ncMPN425		-				787370	786672			558	46	0	0	2	0.05	0	F	E		MPN664-MPN663	S-S	PART-PART	NONE-ALL	NONE-ALL	E-E
