# Supplementary material for: Defining a minimal cell: essentiality of small ORFs and ncRNAs in a genome-reduced bacterium
Source: Mol Syst Biol. 2015 Jan 21;11(1):780. doi: 10.15252/msb.20145558 (PMC4332154; doi:10.15252/msb.20145558)
Supplement: Supplementary file 12 [file msb0011-0780-sd12.xlsx]

## Sheet: Table S3
Putative Structural Regions longer than 100 bp
1)	2)	3)	4)	5)	6)	7)	8)	9)	10)	11)	12)
Name	Start	End	Size	Nr of Ins Thr7	PE Thr7	PNE Thr7	Nr of Ins Thr41	PE Thr41	PNE Thr41	Essentiality Thr7	Essentiality Thr41
structural_209	607802	608319	517	21	0	0	1	0.18	0	F	E
structural_116	358988	359154	166	72	0	0.001	9	0	0	F	F
structural_193	570311	570781	470	67	0	0	16	0	0	F	F
structural_2	181	394	213	52	0	0	2	0	0	F	F
structural_211	610471	611024	553	77	0	0	25	0	0	F	F
structural_275	800179	800399	220	113	0	0.03	17	0	0	NE	F
structural_51	131753	132567	814	341	0	0	89	0	0	F	F
structural_63	168101	168549	448	175	0	0	37	0	0	F	F
structural_101	321501	321726	225	148	0	0.82	60	0	1	NE	NE
structural_103	323701	323881	180	125	0	0.929	44	0	1	NE	NE
structural_104	323991	324187	196	137	0	0.947	59	0	1	NE	NE
structural_106	333070	333258	188	157	0	1	92	0	1	NE	NE
structural_107	335581	336619	1038	763	0	1	305	0	1	NE	NE
structural_108	337001	337746	745	527	0	0.997	189	0	1	NE	NE
structural_111	343221	343645	424	245	0	0.185	109	0	1	NE	NE
structural_112	344159	344319	160	114	0	0.955	55	0	1	NE	NE
structural_113	344541	344694	153	120	0	1	52	0	1	NE	NE
structural_12	41196	41321	125	90	0	0.946	38	0	1	NE	NE
structural_122	380176	380637	461	247	0	0.017	50	0	0.02	NE	NE
structural_125	410901	411097	196	135	0	0.923	46	0	1	NE	NE
structural_133	433069	433177	108	85	0	0.996	37	0	1	NE	NE
structural_136	438532	439369	837	224	0	0	116	0	0.37	F	NE
structural_137	439763	439893	130	97	0	0.981	62	0	1	NE	NE
structural_138	440671	441039	368	193	0	0.014	79	0	1	NE	NE
structural_142	446607	446961	354	189	0	0.029	43	0	0.15	NE	NE
structural_143	447086	447769	683	419	0	0.517	101	0	0.64	NE	NE
structural_145	449346	449499	153	123	0	1	60	0	1	NE	NE
structural_15	46214	46441	227	174	0	1	72	0	1	NE	NE
structural_156	482115	482237	122	87	0	0.932	46	0	1	NE	NE
structural_159	484981	485124	143	106	0	0.982	50	0	1	NE	NE
structural_16	46756	47104	348	240	0	0.974	91	0	1	NE	NE
structural_164	494332	494693	361	109	0	0	60	0	0.89	F	NE
structural_166	496057	496633	576	292	0	0	142	0	1	F	NE
structural_168	497967	498075	108	25	0	0	9	0	0.05	F	NE
structural_169	499558	499789	231	186	0	1	93	0	1	NE	NE
structural_17	51311	51579	268	186	0	0.963	78	0	1	NE	NE
structural_173	521696	521824	128	102	0	1	40	0	1	NE	NE
structural_174	528762	528919	157	126	0	1	50	0	1	NE	NE
structural_176	534999	535467	468	256	0	0.034	61	0	0.24	NE	NE
structural_177	535777	535899	122	61	0	0.059	11	0	0.07	NE	NE
structural_184	561946	562057	111	57	0	0.098	21	0	0.92	NE	NE
structural_190	568229	568539	310	76	0	0	29	0	0.01	F	NE
structural_192	570063	570164	101	70	0	0.866	18	0	0.86	NE	NE
structural_198	577083	579104	2021	1300	0	0.852	389	0	1	NE	NE
structural_20	61518	61737	219	159	0	0.991	78	0	1	NE	NE
structural_201	587901	588299	398	258	0	0.828	107	0	1	NE	NE
structural_202	588659	589029	370	231	0	0.626	79	0	1	NE	NE
structural_203	590366	590499	133	54	0	0.001	11	0	0.03	F	NE
structural_204	596333	596489	156	111	0	0.951	43	0	1	NE	NE
structural_21	64661	64804	143	100	0	0.918	46	0	1	NE	NE
structural_210	608758	609201	443	241	0	0.032	124	0	1	NE	NE
structural_212	612171	612799	628	208	0	0	82	0	0.21	F	NE
structural_213	613952	614841	889	504	0	0.114	223	0	1	NE	NE
structural_215	619747	620219	472	297	0	0.688	83	0	0.97	NE	NE
structural_217	622593	622873	280	179	0	0.73	59	0	1	NE	NE
structural_222	627536	627885	349	217	0	0.601	60	0	0.93	NE	NE
structural_223	628289	628399	110	68	0	0.561	11	0	0.14	NE	NE
structural_226	637743	637865	122	96	0	0.999	24	0	0.95	NE	NE
structural_23	67906	68219	313	205	0	0.841	79	0	1	NE	NE
structural_230	645077	645519	442	238	0	0.022	101	0	1	NE	NE
structural_231	645971	646628	657	350	0	0.004	137	0	1	F	NE
structural_234	653976	654124	148	75	0	0.051	21	0	0.54	NE	NE
structural_24	68408	68626	218	149	0	0.919	54	0	1	NE	NE
structural_243	694238	694339	101	61	0	0.488	19	0	0.9	NE	NE
structural_244	697681	697863	182	146	0	1	85	0	1	NE	NE
structural_245	698233	698684	451	379	0	1	209	0	1	NE	NE
structural_247	701323	701544	221	162	0	0.996	75	0	1	NE	NE
structural_249	705123	705553	430	275	0	0.772	109	0	1	NE	NE
structural_252	718746	719143	397	265	0	0.926	76	0	1	NE	NE
structural_254	732813	733076	263	210	0	1	99	0	1	NE	NE
structural_255	736071	736184	113	85	0	0.978	42	0	1	NE	NE
structural_263	751896	752064	168	135	0	1	63	0	1	NE	NE
structural_267	775469	775994	525	428	0	1	183	0	1	NE	NE
structural_268	779026	779239	213	143	0	0.875	56	0	1	NE	NE
structural_269	779733	780179	446	312	0	0.998	104	0	1	NE	NE
structural_27	69451	69824	373	249	0	0.92	81	0	1	NE	NE
structural_270	780623	780794	171	105	0	0.533	33	0	0.96	NE	NE
structural_274	799512	799775	263	180	0	0.939	65	0	1	NE	NE
structural_28	70045	70369	324	207	0	0.74	76	0	1	NE	NE
structural_32	91058	91198	140	92	0	0.77	39	0	1	NE	NE
structural_33	92906	93049	143	80	0	0.224	29	0	0.98	NE	NE
structural_39	109799	110079	280	194	0	0.964	54	0	0.99	NE	NE
structural_40	111351	111473	122	102	0	1	41	0	1	NE	NE
structural_44	115854	116436	582	522	0	1	337	0	1	NE	NE
structural_45	116761	117279	518	419	0	1	229	0	1	NE	NE
structural_46	118113	118249	136	97	0	0.942	42	0	1	NE	NE
structural_47	123131	123259	128	84	0	0.758	30	0	1	NE	NE
structural_49	129120	129607	487	330	0	0.973	193	0	1	NE	NE
structural_5	12061	12341	280	175	0	0.621	41	0	0.59	NE	NE
structural_50	130010	130465	455	357	0	1	196	0	1	NE	NE
structural_52	133387	134054	667	414	0	0.612	159	0	1	NE	NE
structural_54	135361	135723	362	172	0	0	71	0	1	F	NE
structural_55	141666	141935	269	207	0	1	84	0	1	NE	NE
structural_59	164365	164591	226	152	0	0.886	84	0	1	NE	NE
structural_64	168638	169041	403	296	0	1	130	0	1	NE	NE
structural_65	169476	170067	591	220	0	0	109	0	1	F	NE
structural_67	171820	172239	419	238	0	0.124	63	0	0.67	NE	NE
structural_68	177001	177429	428	279	0	0.859	89	0	1	NE	NE
structural_69	178144	178391	247	158	0	0.723	38	0	0.7	NE	NE
structural_7	14311	15087	776	511	0	0.878	143	0	1	NE	NE
structural_70	178891	179128	237	141	0	0.381	53	0	1	NE	NE
structural_71*	179691	179854	163	137	0	1	41	0	1	NE	NE
structural_74	191863	192330	467	249	0	0.013	73	0	0.79	NE	NE
structural_75	192761	192994	233	172	0	1	53	0	1	NE	NE
structural_76	195333	195485	152	107	0	0.934	32	0	0.99	NE	NE
structural_78	198657	199138	481	185	0	0	97	0	1	F	NE
structural_79	199541	199799	258	198	0	1	88	0	1	NE	NE
structural_81	215868	215969	101	47	0	0.029	14	0	0.52	NE	NE
structural_82	216952	217129	177	83	0	0.006	20	0	0.16	NE	NE
structural_86	244380	244479	99	56	0	0.301	21	0	0.97	NE	NE
structural_88	247293	247654	361	192	0	0.024	84	0	1	NE	NE
structural_89	248102	248359	257	110	0	0	41	0	0.78	F	NE
