# Supplementary material for: Defining a minimal cell: essentiality of small ORFs and ncRNAs in a genome-reduced bacterium
Source: Mol Syst Biol. 2015 Jan 21;11(1):780. doi: 10.15252/msb.20145558 (PMC4332154; doi:10.15252/msb.20145558)
Supplement: Supplementary file 13 [file msb0011-0780-sd13.xlsx]

## Sheet: Table S4
Correlations of ncRNA and complementary ORF along growht curve				Essentiality of correlated and anticorrelated ORFs along Growth curve		CORR	ANTI-CORR
1)	2)	3)	4)	5)	6)	7)	8)
ncRNA	ORF	CLR_SCORE	PEARSON	ncRNA	Essentiality ncRNA	Percentage of E ORFs that correlate (%)	Percentage of E ORFs that anticorrelate (%)
ncMPN290	MPN249	7.38761	-0.718724	ncMPN384	NE	4.7619	74.5763
ncMPN067	MPN444	7.08564	-0.775773	ncMPN104	NE	8.51064	74.2857
ncMPN312	MPN310	1.23996	-0.643297	ncMPN098	E	9.52381	56.8627
ncMPN069	MPN444	0.764465	-0.618912	ncMPN064	NE	11.3208	76.9231
ncMPN286	MPN238	0.60831	-0.607375	ncMPN084	NE	12	63.3333
ncMPN094	MPN520	0.54631	-0.611255	ncMPN042	NE	12.1951	59.5238
ncMPN046	MPN384	0.372104	-0.528059	ncMPN353	NE	13.2075	60.3774
ncMPN086	MPN469	0.313794	-0.519263	ncMPN124	F	13.5135	79.4118
ncMPN319	MPN338	0.280908	-0.535189	ncMPN049	NE	13.7931	73.6842
ncMPN120	MPN659	0.055229	-0.391341	ncMPN404	NE	13.9535	76.4706
ncMPN230	MPN055	0.044976	-0.459601	ncMPN251	NE	14.5455	56.4103
ncMPN280	MPN194	0.021993	-0.365112	ncMPN243	NE	15.5556	62.069
ncMPN062	MPN431	0.009698	-0.39287	ncMPN236	NE	15.6863	60.6061
ncMPN318	MPN337	0.004983	-0.423417	ncMPN046	E	16	68.4211
ncMPN304	MPN301	0.003376	-0.400892	ncMPN354	E	16.2162	77.2727
ncMPN296	MPN261	0.003107	-0.48066	ncMPN074	E	16.6667	63.8889
ncMPN127	MPN686	4.58238	-0.580042	ncMPN256	NE	16.9492	58
ncMPN226	MPN065	0.166783	-0.503073	ncMPN092	NE	17.5439	73.913
ncMPN231	MPN078	45.8276	-0.85139	ncMPN302	NE*	17.9487	38.8889
ncMPN293	MPN256	7.75336	-0.790318	ncMPN244	NE	18.5185	67.5
ncMPN270	MPN147	3.74179	-0.770821	ncMPN264	NE	18.75	83.3333
ncMPN096	MPN533	2.75103	-0.628631	ncMPN067	E	18.8406	56.1404
ncMPN333	MPN408	2.5971	-0.592945	ncMPN298	NE	19.2308	43.3962
ncMPN087	MPN474	2.10857	-0.664707	ncMPN417	NE	19.3548	78.6885
ncMPN310	MPN309	1.19439	-0.595007	ncMPN005	NE	19.403	52.7778
ncMPN105	MPN582	0.451301	-0.458388	ncMPN383	NE	19.403	51.1628
ncMPN306	MPN305	0.292341	-0.537843	ncMPN103	NE	19.6078	60
ncMPN049	MPN394	0.215524	-0.497104	ncMPN227	NE	19.6078	56.4103
ncMPN307	MPN306	0.173943	-0.435811	ncMPN317	NE	19.6429	60
ncMPN063	MPN437	0.135413	-0.468651	ncMPN072	NE*	20	57.5758
ncMPN244	MPN096	0.032925	-0.442469	ncMPN087	NE	20	63.0769
ncMPN215	MPN036	0.000219	-0.39356	ncMPN079	NE*	20.4082	67.1233
ncMPN077	MPN456	3.3978	-0.678689	ncMPN089	F	20.6897	64.5161
ncMPN072	MPN447	1.18605	-0.592918	ncMPN026	E	20.9302	45.4545
ncMPN079	MPN456	0.990266	-0.58647	ncMPN214	NE	21.0526	76.1905
ncMPN245	MPN097	0.479281	-0.564904	ncMPN388	NE	21.0526	64.7059
ncMPN070	MPN447	0.006132	-0.4138	ncMPN247	NE	21.1268	56.9444
ncMPN058	MPN422	21.1722	0.83789	ncMPN327	NE*	21.1268	38.8889
ncMPN057	MPN421	9.4585	0.718538	ncMPN286	E	21.4286	67.9245
ncMPN359	MPN557	1.50435	0.540829	ncMPN321	NE	21.6216	64.7059
ncMPN418	MPN140	1.32669	0.55267	ncMPN363	NE	21.6216	48.4848
ncMPN341	MPN487	1.21946	0.532685	ncMPN254	NE	22.2222	62.2222
ncMPN282	MPN207	0.611598	0.500055	ncMPN346	NE	22.2222	63.2653
ncMPN075	MPN450	0.312908	0.576565	ncMPN028	E	22.449	51.6129
ncMPN340	MPN487	0.197346	0.455425	ncMPN339	E	22.5	54.9296
ncMPN398	MPN483	0.055047	0.367775	ncMPN080	NE	22.5806	68.6275
ncMPN262	MPN125	0.000757	0.404843	ncMPN313	NE	22.5806	52.1739
ncMPN316	MPN330	1.54738	0.539448	ncMPN307	NE	22.6415	65.9574
ncMPN089	MPN490	0.296342	0.569854	ncMPN324	E	22.7273	64.8649
ncMPN047	MPN391	0.194207	0.469882	ncMPN310	F	22.807	44.1176
ncMPN090	MPN492	18.7424	0.861633	ncMPN062	F	23.2558	43.5897
ncMPN322	MPN348a	10.5512	0.777766	ncMPN269	F	23.913	68.75
ncMPN383	MPN652	5.18882	0.720888	ncMPN041	NE	24	81.0345
ncMPN381	MPN652	3.47466	0.708716	ncMPN323	NE	24	68.8889
ncMPN217	MPN041	2.05619	0.566147	ncMPN231	NE	24.1379	73.5294
ncMPN417	MPN100	1.26269	0.583201	ncMPN297	E	24.2424	63.1579
ncMPN257	MPN114	0.76034	0.584209	ncMPN407	F	24.3243	48.2759
ncMPN108	MPN594	0.283255	0.506373	ncMPN235	NE	24.4444	54.5455
ncMPN308	MPN307	0.206412	0.489956	ncMPN349	E	24.4898	65.4545
ncMPN235	MPN085	0.138303	0.49155	ncMPN220	NE	24.4898	40.4255
ncMPN202	MPN013	0.113467	0.471872	ncMPN226	F	24.5283	64.4444
ncMPN350	MPN521	0.092035	0.398277	ncMPN030	E	24.6154	66.6667
ncMPN064	MPN438	0.011561	0.378858	ncMPN228	E	25	44.4444
ncMPN267	MPN131	33.6245	0.894127	ncMPN288	E	25	60
ncMPN327	MPN370	15.1521	0.900772	ncMPN054	NE	25	43.6364
ncMPN246	MPN097	14.6767	0.827196	ncMPN234	NE	25	72
ncMPN249	MPN102	4.01727	0.797472	ncMPN368	NE	25	55.2632
ncMPN066	MPN440	3.56987	0.751208	ncMPN085	E	25.3968	66.6667
ncMPN302	MPN284	0.704797	0.537055	ncMPN272	NE	25.5814	37.7778
ncMPN271	MPN149	0.62116	0.603393	ncMPN237	NE*	25.974	47.1429
ncMPN335	MPN409	0.024926	0.485607	ncMPN016	NE	26	43.2432
				ncMPN267	NE*	26	65.5172
				ncMPN399	NE	26.087	62.5
				ncMPN381	NE	26.3158	50
				ncMPN014	E	26.4151	57.6923
				ncMPN095	NE	26.4151	60.6061
				ncMPN006	NE	26.6667	85
				ncMPN002	NE	26.7857	68.8312
				ncMPN311	NE	26.8657	62.6667
				ncMPN036	E	27.2727	64.7059
				ncMPN200	F	27.2727	74.4681
				ncMPN320	NE	27.2727	41.8605
				ncMPN077	NE*	27.5862	46.1538
				ncMPN106	NE	27.6923	49.1525
				ncMPN405	NE	27.7778	47.619
				ncMPN126	E	27.907	50
				ncMPN061	F	28.2609	45.8333
				ncMPN113	NE	28.3019	50.9804
				ncMPN031	NE	28.5714	40.8163
				ncMPN032	NE	28.5714	54.717
				ncMPN337	E	29.1667	59.6774
				ncMPN343	F	29.1667	48.8095
				ncMPN318	E	29.2683	62.069
				ncMPN401	E	29.2683	51.4286
				ncMPN328	NE	29.4118	16.3265
				ncMPN075	E	29.5082	66.129
				ncMPN043	E	29.5455	41.0256
				ncMPN094	E	29.6296	51.7241
				ncMPN299	NE	29.6296	41.2698
				ncMPN055	NE	30	39.6552
				ncMPN111	F	30.2326	51.1111
				ncMPN116	NE	30.2326	53.8462
				ncMPN112	E	30.303	24.4898
				ncMPN211	E	30.4348	51.8519
				ncMPN387	NE	30.4348	57.6923
				ncMPN069	E	30.6667	37.234
				ncMPN107	NE*	30.7692	46.7742
				ncMPN408	NE	30.7692	60
				ncMPN066	NE*	30.9524	61.194
				ncMPN344	NE	30.9524	44.4444
				ncMPN240	NE	31.1688	48.6842
				ncMPN289	E	31.25	40.5405
				ncMPN119	NE	31.25	56.6038
				ncMPN208	F	31.4286	72.549
				ncMPN275	E	31.5068	50
				ncMPN221	E	31.5789	42
				ncMPN279	E	31.5789	57.5
				ncMPN083	NE	31.9149	42.4242
				ncMPN096	NE	32.2034	40.4762
				ncMPN011	E	32.5	57.5758
				ncMPN123	E	32.5	71.875
				ncMPN356	F	32.6087	30.6452
				ncMPN312	F	32.6923	62.2951
				ncMPN362	F	32.6923	66.6667
				ncMPN225	NE	32.6923	61.5385
				ncMPN360	NE	32.7586	43.3962
				ncMPN034	F	32.7869	38.8889
				ncMPN389	NE	32.8571	46.875
				ncMPN274	E	33.3333	44.0678
				ncMPN382	E	33.3333	54.7619
				ncMPN052	NE	33.3333	55.2632
				ncMPN223	NE	33.3333	52.9412
				ncMPN411	NE	33.3333	23.2558
				ncMPN063	NE	33.8235	37.6812
				ncMPN345	NE	33.871	68.4211
				ncMPN416	NE	33.9286	67.8571
				ncMPN076	NE	34.2105	70.9677
				ncMPN249	NE*	34.2466	48.8636
				ncMPN088	NE	34.2857	71.1538
				ncMPN355	E	35.2941	57.8125
				ncMPN335	NE*	35.3846	41.791
				ncMPN081	E	35.4839	52.5
				ncMPN125	F	35.4839	44.4444
				ncMPN019	NE	35.7143	51.7857
				ncMPN073	NE*	35.7143	50.9091
				ncMPN271	NE*	35.7143	68.9655
				ncMPN204	F	35.8974	63.0435
				ncMPN070	NE*	36	56.25
				ncMPN396	NE	36	41.4634
				ncMPN114	NE	36.3636	58.1818
				ncMPN380	F	36.7647	40
				ncMPN065	NE*	36.9565	62.7451
				ncMPN268	NE	36.9565	50
				ncMPN306	NE	36.9565	48.2143
				ncMPN287	E	37.2093	60.4651
				ncMPN241	E	37.2549	54.7619
				ncMPN314	E	37.5	48.5294
				ncMPN245	NE*	37.5	36.5854
				ncMPN375	F	37.5	48.7805
				ncMPN281	NE*	37.7358	47.2727
				ncMPN304	E	37.7778	59.6491
				ncMPN105	NE	37.7778	60.6061
				ncMPN352	F	38.2979	52.1739
				ncMPN319	E	38.4615	44.0678
				ncMPN071	NE*	38.4615	46.875
				ncMPN239	NE*	38.4615	50.8772
				ncMPN086	E	38.5965	50.8197
				ncMPN340	E	38.6364	60.7143
				ncMPN093	NE	38.6364	67.3469
				ncMPN379	E	38.9831	56.1404
				ncMPN206	F	39.0244	67.5
				ncMPN315	NE	39.3443	38.4615
				ncMPN120	E	39.4737	28.5714
				ncMPN210	E	39.5349	26.9231
				ncMPN127	E	39.5349	63.0769
				ncMPN374	E	39.5833	25
				ncMPN377	NE	39.5833	32
				MPNs04	E	40	22.0588
				ncMPN372	F	40	43.1373
				ncMPN229	NE	40	40.3846
				ncMPN270	NE	40	44.7368
				ncMPN331	NE	40	44.8276
				ncMPN406	NE	40	38.7097
				ncMPN364	E	40.2597	45.2381
				ncMPN263	NE	40.4255	47.8261
				ncMPN037	NE	40.625	61.2245
				ncMPN400	NE	40.8163	38.9831
				ncMPN060	E	40.9091	65.8537
				ncMPN024	E	41.3043	51.4286
				ncMPN040	NE	41.6667	48.7805
				ncMPN217	NE	41.6667	28.2051
				ncMPN373	NE	41.6667	51.0638
				ncMPN262	E	41.8605	49.0196
				ncMPN326	E	42	52.9412
				ncMPN422	NE	42.1053	31.1475
				ncMPN090	NE	42.3077	24
				ncMPN367	E	42.3729	35.9375
				MPNs01	E	42.3729	24.2424
				ncMPN015	NE	42.3729	60.4651
				ncMPN250	E	42.5532	50.9434
				ncMPN047	F	42.5532	56.8182
				ncMPN361	NE	42.6667	27.7778
				ncMPN038	E	42.8571	50
				ncMPN050	NE	42.8571	51.7857
				ncMPN350	F	42.8571	60.8696
				ncMPN391	NE*	43.0769	54.3478
				ncMPN420	F	43.3962	35.7143
				ncMPN213	F	43.3962	49.3506
				ncMPN265	NE	43.4783	62.5
				ncMPN057	E	43.75	63.4615
				ncMPN308	NE	43.75	34.4828
				ncMPN409	F	44	42.1053
				ncMPN010	E	44.0476	36.9863
				ncMPN284	E	44.2308	44.8276
				ncMPN295	E	44.4444	71.1111
				ncMPN007	NE	44.4444	44.4444
				ncMPN259	NE	44.6809	65.1515
				ncMPN386	E	44.7368	48.7179
				ncMPN278	E	45	41.4634
				ncMPN425	E	45.4545	29.8246
				ncMPN099	F	45.4545	42.8571
				ncMPN329	NE	45.4545	36.3636
				ncMPN296	E	45.614	52.3077
				ncMPN257	NE	45.8333	41.0256
				ncMPN218	E	46	52.381
				ncMPN051	NE	46	51.2195
				ncMPN336	E	46.3415	36.9565
				ncMPN290	E	46.5116	52.7273
				ncMPN341	E	46.8085	60.4651
				ncMPN412	F	46.8085	45.9459
				ncMPN021	E	47.0588	46.1538
				ncMPN224	NE	47.2222	31.1111
				ncMPN421	E	47.3684	54.2373
				ncMPN215	NE	47.3684	74.0741
				ncMPN348	E	47.619	40
				ncMPN246	NE*	47.7612	40.5405
				ncMPN316	F	48	59.5745
				ncMPN056	E	48.0769	51.6667
				ncMPN117	F	48.0769	24
				ncMPN347	NE	48.0769	45.9016
				ncMPN109	NE	48.3333	34.4262
				ncMPN058	E	48.4848	43.6364
				ncMPN333	NE	48.8372	29.1667
				ncMPN291	NE	49.1803	46.0317
				ncMPN338	E	50	55.5556
				ncMPN359	E	50	57.8947
				ncMPN397	E	50	41.1765
				ncMPN012	NE	50	32.1429
				ncMPN115	NE	50	82
				ncMPN376	NE	50	18.0328
				ncMPN201	E	50.9804	33.3333
				ncMPN418	E	51.0204	27.1186
				ncMPN300	NE	51.6129	50
				ncMPN393	F	51.9231	47.8261
				ncMPN100	E	52.2727	41.5094
				ncMPN385	NE	52.2727	34.4828
				ncMPN395	NE	52.5424	52.5
				ncMPN222	E	52.7778	26.9231
				ncMPN202	NE	53.0612	40.3226
				ncMPN238	NE	53.3333	48.7805
				ncMPN068	E	53.4884	48.4848
				ncMPN108	NE	53.6585	50
				ncMPN282	E	53.7313	39.1304
				ncMPN044	E	54.0541	33.9286
				ncMPN101	NE	54.3478	31.8182
				ncMPN410	NE	54.3478	33.9286
				ncMPN392	F	54.902	41.1765
				ncMPN369	NE	55.102	20
				ncMPN303	F	55.3846	24
				ncMPN358	E	55.5556	21.7391
				ncMPN276	E	55.5556	53.6585
				ncMPN029	E	56	40
				ncMPN351	F	56.25	30.4348
				ncMPN334	NE	56.4103	35.2941
				ncMPN097	NE	57.4074	28.5714
				ncMPN025	E	57.5	41.4634
				ncMPN398	E	59.0909	25
				ncMPN370	NE	59.5238	29.6296
				ncMPN365	E	60	48.3333
				ncMPN078	NE*	60.7143	50.9434
				ncMPN390	NE	60.7143	32.0755
				ncMPN294	E	60.8696	17.7778
				ncMPN233	F	61.1111	16.6667
				ncMPN027	NE	61.6438	41.6667
				ncMPN230	E	61.7021	46.6667
				ncMPN053	F	61.8182	23.6842
				ncMPN371	E	63.8298	27.451
				ncMPN013	NE	63.9344	33.3333
				ncMPN322	NE	64	27.9412
				ncMPN330	E	64.7059	19.3548
				ncMPN357	E	65.2174	34.375
				ncMPN232	F	65.7895	37.2549
				ncMPN091	NE	65.7895	42.5532
				ncMPN022	E	66.6667	34.7826
				MPNs03	E	67.3077	14.5833
				ncMPN342	NE	69.3878	23.8095
				ncMPN378	E	69.7674	17.4603
				ncMPN413	E	74.5455	45
				ncMPN394	NE	76.5957	35.2941
				ncMPN419	E	77.6316	30
				ncMPN424	NE	85.7143	37.931
