# Supplementary material for: Defining a minimal cell: essentiality of small ORFs and ncRNAs in a genome-reduced bacterium
Source: Mol Syst Biol. 2015 Jan 21;11(1):780. doi: 10.15252/msb.20145558 (PMC4332154; doi:10.15252/msb.20145558)
Supplement: Supplementary file 14 [file msb0011-0780-sd14.xlsx]

## Sheet: Table S5
Table S5: smORFs detected experimentally
A) Genomic context				B) Gene expression				C) Complex formation				D) DNA and RNA chromatography			E) Chromatine sucrose cushion *DNA binding	F) SDS Gels
1)	2)	3)	4)	5)	6)	7)	8)	9)	10)	11)	12)	13)	14)	15)	16)	17)	18)	19)	20)
ORF reanotated name	Function	Conservation	Assigned Essentialiy	Log2CPKM 6h NF	Log2CPKM 96h NF	Log2CPKM 6h	Log2CPKM 96h	SEC_MS DNaseI	SEC_MS DNAseI RNAse	Expected Mw (kDa)	Experimental Mw (kDa)	DNAC _MS Control (Nr UP)	DNAC_MS NaCL (Nr UP)	DNA_S_MS (Nr UP)		MS from Bis-Tris gels	MS from Glycine gels	MS from Solution	Nr Unique peptides (Average)
MPN010	Uncharacterized protein MPN_010	Mycoplasma pneumoniae	NE*	4.3182	4.7643	4.78881	2.56166	-	-	11.4956	-	-	-	-	-	-	-	-	-
MPN038	Uncharacterized protein MPN_038	Mycoplasma pneumoniae	NE	2.6521	1.8857	3.47109	1.05782	-	-	11.9213	-	-	-	-	-	-	-	-	-
MPN044a	New ORF	Mycoplasma	NE	4.5201	5.4285	4.13481	3.31653	-	-	5.90865	-	-	-	-	-	x	-	-	2
MPN047a&	New ORF	Mycoplasma pneumoniae	E	1.7613	4.0583	4.82591	3.27612	-	-	-	-	-	-	1	-	-	-	-	-
MPN048a	New ORF	Mycoplasma pneumoniae	E	-1.5989	2.1457	3.04976	-0.321928	-	-	11.3942	-	-	-	-	-	x	-	-	1
MPN053	Phosphocarrier protein HPr (EC 2.7.11.-) (Histidine-containing protein)	Mycoplasma	E	5.4044	5.4689	8.39688	6.10585	4	2	11.0904	400 to 1300;15	5	5	5	4	x	x	x	5
MPN060a*&	New ORF	Mycoplasma pneumoniae	E	4.2007	4.2501	2.55906	0.569477	5	1	12.1942	1543;603;22	1	1	1	3	x	x	x	5
MPN069	50S ribosomal protein L33 type 2	Bacteria	E	6.0851	6.3504	5.18847	5.26986	-	-	6.73773	-	-	2	2	-	x	-	x	2
MPN094	UPF0134 protein MPN_094	cellular organisms	NE*	4.5404	4.8529	3.85876	2.23893	-	-	11.4375	-	-	-	-	-	-	-	-	-
MPN104a	New ORF	Mycoplasma	NE	2.5681	3.2853	4.77563	1.33058	1	1	12.2296	116	-	-	-	-	x	-	-	1
MPN116	50S ribosomal protein L35	Mycoplasma pneumoniae	F	4.4809	4.2157	6.41856	3.37417	1	-	7.8439	900	1	2	2	2	x	x	x	2
MPN135a	New ORF	Mycoplasma pneumoniae	E	2.8565	1.8957	1.98832	-3.9542	-	-	-	-	1	1	-	-	-	-	-	-
MPN153a	New ORF	Bacteria	NE	2.1745	-0.0079781	-1.06774	0	-	-	9.48663	-	-	-	-	-	x	-	-	1
MPN155a*&α	New ORF	Mycoplasma pneumoniae	F	4.4238	5.1314	2.81194	2.16096	-	-	11.8915	-	2*	2	2	1*	-	-	x	1
MPN169	30S ribosomal protein S19	Mycoplasma pneumoniae	E	4.2017	2.3607	6.00889	-0.994525	2	3	11.6138	300 to1300; 11 to 30	4	-	-	4	x	x	x	4
MPN174	30S ribosomal protein S17	Mycoplasma pneumoniae	E	3.6097	2.8031	7.088	1.60909	1	-	11.3748	900	3	-	-	3	x	x	x	4
MPN177aα	New ORF by conservation	Bacteria	E	4.382	2.6616	6.5461	1.12272	-	-	4	-	-	-	-	-	-	-	-	-
MPN178	30S ribosomal protein S14 type Z	Mycoplasma pneumoniae	E	3.7172	3.3811	5.70568	0.869498	1	1	7.99421	>600	2	-	-	1	x	x	x	2
MPN187	Translation initiation factor IF-1	Mycoplasma	E	3.2776	2.9211	5.11489	0.172639	2	1	10.4398	>762; 15	2	-	-	3	x	x	x	3
MPN188	50S ribosomal protein L36	Bacteria	E	5.2554	5.6665	6.30119	2.92465	-	-	5.06297	-	-	-	-	-	-	-	-	-
MPN194aα	New ORF by conservation	cellular organisms	E	1.9418	1.4475	0.560539	-1.37747	-	-	10	-	-	-	-	-	-	-	-	-
MPN199a	New ORF	Bacteria	E	1.7714	0	-0.517399	0	-	2	6.23716	1543	-	-	-	-	x	-	-	1
MPN200aα	New ORF	Mycoplasma	F	2.7043	2.6159	2.55702	-0.97939	-	-	12.2447	-	2	-	1	3	-	-	x	1
MPN207aα	New ORF	Bacteria	E	6.4927	6.7758	6.18901	4.85066	1	-	12.6586	1540	-	-	-	1	-	-	x	1
MPN218a	New ORF	Mycoplasma pneumoniae	E	3.3079	2.5497	5.99193	1.52893	-	-	-	-	-	-	-	1	-	-	-	-
MPN225aα	New ORF by conservation	Bacteria	E	1.2988	-2.3537	2.06016	-2.50779	-	-	7.1	-	-	-	-	-	-	-	-	-
MPN242	Probable protein-export membrane protein secG	Mycoplasma pneumoniae	E	4.7066	5.6118	5.25353	3.47418	-	-	9.7244	-	-	-	-	-	-	-	-	-
MPN253a	New ORF	Bacteria	E	1.5	2.8634	2.57416	-1.70854	-	-	5.82784	-	-	-	-	-	-	-	x	1
MPN256a	New ORF	Mycoplasma pneumoniae	F	4.9451	5.1892	3.30189	1.70426	-	-	-	-	-	-	-	1	-	-	-	-
MPN269aα	New ORF by conservation	Mycoplasma	E	4.3668	4.6383	4.03305	2.44313	-	-	3.6	-	-	-	-	-	-	-	-	-
MPN270	Putative oligopeptide ABC transporter (permease protein)	Mycoplasma	E	3.9125	3.9481	2.20469	0.460802	-	-	12.7872	-	-	-	-	-	-	-	-	-
MPN271a	New ORF	Mycoplasma pneumoniae	NE	2.4306	3.4949	2.76929	0.437952	-	-	-	-	-	-	1	-	-	-	-	-
MPN272	Uncharacterized protein MPN_272	Mycoplasma	NE	4.6323	5.4754	3.65307	2.21098	1	1	12.3076	>600;18; 6	1	-	-	2	x	x	x	3
MPN278a	New ORF	Mycoplasma	F	3.1632	2.7622	2.88316	-2.85415	1	-	6.9	5.5	-	-	-	-	-	-	-	-
MPN283	Uncharacterized protein MPN_283	Mycoplasma pneumoniae	NE*	4.3209	4.8122	3.99005	2.53978	-	-	8.67547	-	-	-	-	2	-	-	-	-
MPN288a	New ORF	Mycoplasma pneumoniae	NE	2.6781	2.7112	4.44812	0.348728	-	-	-	-	-	-	1	-	-	-	-	-
MPN296	30S ribosomal protein S21	Bacteria	E	5.0913	5.1328	4.3498	2.72102	-	1	8.60596	22	2	-	-	2	x	x	x	3
MPN313	Conserved hypothetical protein MPN_313	Bacteria	NE	2.5002	3.5291	1.18145	-0.970556	-	-	11.4393	-	-	-	-	-	-	-	-	-
MPN316a	New ORF	Mycoplasma	NE	4.6003	5.1931	4.78361	1.78061	-	-	6.4314	-	-	-	-	-	-	-	x	1
MPN347a	New ORF (putative antitoxin)	Bacteria	E	5.5295	5.8427	4.50519	2.08873	1	-	5.1	14	-	-	-	-	-	-	x	1
MPN357a	New ORF	Mycoplasma	E	2.7397	1.6796	3.22507	0	1	-	2.9	45	-	-	-	-	-	-	-	-
MPN360	50S ribosomal protein L31	Mycoplasma pneumoniae	E	5.6175	5.9241	5.64238	3.47723	1	-	12.716	90 to 900; 7 to 22	3	-	-	4	x	x	x	4
MPN376a	New ORF	root	NE	5.6224	6.5818	6.27612	5.43779	-	-	4.96857	-	-	-	-	-	-	-	-	-
MPN377	Uncharacterized protein MPN_377	M. pneumoniae	F	5.8824	6.7383	7.56986	6.94816	1	1	10.4515	1200; 355;20	3	-	-	3	x	x	x	5
MPN391aα	MP200	Mycoplasma	NE	7.8213	8.8337	14.2149	12.4319	1	-	5.3	14	-	-	-	-	-	-	-	-
MPN393a&	New ORF	Mycoplasma pneumoniae	F	5.341	6.1316	5.20914	5.15769	-	-	-	-	-	1	-	-	-	-	-	-
MPN405aα	New ORF by conservation	cellular organisms	NE	3.2115	2.8654	3.17341	0.877317	-	-	3.6	-	-	-	-	-	-	-	-	-
MPN406	Acyl carrier protein homolog	Mycoplasma pneumoniae	E	6.0757	5.9797	9.12668	10.8126	2	3	11.3608	14 to 17	-	-	-	3	x	-	x	3
MPN408a	New ORF	Mycoplasma pneumoniae	NE	4.3481	4.3023	3.95191	0.863679	-	-	5.64851	-	-	-	-	-	-	-	x	1
MPN410a	New ORF	Mycoplasma	NE	4.101	3.6402	3.6865	2.62599	-	-	4.76769	-	-	-	-	-	-	-	x	1
MPN436a	New ORF	Mycoplasma	E	2.0032	3.0538	2.67866	0.47468	1	1	2.7	476	-	-	-	-	-	-	-	-
MPN471	50S ribosomal protein L33 1	Bacteria	E	6.1022	6.5289	6.91054	6.71876	-	-	7.24632	-	2	-	-	-	x	-	x	2
MPN474a*&	New ORF	Bacteria	NE	5.1311	5.211	4.77766	3.582	3	-	12.8663	900; 13	4	4	4	4	x	x	x	2
MPN482	Uncharacterized protein MPN_482	Mycoplasma pneumoniae	E	4.3981	4.7088	4.32454	3.64568	9	1	9.55602	22	1	-	-	1	x	x	x	5
MPN482aα	New ORF by conservation	Bacteria	E	3.5371	3.482	3.55134	2.77176	-	-	6.5	-	1	-	-	-	-	-	-	-
MPN488a&	New ORF	Mycoplasma	E	3.6801	3.8102	6.31053	4.3975	-	-	-	-	1	1	1	2	x	-	x	2
MPN489a	New ORF	Mycoplasma	E	4.5981	4.4426	3.65038	0.529421	1	-	7.8	16	-	-	-	-	-	-	-	-
MPN491a&	New ORF	Mycoplasma pneumoniae	NE	4.7076	5.4606	4.21115	2.41308	-	-	-	-	-	-	1	-	-	-	-	-
MPN495	Ascorbate-specific phosphotransferase enzyme IIB component (EC 2.7.1.69) (Ascorbate-specific PTS system EIIB component)	Mycoplasma pneumoniae	NE	3.7696	4.3189	4.62361	3.74198	5	3	12.0486	5 to 18	4	-	-	6	x	x	x	4
MPN504	Uncharacterized protein MPN_504	Mycoplasma pneumoniae	NE*	3.8838	4.3989	3.8932	2.82056	-	1	10.6008	40.5	1	-	-	1	x	-	x	2
MPN509a	New ORF	Mycoplasma pneumoniae	NE	0	1.6606	0.792309	0	-	1	10.1	1543	-	-	-	-	-	-	-	-
MPN534a	New ORF	--	NE	3.0812	3.059	1.42951	-1.25376	-	-	-	-	1	-	-	-	-	-	-	-
MPN539aα	New ORF by conservation	Bacteria	E	5.0169	4.3484	7.86153	2.8955	-	-	6.1	-	-	-	-	-	-	-	-	-
MPN540	50S ribosomal protein L32	Bacteria	E	4.2097	3.1163	8.18307	2.85884	-	1	7.65965	1543;603	3	-	-	3	x	x	x	1
MPN541	30S ribosomal protein S20	Mycoplasma	E	4.6884	5.1715	5.18674	2.96108	1	1	11.5478	400 to 1300;180 to230;5 to 20	3	-	-	2	x	x	x	3
MPN583aα	New ORF by conservation	Mycoplasma	NE	3.1108	3.5515	3.20564	1.32842	-	-	9.4	-	-	-	-	-	-	-	-	-
MPN592a	New ORF	Bacteria	NE	5.994	6.3794	4.84654	3.62657	-	-	6.23636	-	-	-	-	-	-	-	x	1
MPN622	30S ribosomal protein S15	Mycoplasma pneumoniae	E	5.9151	6.4248	4.42083	3.40337	1	1	11.4599	900	2	-	-	3	x	x	x	3
MPN624	50S ribosomal protein L28	Mycoplasma	F	5.5511	5.0278	5.73962	2.4155	1	-	8.71178	900	1	-	-	1	x	-	x	3
MPN634a	New ORF	Bacteria	NE	0	1.3265	-1.27302	0	1	1	4.4	54	1	-	-	-	-	-	x	1
MPN655	Uncharacterized protein MPN_655	Mycoplasma pneumoniae	NE*	3.8575	3.3772	2.21329	1.78099	1	2	12.8511	186;147	-	-	-	3	x	-	x	3
MPN655a	New ORF	Bacteria	E	0	1.6739	-0.6746	1.13276	-	-	3.54205	-	-	-	-	-	x	-	-	1
MPN660	30S ribosomal protein S16	Bacteria	E	4.0074	4.3371	7.86858	5.22389	3	3	11.6371	1543;783;22	8	-	-	6	x	x	x	4
MPN672a	New ORF	Bacteria	E	4.2349	4.5594	5.5044	2.47676	-	-	7.42358	-	-	-	-	1	-	-	x	1
MPN682&	50S ribosomal protein L34	Mycoplasma pneumoniae	E	5.1138	4.4582	4.28033	2.43953	1	1	6.4744	>900;90;5.5 to 7	-	3	3	1	-	x	x	1
