# Supplementary material for: Defining a minimal cell: essentiality of small ORFs and ncRNAs in a genome-reduced bacterium
Source: Mol Syst Biol. 2015 Jan 21;11(1):780. doi: 10.15252/msb.20145558 (PMC4332154; doi:10.15252/msb.20145558)
Supplement: Supplementary file 15 [file msb0011-0780-sd15.xlsx]

## Sheet: Table S6
A) SEC_MS Cell extract treated with DNAse I																												B) SEC_MS Cell extract treated with DNAseI and RNAse (MW in kDa)
Protein Group Accessions	Assigned Gene	Peptides Number	1542.77	1219.67	964.237	762.298	602.65	476.438	376.658	297.775	235.412	186.11	147.133	116.319	91.9585	72.6997	57.4743	45.4375	35.9215	28.3985	22.4511	17.7491	14.032	11.0933	8.77001	6.93331	5.48127	Protein Group Accessions	Assigned Gene	Peptides Number	1542.77	1219.67	964.237	762.298	602.65	476.438	376.658	297.775	235.412	186.11	147.133	116.319	91.9585	72.6997	57.4743	45.4375	35.9215	28.3985	22.4511
id00013	MPN001	11	26.4698		23.4162	22.0381	21.4419	20.7616		23.8576	20.2184	22.796	27.4008	30.1964	29.8897	28.1223	27.4898	25.3447	24.0625	23.1351	21.9807	21.7826	20.7992	21.7733	20.15	19.8921	18.671	id00013	MPN001	13	28.7309	27.9318	27.141	25.0453	24.4368	23.1259	23.8107	23.3101	21.601	22.3503	24.2414	29.5166	31.4496	31.6298	29.5692	29.0955	27.9976	25.6649	26.9679
id00049	MPN003	15	24.068	18.9345	24.9568	23.7916	23.4082	22.2569	21.2491	24.5998	21.2233	22.9499	26.2728	26.8933	25.6091	23.323	24.1332			20.5545	20.3101	20.9229	20.4505	21.4576	20.4972	20.0625	18.9225	id00032	MPN002	2	22.2991	21.7955			20.4547														21.6453
id00081	MPN004	22	25.8368	18.9232	25.8447	24.3712	23.8656	22.8228	21.2476		20.265								19.83						17.4815	17.3056		id00049	MPN003	22	25.6089	25.9496		23.0016	27.4423	20.2302	25.3474	22.0599	23.6745	24.6779		27.4687	25.5129	25.3866	23.7687	24.5064	23.5478	23.5869	24.3068
id00114	MPN005	14	25.0893		21.3648		21.5498			24.632		22.2368	26.429	27.6061	27.7862	27.9789	28.0023	25.423	23.5449	21.5412								id00081	MPN004	22	25.9826	25.3455		25.4488	26.701		24.9846		22.5446	22.4222		23.074					24.9361	25.3066	23.9688
id00133	MPN006	7	24.3645													24.5547	26.846	24.9686	22.2153	21.1547								id00114	MPN005	17	26.5311	25.8824	22.9847		22.8249				20.5479	21.6386	21.2764	28.2595				27.617	25.8084	24.3239	24.1402
id00153	MPN008	3											20.2282															id00133	MPN006	9	24.2528	25.4984														28.2727	26.5995
id00174	MPN009	4																	21.0625	23.5615	22.9742	22.6221	21.1262					id00143	MPN007	1	23.4676	23.7594
id00207	MPN011	3	23.6524		21.4726																							id00153	MPN008	8												24.7358	23.0374
id00254	MPN015	5	24.2826		21.0569	20.654																						id00174	MPN009	2																			25.0221
id00266	MPN016	3																	17.8484	20.2961	20.754	19.9872	18.0899					id00207	MPN011	2	23.1515																		23.2961
id00275	MPN017	7					21.3538	21.3962										21.0951	24.6528	25.3603	23.0981	21.5023	21.7915					id00254	MPN015	3	20.3538	22.8237			22.7077													23.7286
id00281	MPN018	7	24.4902		21.3495	20.2386	19.8621											22.5675	23.3066	22.0102	19.9691	19.2137	18.2184		17.8361		17.0638	id00266	MPN016	1	22.7327
id00306	MPN019	4	24.5408			18.8454																						id00275	MPN017	7					20.6714													21.5198	25.1381
id00334	MPN020	15	24.3221	19.0232	24.1112	23.8259	22.5411	22.2135	19.7096	23.4298	21.9043	21.8681	22.3566	22.2564														id00281	MPN018	7	26.0331	24.8442														21.8269	25.9715	24.5652	24.813
id00375	MPN021	3	24.6601		23.4539	21.9235	21.1386	20.3962															19.1307	20.1946	19.0047	19.0129	17.528	id00306	MPN019	7	26.0252	25.7962																	23.6045
id00390	MPN022	7	24.2438		18.3365	20.6096	20.1704								23.2317	25.0462	25.6903	23.4506	20.1079									id00334	MPN020	14	24.4223	23.7882			25.17	19.7148	20.2535		22.1517	23.867	21.5076	24.07	20.3752	21.5356	20.1457	21.5261	21.7307	18.9142	22.4359
id00406	MPN023	5													22.7035	22.9145	26.0632	24.5828	24.6486	22.6409	21.5356							id00375	MPN021	4					23.5869													24.7206	24.6355
id00433	MPN024	2	26.6402	19.7173	26.6748	25.4954	24.6702	22.882	21.2075	24.0753	20.8191	22.2101	22.814	23.7612	24.287	24.5797	26.9849	27.7277	26.8536	25.5105	23.8341	22.8042	22.8023	22.9991	20.7832	20.0197	19.6959	id00390	MPN022	11	25.0557	25.2351			21.8017										25.8781	28.1003	26.3779	22.8379	23.6588
id00443	MPN025	14	28.2124	20.8576	24.1268	23.4978	23.2888	21.7939	20.5498	24.6189	20.6629	21.637	22.6112	25.3309	29.7447	31.2876	31.5515	29.2196	28.1474	26.8303	25.1774	23.6502	22.5005	21.6669	21.0187	20.5633	20.1368	id00406	MPN023	10	22.7976	23.5078													22.6773	27.3751	27.5793	21.9559	21.9787
id00456	MPN026	5														21.9601	25.4046	24.607	23.09	20.7095	19.7844							id00433	MPN024	5	26.1108	26.6325	25.2317	25.0443	25.9893	23.0805	25.4457		23.8576	24.604		24.6209	24.1253	25.5725	20.6714	27.8047	29.0327	25.7038	25.64
id00513	MPN029	1			21.743														25.3204	28.1164	26.1332	26.0711	24.8717					id00443	MPN025	16	29.1733	29.4166	25.938	25.5302	24.4314	24.5372	25.3712	23.4309	23.1085	23.5604	24.065	24.5219	24.7851	29.3796	31.3625	32.2298	31.0715	28.1364	28.1164
id00524	MPN030	1																			23.1627	21.5309						id00456	MPN026	6																27.1287	26.9264
id00563	MPN033	6												22.7366	26.3564	26.5612	26.1032	24.1477	22.061									id00513	MPN029	4	26.8623	26.7129			22.888													28.1223	28.9186
id00638	MPN034	24	24.0301	21.3107	21.2696	19.6835	19.5258	21.75	22.2274	26.726	23.7986	24.7509	25.2263	23.9412	23.2821	21.7715			20.1825	20.5261						16.208		id00524	MPN030	1
id00674	MPN036	2																								16.4399		id00563	MPN033	12															24.2325	28.0372	25.232
id00818	MPN044	6	25.6217		21.8976	20.5713	20.8346	19.3815	20.2764			22.2736	23.805	26.5588	26.675	26.5792	27.7332	26.2646	26.2985	25.0124	23.7154	21.9967	20.6368			19.7422		id00638	MPN034	37	26.741	26.6338	23.1015		22.4659		23.9495		25.4201	26.265	23.0805	27.6257	23.5522						23.8981
id00819	MPN045	7	22.7035										22.9813	26.7261	26.7532	24.4213	23.5624											id00674	MPN036	1		19.4854
id00838	MPN046	7										20.8353	23.6017	21.5274														id00796	MPN043	1	23.0393
id00859	MPN047	7												23.3239	23.8211	22.9076	22.4701											id00818	MPN044	7	25.996	26.0335	24.391	21.6925	23.7895	20.953			19.5564	20.8034		24.2198			23.188	29.4673	28.0485	24.4975	24.011
id00971	MPN050	19	25.5049	18.5204	21.88	21.2786	20.8148	19.6264		22.1206	20.2066	21.6652	27.0414	28.5317	27.1643	25.8048	26.5803	25.7133	24.7181	23.2395	21.4975	20.6901	20.0996					id00819	MPN045	10	24.8187											24.9887	24.022	26.513	24.4994	25.0681	21.9637		21.2648
id00989	MPN051	11	21.3101	18.5887	20.6186	19.9459	20.5151	20.3247	19.5049	24.3138	20.8727	21.1714	23.6334	24.3152	25.6084	26.1087	25.2808	22.779	21.1332	20.5151	19.2372	19.0743		18.9937	18.392	18.8917	18.3012	id00838	MPN046	8	22.7796									21.2244	21.3645	26.168	23.5983
id00993	MPN052	15	29.3182	21.7835	26.5692	25.5511	24.7182	23.2827	21.5397	26.4444	21.1557	22.6843	23.9974	24.2019	24.3101	22.6649		20.9812	21.3208		21.4997	21.3994	21.2999	22.9178	21.4706	21.553	20.2037	id00859	MPN047	5													24.9649	26.1029	24.2228	24.4551
id01022	MPN053	4	25.7871		23.5021	22.4319	22.6822	21.2877	19.5204											22.7836	22.9501	26.5849	29.4606	30.2507	27.3348	24.9968	22.9417	id00971	MPN050	25	26.7678	26.1995		21.4273	22.9903				20.818	21.6763		28.6108	25.4577	23.9389		27.6303	26.864	23.6029	25.0053
id01069	MPN055	6	24.025		23.0264	21.4639	21.7265	20.2764	18.8484														19.1655	20.5638	19.4211	19.39	18.3145	id00989	MPN051	13	26.1358	25.3059	24.7441	24.5105	22.5864	23.3239		22.0224	22.3239	23.0886	23.6018	24.941	26.3468	28.1343	28.0604	27.2368	25.3477	24.9672	24.5364
id01119	MPN058	4	23.6397		22.0804	21.3958	19.3145																					id00993	MPN052	17	28.7678	29.7803	25.6495	26.2165	27.0148	22.4368	25.087		23.4282	23.9461	22.9285	26.02	22.2448		23.7895	24.033	26.1066	27.3218	28.3529
id01142	MPN059	6						17.6024				18.4816	21.5699	24.6195	24.1903	22.2068	22.9153	24.229	23.9166	21.7576	18.9937							id01022	MPN053	2	24.4882	26.3545			23.1174													24.0105	23.9038
id01157	MPN060	5	24.1253	19.2042		19.6971	21.2667	21.5213	20.6971	24.5522	23.099	22.5575	23.9083	23.0757														id01069	MPN055	5	26.9159	26.4031	18.8113	24.4583	23.4275	21.5985	22.2448						19.5088				22.1395	21.7021	24.5251
id01193	MPN061	8	25.9512	18.2502	21.7473	21.1313	20.8073	20.8346	19.7569	21.2125	20.5928	20.9851	20.0156		22.3988	22.1825			20.7758	20.0821	18.7731	20.128	19.6214					id01119	MPN058	8	24.3973	26.632	23.9495	23.2229	22.7307		20.6096										22.7935	23.117	21.743
id01194	MPN062	11	26.524	21.0088	22.7919	21.3485	22.261	21.6986	18.6731	24.391	19.0559					24.319	28.4423	29.4353	28.908	26.4022	26.7607	25.8523	23.5702	23.9312	21.6281	22.6518		id01142	MPN059	3	24.2021	25.1642			21.518				18.3581	19.3962		21.9207					23.0376	21.9207	22.5915
id01207	MPN063	11	28.0436	20.4031	26.2278	24.9325	24.1602	22.8538	21.4899	23.4425	21.5248	22.3985	22.9766	23.1012	23.5522	23.6649		23.924	24.5154	24.7642	24.43	23.7769	23.506	23.9396	22.0482	21.4257	20.3581	id01157	MPN060	7									22.4626	23.117		25.7438					21.1395
id01214	MPN064	12	25.0335	17.7471	23.1222	22.0765	21.7013	20.8191			19.3408	20.0691	23.019	27.2585	28.7388	27.5638	26.8931	24.8249	23.9543	21.5511	21.4557	21.1807	20.8993	20.8868	19.0292	19.3375	18.1808	id01176	MPN060a	1	25.9495				20.6364														22.6606
id01237	MPN066	5	24.0553		22.6907	21.8802	20.9078	19.3495				20.0426		21.0756		23.9316	24.8749	24.6745	22.8903	20.7424		20.5451	20.5638			18.9112		id01193	MPN061	16	27.1041	26.4433	21.0173	22.5448	22.7706	19.4736	24.1719		22.4131	23.5153	23.2679	24.3593	23.2258	23.4923	22.2032	23.1794	24.2251	23.3083	23.7619
id01282	MPN067	9	25.3925	18.185	23.9619	22.5253	22.4085	20.9448	19.9267	25.3464	22.1292	23.4324	23.6833	25.9307	28.861	29.2251	28.6332	26.3057	24.7959	23.0291	21.9367	20.9077	20.2066	21.9134	20.2891	19.6274	19.8392	id01194	MPN062	18	27.6723	26.1065	23.3239	25.0401	22.6679											30.1287	32.0872	29.2294	28.8975
id01315	MPN071	3																	24.1985	24.2896	23.1973	22.155	21.1642					id01207	MPN063	10	27.5696	27.2382	25.9523	26.2242	25.3372	23.2358	23.4425	21.8113	22.2066	21.167	23.7077	23.3983	22.3162	22.7512	23.0122	24.6301	26.5444	25.1733	26.3636
id01336	MPN073	6	25.4487	19.8081	24.49	22.8891	22.2818	21.8594		24.0594	21.3421	23.8484	23.5654											20.0292				id01214	MPN064	20	24.6645	24.6616			21.5333				21.4649	21.4324		24.8991	28.1086	30.4155	28.8917	28.7394	27.2294	23.1707	24.9356
id01388	MPN076	9	29.8344	20.4021	26.201	25.3164	23.4881	22.039	21.5615	25.6793	23.5638	23.0854	23.6649		23.5285			22.68		21.2125	22.2535	22.2736		19.6714	22.1865	20.4228	21.5451	id01230	MPN065	2	21.745																		21.6051
id01412	MPN077	3	27.5878		24.5674	23.7046	23.231	21.6588	20.8576	25.7244								21.7836	21.4425		20.4676			21.6589	20.5179	19.8429	19.7961	id01237	MPN066	15	25.9369	25.234			22.9615		21.7056			21.3857					24.1398	27.3014	28.3787	25.1253	25.3171
id01418	MPN078	5	24.5665																									id01282	MPN067	18	26.4912	26.1904	23.9831	23.8523	24.3487	22.4067	21.8764	21.8073	20.4176	23.3971	22.7471	25.4079	25.213	29.1077	28.4866	29.401	27.6202	24.9645	25.2904
id01451	MPN079	4	22.3672												24.4713	24.5075	25.0821	22.3533										id01315	MPN071	2																	26.1194	26.0691	25.6314
id01464	MPN080	5	24.1455		20.9688	20.4476	19.9601																					id01336	MPN073	9	23.5094	22.8862		18.7667	24.7241				21.8407	24.5235		23.5681							23.4373
id01511	MPN081	2	22.9548																21.2244	21.4324	19.5858	19.9601	19.6731	19.9068				id01388	MPN076	6	29.2677	29.835	25.4557	24.7035	25.3289	24.8362	24.3166	23.0895	22.853	22.9046	23.3175	24.5165					24.7256	26.1272	27.0691
id01539	MPN082	22	24.1697	15.464	22.4526	22.1734		21.137	18.2818	25.9121	21.5165	25.6802	29.6866	30.0325	28.8011	27.1846	25.9431	22.1395	22.252	21.5834	20.9316	20.0355	20.2419		20.2764	19.6662	18.5432	id01412	MPN077	3	25.8321	24.116			21.2537		20.9171										21.1825		24.0978
id01566	MPN083	2	24.3061		22.6387	21.8423	21.1206	20.4476	18.5805							21.0493												id01418	MPN078	3	24.5335	25.4105
id01595	MPN084	6	25.5028		22.8447	22.4777	22.1544	20.4882	18.83		20.0821	21.2298																id01451	MPN079	5																26.2662
id01627	MPN085	1															22.2821	25.391	25.8974	23.391	22.5451							id01464	MPN080	6	25.7486	26.4397																23.9134	22.6707
id02053	MPN104	1											21.7307	22.1111														id01511	MPN081	6	22.3763	22.0122															22.4847	21.8375	23.9933
id02077	MPN105	2		20.1704	20.8576	21.0928	21.3748	21.7639	20.5116	21.7756			22.2332															id01539	MPN082	24	27.3391	26.7321			23.521		22.4959	22.8385	23.4423	24.3618	26.2148	31.0128	30.1933	28.9075	27.005	27.4566	25.8999	24.5156	25.6973
id02091	MPN106	14	25.1664	21.2877	21.729	19.9465	21.4709	22.2968	22.2206	25.6621	20.4473	20.0156																id01566	MPN083	3	25.0462	25.6944		23.4923	22.8634													22.5237	22.821
id02159	MPN109	3																		20.5356	20.8959	21.5348	20.5403	19.961	16.0659			id01595	MPN084	1					22.538
id02170	MPN110	1	27.8504																									id01722	MPN092	1												24.9539
id02306	MPN115	5			23.627	23.09	21.5173	19.9882									23.4425	23.1795	22.3001	22.1572	21.7497	21.6269	20.9195	22.1384				id02053	MPN104	1											22.8346	24.5522
id02314	MPN116	1			19.2855																							id02064	MPN104a	1												21.5545
id02319	MPN117	2	23.6865		22.6738	21.3645																						id02077	MPN105	3	25.4164																		23.811
id02337	MPN118	9																		20.374	23.7844	23.6312	21.7858	18.7439				id02091	MPN106	16	26.0217	25.6602	22.9875	22.4116	22.4259	20.2299			23.2331	22.9729		23.4014							23.4295
id02338	MPN119	9	24.945	18.3321	24.1495	24.3733	24.4284	22.6631	21.4945	25.7389	21.1835	21.8484	23.2535	22.5687	23.1946	22.2593	22.6671	21.4874	20.6364			20.6096	20.5451	21.5498	20.3211	20.2184	19.7586	id02159	MPN109	9	23.8234																		29.0119
id02379	MPN120	8	24.3239	20.0344	21.6945	21.3974	22.8654	22.1381	20.6923	25.0299	22.8844	25.4911	25.9143	24.8642	21.3865	23.3088	22.6497	22.2066	22.1111	21.743	21.0821	21.4324		21.7995	20.7715	20.5638		id02306	MPN115	5	24.5345	25.8974			25.3109													23.5754	23.0402
id02386	MPN121	3	25.8136	17.8113	22.1628	21.9107	23.3239	22.1765	21.2419	26.3762	22.391	24.0854	24.7182	25.4551	21.5261	20.2419	25.8939	26.0401	22.9956	22.4652	23.8576	21.3411	21.0346	20.0567				id02337	MPN118	9																			23.143
id02395	MPN122	2	21.7836		20.5451									22.6286	23.5947	22.308	21.0756											id02338	MPN119	6	26.5404	27.184	25.1681	25.7416	27.1104	24.2611	25.228	21.3321	22.5908	22.6442	23.0443	24.2679	24.1253	24.1642	22.6119		24.5365	24.5132	24.8994
id02422	MPN123	2	22.7122																									id02379	MPN120	11	28.62	27.796	26.2926	25.8164	25.3108	23.5052	27.0611	24.3929	25.9921	28.0469	22.6115	28.8937	26.223	24.8686	23.2925	23.4658	25.0258	24.8609	26.3684
id02467	MPN124	4	25.3239	20.2443	22.813	22.8442	21.6757	21.7691	20.6794	24.1946	20.6904	21.2587	21.976	22.9655	22.7395	22.4102	22.1898	22.0493	21.8152	20.726	19.5261	19.7758	19.528	19.4676		18.624	18.1704	id02386	MPN121	2	26.2768	26.0975		21.1765	24.7995				20.85	25.2643	24.0772	25.7008	24.5983			27.973	28.6072	23.867	25.3643
id02468	MPN125	1											20.4775															id02395	MPN122	1					21.1581
id02498	MPN126	3																22.0994	24.183	24.1742	22.5398	20.8871						id02467	MPN124	3	25.5243	24.8858			24.0615				21.9733	23.0189		23.304				23.5777		23.214	24.0105
id02636	MPN133	1	22.6992																			18.3452						id02468	MPN125	2										18.6204	21.9672		24.6375	24.9406	20.0821			21.1519	21.8385
id02653	MPN134	9	26.8256	18.697	23.4051	22.4135	21.5469	20.7646	19.0125													18.3709	18.9024	20.0292	18.3012	18.8965	18.3752	id02498	MPN126	4																	26.0732	25.4116	27.029
id02752	MPN140	8	25.2482	16.8238	23.8412	23.151	21.9517	19.2349	16.7987	20.5356	17.0951	17.8667																id02540	MPN128	1	24.558	26.9316
id02773	MPN141	36	29.3856	21.9006	25.8153	25.5309	25.0726	23.902	22.7815	26.3957	22.8053	22.9516	23.4092	23.2822	22.7248	22.3833	22.7562	22.0683	22.1623	22.382	22.2446	22.2679	22.001	23.2089	22.2286	22.1422	21.2047	id02636	MPN133	1	25.2643	25.8191
id02838	MPN142	17	27.5473	18.778	25.0533	24.2389	23.6205	22.8085	20.8994	24.849	21.579	21.594	21.5983	22.8519							21.4324	19.84	20.6741	21.3382	20.9664	21.1737	20.1117	id02653	MPN134	12	27.3334	27.73	24.154	24.211	23.8764	23.6875		20.343	20.1195	20.9024								24.7505	24.8252
id02983	MPN148	1	17.4252																									id02694	MPN136	1	24.8528
id03087	MPN153	20	27.6676	19.5438	23.5344	22.6806	21.7797	20.3024	19.2821	20.6886													18.417	19.4596	17.9822	18.3525	17.5862	id02737	MPN138	1													24.6757	25.0233
id03137	MPN154	11			25.4704	23.9288	22.3687	20.6748		24.7441			21.6584															id02747	MPN139	1												23.3376	23.2535	24.0105	22.8171
id03163	MPN155	20	25.878		22.1611	21.2426	20.3658		19.0292	23.4923	20.1332	21.9683	24.3704	26.6502	27.2556	25.8381	25.1134	22.542		20.8727								id02752	MPN140	8	26.4308	23.0087			23.2758		22.7161									20.9171		25.9562	24.962
id03189	MPN156	3	23.1642		22.3844	20.0169	19.7373													19.7667	19.6714	20.7897	22.2627	22.9607	19.867	18.0211		id02773	MPN141	35	29.27	29.784	24.5275	24.9042	26.7582	23.6046	25.085	21.8612	23.9148	24.0179		24.2352	23.1719	23.4041		22.3857	24.4517	25.3794	27.1952
id03196	MPN157	4	23.28		20.8079	20.2173		18.0102	17.4893		18.0411	20.3645							20.68	21.68	21.0951	21.7265	20.3809	21.2477	19.8886	19.1494	18.734	id02838	MPN142	22	28.1915	28.6606	24.3101	24.3652	25.6704		23.5808	21.4626	22.8132	22.8614		22.3496						23.5953	26.012
id03211	MPN158	3																	21.4951	23.7482	23.457	22.4645	21.8073					id03087	MPN153	37	28.4347	28.6761	25.9349	25.5491	24.3462	23.6642	22.0567		21.8613	22.242	21.002	21.9045					24.9361	24.9638	26.3435
id03223	MPN159	2	23.9671																									id03137	MPN154	10	23.0941	23.4372		22.2551	25.1637	20.3538	20.3101		21.8644	21.6752		19.5657				21.4324		20.8034	22.3035
id03259	MPN161	5	24.6811	20.3321	25.2717	23.5418	22.7654	21.7905	22.1426	24.8904																		id03163	MPN155	16	26.5468	26.5313	23.4639	24.4488	22.8623	22.7935			21.6798	22.3689		26.5324	23.9374	25.8931	23.5245	26.3027	24.7027	23.8361	24.4105
id03281	MPN162	10	25.7557	18.4887	23.5312	22.7041	21.642	21.5608	19.3884		20.3809	19.8348	19.8081							18.9798	19.332	19.5878	19.2604	20.023	18.637	18.5842	17.83	id03189	MPN156	1
id03308	MPN164	3	25.7827		25.3778	23.4041	22.7286	21.4775		22.1734		20.6886							21.4626		23.8576	23.4923	23.0805					id03196	MPN157	3	24.7852	24.6985	21.8086	21.8839	22.3017													22.0426	23.4708
id03313	MPN165	6	27.5969		24.7711	22.7286	19.3701	20.4972																				id03211	MPN158	3																		23.9933	25.5714
id03329	MPN166	2			24.6756	22.5284	21.2762																					id03223	MPN159	2	25.3745																		22.6141
id03336	MPN167	3			22.4187																							id03259	MPN161	6	25.3685		25.5559	26.22	26.0081	23.8192	25.4627	22.9134	22.2624	20.8651							24.286
id03341	MPN168	6	24.143		23.9624	22.427	20.7071	18.6278	19.39																17.8484	18.2205	18.5011	id03281	MPN162	9	27.474	26.9306		24.2244	23.8667		21.5213		21.1488	21.3645		20.2419							25.1974
id03357	MPN169	2	23.6209		25.4312	23.8904	22.4983	21.4096	19.4354	22.9548		20.4273								19.8757		19.4636	20.0156	21.0292				id03301	MPN163	2	25.5783				20.9243													24.3101	21.8727
id03359	MPN170	2			20.3015	16.92																						id03308	MPN164	1	27.1214	28.1747		21.3266	20.8876			22.0918	21.5261										22.3962
id03367	MPN171	11	23.9351		24.4066	22.6229	21.1091	18.7243																18.1752				id03313	MPN165	6	26.1587	25.0654			24.6812				21.1269	22.9037							26.976		24.188
id03383	MPN172	1			23.0592	20.4576																						id03329	MPN166	2	25.7778	27.2625			21.2302
id03394	MPN174	1			19.5337																							id03336	MPN167	3	25.0339	25.0233			22.0592												24.7389	25.417	23.4229
id03398	MPN175	2	20.9882																					20.4476				id03341	MPN168	2	24.5812				25.2607														21.7339
id03403	MPN176	4			25.8988	22.8719	22.2094	23.1612	20.6186				22.0789	21.8987							20.4576	20.9098	21.2535	20.7212	19.9576	20.5915	19.7651	id03357	MPN169	3	25.2021				24.3162														24.6209
id03409	MPN177	7	24.9088		23.9809	22.291	21.1457						22.6628	22.5754	21.5545													id03359	MPN170	2	27.0971	27.3578
id03417	MPN178	1			25.9361	23.9225	22.3592																					id03367	MPN171	10	26.6856	25.8451			24.9782						22.8708						24.9716	24.632	24.7192
id03422	MPN179	6	23.8035		24.3221	22.8314	20.9969	19.5451																				id03383	MPN172	2	25.5923				24.918				20.0292	20.6006
id03427	MPN180	6	25.7775	18.2696	25.4411	24.1121	23.5748	22.0756	20.1457	23.074	19.163	19.8346	20.9024							24.8497	24.3166	22.3902	22.0143	21.4519	19.0319	18.7892		id03403	MPN176	3	26.1481	27.9259	24.6486		23.4298													25.6757	25.0333
id03434	MPN181	4			24.7722	22.2954																						id03409	MPN177	4	24.5788	25.3645			22.0264														23.4145
id03441	MPN182	5	22.8572		23.6175	21.5463	20.2112	16.977																				id03417	MPN178	1	26.4138				23.6865														25.4676
id03452	MPN183	1			22.5213																							id03422	MPN179	4	24.8408	24.3545			24.8375
id03477	MPN185	7	21.632		21.5869													22.7913	25.6823	27.4683	26.733	24.748	21.3907					id03427	MPN180	8	26.8889	26.3079	24.019	22.9459	25.4114	22.4923			22.4718	22.9207		22.6635					23.7234	24.8621	26.828
id03490	MPN186	2																		23.7796	24.9584	22.4601						id03434	MPN181	2	25.8741	24.239			23.9825							23.8093						22.6387	24.4276
id03504	MPN187	2	25.5725		22.6074	21.4775														21.9316	19.5489	22.6765	25.3525	27.4685	24.8169	22.8123	21.6051	id03441	MPN182	2	26.3877	25.824			23.9847
id03510	MPN189	2	23.4676		24.9033	23.167	21.8754																					id03458	MPN184	1		23.9584
id03518	MPN190	1	26.604	18.3233	27.0711	25.417	24.1565	22.2736	20.1457													19.9882	20.3645	20.9098	19.9601	20.0426	19.6382	id03477	MPN185	7	24.3031		25.2353										23.5754		24.2891			25.2278	27.3779
id03522	MPN191	14	27.1627		27.9959	26.6042	25.8393	23.8917	20.3587	25.4178	20.1946	21.5706	22.3375	23.1222	22.4874	21.3752						18.9229	19.0319	21.0388				id03490	MPN186	2
id03539	MPN192	1			23.5638	21.654																						id03504	MPN187	1		23.632
id03545	MPN193	3	24.6876		22.283	19.7923														19.3516								id03510	MPN189	2	25.5345				24.3975
id03558	MPN194	5	25.2715				21.7992	21.4689			18.4616													19.3299				id03518	MPN190	2	26.1207	25.9203		22.3962	24.0363					21.7223									24.6686
id03572	MPN195	3	20.9219		21.6284	20.4476	18.8113																					id03522	MPN191	13	27.9301	25.2977	26.2225	25.4786	29.4482	23.0747	25.5227	22.6929	23.728	22.5516	22.976	24.739				24.5812	24.7871	25.1371	25.8658
id03609	MPN197	23	25.488		22.4408	21.2141	20.7876	19.6435		21.743						22.9838	24.4545	25.1771	25.3214	25.1026	24.0955	24.1503	23.4279	23.5949	21.9618	21.0884	20.4089	id03539	MPN192	1	24.7745				21.7223														23.1426
id03635	MPN198	1																		21.417		19.0102						id03545	MPN193	3	25.007				21.9636													22.1047	24.141
id03651	MPN199	2	22.44				20.0821																					id03558	MPN194	4	26.1699	26.4884	21.7182		22.448	22.9298			21.0092	21.2401									23.5906
id03686	MPN200	13	26.6486	19.4298	24.0804	23.1296	22.3807	21.4405	20.3141	23.4888	20.9734	20.0668	20.3321										17.83	19.8015	18.5475	18.6119	17.4382	id03572	MPN195	4	24.7887	24.2627			20.9533													22.9548	24.241
id03807	MPN207	25	29.4782	21.117	26.6392	25.4052	24.6149	23.3368	21.7668	25.7649	20.7953	20.9415	22.696	23.5983	23.6649	24.9	26.6849	25.1386	24.5511	23.8424	21.3132	22.3241	22.0224	23.5676	22.3602	22.4184	21.865	id03609	MPN197	29	27.1055	25.8785	24.654	23.2791	23.3452				21.1395	21.3645		23.1562	22.6736		23.3165	27.1489	28.4284	26.6579	27.5947
id03803	MPN207a	1	21.928																									id03651	MPN199	2		25.3724
id03848	MPN208	7	23.9921	20.2066	24.6466	22.8645	21.3053	18.9955	17.6869	22.5069	18.392			22.1765	23.3938	23.7362	24.3285	23.1131	22.0311						17.4893	17.9431	15.9431	id03681	MPN199a	1	22.9654
id03897	MPN210	20	27.6976	20.573	23.8973	23.0607	21.7461	20.6602	19.2803	23.6761	20.6186											18.4283	18.7759	20.4743	19.1854	19.5007	19.3123	id03686	MPN200	14	26.903	27.332	24.6431	24.0961	23.6611				21.7305	21.8425		23.0393						24.7642	24.524
id03931	MPN211	25									20.3913	22.0955	23.6927	25.8209	27.1193	26.3086	25.1967	22.8823	21.0889	20.5545				21.4972	19.8727	20.0292		id03725	MPN201	1									19.4636
id03965	MPN213	14	26.747		24.4727	22.8418	21.3674	19.6116	18.8175																			id03807	MPN207	22	30.3738	30.4026	27.4152	26.5855	26.0831	25.4488	24.9651	23.9477	22.3752	23.293	24.141	24.6088		24.2467	25.618	28.4316	27.3546	27.9267	28.5541
id04015	MPN215	3	24.9146		21.2239	22.695	21.8689	20.1079																				id03848	MPN208	8	26.2196	27.1214			24.0959				21.4067	21.3067		23.895				26.6651	26.4821		24.7879
id04032	MPN216	2	24.1801		21.871	22.2849	21.0426																					id03861	MPN209	1	23.3239
id04052	MPN217	3	22.9557		22.4133	21.338	20.5069																18.8207	19.5933	18.6132			id03897	MPN210	18	28.5586	29.0846	25.0843	25.9834	24.5512	23.4442	24.3239	23.9406	23.3495	22.4707	22.976	22.4196					24.0101	25.2779	25.8843
id04070	MPN218	15	27.0879		23.5221	22.6071	21.419	20.2764		22.1079														19.692	18.5731	19.0761	19.0211	id03931	MPN211	25	24.9354	25.0841			21.5634		21.4118		22.3901	21.5514	24.0521	26.2147	26.5479	28.8009	27.1532	26.7015	25.5981		22.9247
id04113	MPN219	3	26.8741	19.1028	24.3737	21.8038	23.5638	22.2764			21.417	22.8689	24.0443	24.0526	24.3444	24.3444	25.1332	24.4488	24.7645	24.0459	24.9708	24.4279	22.0948					id03965	MPN213	14	25.2294	26.8505	25.2047	23.7021	23.9837	20.6971	23.5983		20.7056	20.3101							22.9459	25.1069	23.3114
id04118	MPN220	8	25.541	18.8423	26.3776	23.6508	22.2611	20.7003	20.3321	22.7816	20.2535	19.8097	21.3211	22.9951		23.9164	24.0079	23.2727	24.8296	24.3162	22.3902	21.3232	20.6986	20.1332	22.6475	18.3538	17.1206	id04015	MPN215	3	26.1219	26.6186	23.9495	23.6757	23.2725				19.2512	20.3857									25.065
id04129	MPN221	10	22.8404																	21.3156	24.4514	26.5449	25.8741	25.0376	21.9327	18.0847		id04032	MPN216	5	27.7757	28.1325	24.4299	24.6153	23.8076	24.0275	25.0401	23.4551	22.3348									24.7348	24.3437
id04151	MPN223	4		18.0691						24.9524	20.0014																	id04052	MPN217	3	25.6718	25.5166			22.7816														24.6431
id04178	MPN225	1	24.895	19.0319	23.5404	22.6276		19.7651			16.9882														17.0319	17.5951		id04070	MPN218	11	26.6539	26.706	24.7077	23.9316	23.7686	22.7286		20.4273	20.5115		22.0592							23.5522	25.1435
id04187	MPN226	2	26.1661	20.4375	24.2029	25.3477	24.2821	22.6865	21.1642	23.4923	20.5069	20.8113	21.7836	21.0359	21.1581	20.4775			19.5261			20.7796	21.2477	21.8152	20.1704	20.1581	19.2279	id04113	MPN219	3	26.8264	26.3101			26.7895							24.918				24.5625	24.2317	24.1719	25.6023
id04194	MPN227	19	26.1818		22.4127	20.8866	20.3645		19.0211	24.6924	20.5261	20.6548	24.8822	29.0434	29.9331	28.7956	27.8331	25.502	24.0677	22.2748	21.8435	20.5741	20.2704	20.5935	20.5165	20.4067	18.6674	id04118	MPN220	7	26.3977	24.1076		26.965	25.9825		22.3266		21.8524	23.6096		23.8529				25.6035	24.9838	26.0267	26.6743
id04222	MPN228	5	25.1252	22.417	27.094	25.7148	24.6515	23.2148	21.0349	25.7508	22.8595	21.848	22.4095	22.2682				22.5213	22.8446	23.186	22.103	23.0095	22.9245	22.763	20.6673	20.2883	19.6555	id04129	MPN221	10																			23.5754
id04243	MPN230	1			25.2426	23.5404	22.1612	20.3321														19.8222	19.9098					id04151	MPN223	4									22.7248	23.3045		24.4362
id04249	MPN231	2	24.9847		25.3691	23.4841	23.0641	21.5869	19.7828	24.019	19.8392				20.9171		21.6276		21.9538	22.5975	22.5635	23.4041	22.6431	22.2006		19.2208		id04163	MPN224	1		23.0821
id04254	MPN232	7		20.9601		21.5156	21.8502	22.6954	21.6571	25.3353	22.2764	21.4359	22.5908															id04178	MPN225	2	26.3997				22.9298				21.1076										23.8905
id04274	MPN233	8	26.9675	19.8027	23.866	22.9371	22.0671	20.5772	19.457	23.0454	20.3752	20.8113	20.714							19.7455	19.5204	18.8842	19.5204	20.4874	19.1269	18.3267	18.2763	id04187	MPN226	2	26.5423	26.2086	24.5045	23.6431	26.4488	23.4551	23.1673	21.8113	23.2961	23.3101	23.1301	23.6096						25.2785	25.215
id04322	MPN235	8																		22.2394	24.1474	23.2261	21.1333					id04194	MPN227	32	27.06	27.3124	23.1886	24.266	23.8059	22.1547	23.1158		20.6714	21.3626		25.9959	29.0963	30.8133	29.352	28.634	27.3224	25.0225	25.7921
id04337	MPN236	1	24.2021		21.5685	20.6364																						id04222	MPN228	6	26.8941	28.4354			25.5435				21.7649	22.0302		22.8132					23.417	24.0079	24.1335
id04359	MPN237	8	25.1636		22.3703	21.2283	20.8982					21.3414				20.9882	23.6091	25.1537	24.3116	22.7788	21.4668	20.6844	19.9328	20.7553		18.7324	18.0047	id04235	MPN229	1	27.6458	26.965		24.3376	23.7286				22.4067	23.4298									25.9473
id04386	MPN238	6	25.4969		21.037																		17.9083		17.3581			id04243	MPN230	2	23.7427	23.6632			22.3704													21.6231	25.0691
id04405	MPN239	2	22.2066																				19.3516	19.7553				id04249	MPN231	2	24.1488	24.4676			22.6109				20.895	22.3101		22.9637				22.0774	24.0691	23.8858	22.5643
id04421	MPN240	11	23.9375											23.7987	26.5754	27.1263	27.0282	24.7134	23.5369	20.9812		19.6382						id04254	MPN232	6	24.6448			21.0559	21.0269		25.2482	21.1332	21.897	21.5698			22.3101
id04457	MPN243	20	25.433	18.9425	21.6881	21.5981	21.1865	20.6484	19.1028	23.7194	20.331	21.2933	24.6512	27.8081	28.4604	26.8501	26.0794	24.1448	23.0611	21.7396	20.3894	19.6998	20.0388	20.6643	18.6293	18.7472	18.6971	id04274	MPN233	11	27.7027	27.4216	25.1011	24.6089	23.9401	22.6967			21.7098	21.714							23.4425	24.5099	25.4036
id04492	MPN244	2	25.9933		21.4745	20.1581																						id04322	MPN235	4																			25.1556
id04515	MPN245	8																22.6387	23.2856	26.4228	26.1996	25.1781	22.9457	22.9357				id04337	MPN236	3	23.9372	24.9519																	22.4067
id04510	MPN246	6	25.9885		23.0224	22.0088	21.2477	19.9601							24.4923	24.6649	26.0691	26.7517	26.6529	26.0361	25.0895	23.9358	22.3845	21.5777	21.3686	20.495	20.1079	id04359	MPN237	5	26.6217	27.0505			23.7814					22.2535		24.0554				25.4272	27.2784	24.677	25.4043
id04520	MPN247	10	23.6252		21.5451														23.3511	24.4101	25.3994	25.2359	24.4219	24.5645	22.4446	21.0302	19.5818	id04386	MPN238	9	24.7061	25.0307			21.743							21.6231						23.1206	23.1269
id04560	MPN250	10	26.5265		23.8502	22.4723	21.7189	21.6276	19.528	24.1095	19.7504	20.7715		25.5777	28.1396	27.4735	26.8706	24.3268	23.1755	22.3626	21.2125	21.0824	21.8244	22.6907	20.8629	20.6369	20.5762	id04405	MPN239	5	23.9973	23.298	22.7492	22.6253	22.5093														23.2699
id04578	MPN251	8																			23.4906	26.0402	24.9241	23.7129	20.3447	18.3624		id04421	MPN240	13	25.1072	25.7234			20.8423							23.3376	23.5709	27.723	28.1371	28.5683	27.2209	25.3066	24.6155
id04587	MPN252	2											21.7471	23.4551	21.9388													id04440	MPN241	1												20.4375					23.8576
id04614	MPN254	4																	21.2837	23.4249	21.9735	20.0428	18.5878					id04457	MPN243	29	26.8888	26.5703	24.0105	23.5085	23.5622			21.6628	20.4809	22.0977		26.264	27.8937	29.218	27.4305	27.6328	25.9602	24.1894	24.8555
id04625	MPN255	3	25.5941		22.8161	21.6258	21.8802	20.1581														19.92		20.8576		19.8361		id04492	MPN244	3	24.6106	23.4785	22.2707	21.5777															23.48
id04633	MPN256	4	24.1724		23.8342	22.9414	22.4346	20.343				19.6869																id04515	MPN245	12	23.7572	25.2136										21.4526				23.8692	26.0794	25.426	29.1039
id04646	MPN257	8	23.9718												23.4769	23.5204	23.6152	22.9164	23.0802	22.6886	21.9352							id04510	MPN246	4	26.6373	26.3436		23.7163	23.364				19.9601	20.8423						24.275	25.0126	26.5613	27.8955
id04660	MPN258	15	27.3345	17.7207	23.6346	22.6087	21.9682	20.6636	17.6278	24.3376												18.4211	17.4815	18.1605		17.8846	16.0511	id04520	MPN247	11					21.3211														25.064
id04687	MPN259	2	22.0359			20.5261																						id04560	MPN250	19	28.5255	26.5276			24.6493	23.9495	23.7695	21.5545	22.0559	22.1799	24.002	25.2259	27.0755	29.5882	29.5431	29.903	28.1598	25.1028	26.8681
id04710	MPN260	2	25.2679																				19.4893	20.7223		19.6852		id04578	MPN251	9
id04728	MPN261	21	25.0542	20.1907	24.4676	23.5674	23.2194	22.453	21.7865	25.9565	22.9016	24.4964	27.2462	28.2341	27.6515	26.2674	26.0339	24.7416	24.3547	24.2074	24.2548	24.6712	24.0178	24.1079	22.1995	21.8726	20.7112	id04587	MPN252	8	24.9739	25.3066	21.85	20.5451	23.4298	22.1704				21.1206		26.004	25.5522	26.1917	23.5613	25.5342	25.0062	23.0207	24.1795
id04765	MPN262	3	25.0287		21.8713	21.1206																		18.8846	18.1002		17.6453	id04614	MPN254	6	24.0176	23.5694															24.4705	24.9458	27.9382
id04786	MPN263	7	25.8858	18.0372	23.3139	24.1174	23.3376	21.8651			21.3484	21.3837	23.5404			22.979	23.3711	22.8597	23.9878	24.7533	25.697	27.327	30.1979	31.7261	29.3437	26.7749	24.4327	id04625	MPN255	8	26.5361	27.0849	21.8034	24.0453	22.963													22.1196	24.4702
id04794	MPN264	1	24.7338																									id04633	MPN256	5	25.6126	24.521	21.5117	21.3857	22.8053				17.3233	18.6835	19.4129							21.4825	23.9495
id04831	MPN265	6	22.9477		19.8271							21.3592	23.7798	24.6367	25.658	26.8821	26.3782	24.1761	22.7139	21.4391	20.1825	18.7005	18.9112					id04646	MPN257	9	22.3169	24.7389														26.0604	25.5765		23.0915
id04833	MPN266	4	24.6503	19.2693	24.7925	24.4888	23.7267	22.1519	21.698	24.9595	22.0298	21.7508	22.2121	23.44	20.8811		25.6865	25.3273	24.2418	26.592	26.9191	25.9021	24.7909	24.2514	22.4898	21.4861	20.3106	id04660	MPN258	19	27.7104	28.0381	25.7828	25.1319	25.0697	23.4349	23.976		21.1812	21.0007	23.0258	21.8612	22.1109		21.1332		24.019	24.502	25.6596
id04837	MPN267	6	24.9716	20.0821				21.7013		25.6649		25.0484	28.2217	28.8309	25.7726	26.3612	25.769	24.6175	22.9477	22.3891	21.607							id04687	MPN259	3	22.8508	22.417			20.5451														24.2607
id04855	MPN268	2	23.8764																					21.2593				id04710	MPN260	1																			25.2643
id04861	MPN269	1	25.6068		22.1642	21.002	19.9742															17.1946				18.1946		id04728	MPN261	20	25.974	26.2944			24.058	23.8576			24.4252	25.0693	27.4785	29.4047	28.2117	28.347	26.173	27.4881	26.7467	24.7014	25.5275
id04891	MPN271	1	24.3444																									id04765	MPN262	3	24.4695				22.2497														23.099
id04936	MPN272	1	26.5682		23.6757	22.3778	21.3045															17.9826				17.8667	17.7471	id04786	MPN263	6	27.1297	29.393	24.7895	24.2961	24.2096	24.1795	24.0275		21.7995	23.2535	23.4676	24.9847	24.5165	25.3239	23.7081	24.4372	25.6865	26.303	26.4286
id04946	MPN273	9	25.7678	20.2989	23.3337	22.1031	22.0049	22.2989	21.0292	23.9933	21.5451	22.5892	23.1658			23.0608	25.1306	27.497	29.6628	29.3862	27.9684	26.2462	24.6241	24.1958	21.9122	21.0073	19.7173	id04794	MPN264	5	25.881	23.7736																	24.3101
id04957	MPN275	4																24.2592	24.2849	23.3948	21.9143		19.8346					id04831	MPN265	10	23.3342											24.862				26.5729	24.7357		23.3822
id04978	MPN276	1	25.3811																									id04833	MPN266	5	25.477	26.1794			26.9383				22.7617	22.9767		25.5416				25.8142	26.4721	25.4756	28.6149
id04977	MPN277	10	23.2608	20.8876				20.9024	20.7471	24.8284		22.5727	27.5906	28.2813	26.8047	25.0354	24.404	23.5638	22.6757	21.4825	20.68	20.2419	20.4576			19.6697		id04837	MPN267	7	27.5536	26.5839								19.1605	24.2961	27.7992	28.8661	29.845	27.2654	25.7934	26.4993	23.8794	23.4588
id05004	MPN278	13															22.4401	25.2648	25.5009	23.885	21.2468	19.8407						id04855	MPN268	2	24.5163	24.0609
id05023	MPN279	8														23.8791	23.5424		21.791	21.3131								id04861	MPN269	4	24.4129	24.5225							20.5356										23.1334
id05051	MPN280	17	24.235	21.1765	21.6175	21.4373	21.1812	21.0468	21.895	28.0644	24.386	24.1487	24.7053	24.4923	23.5186	22.6927	23.1493	22.2523	21.6136	21.2644	20.68	19.8387	19.9945	20.534	18.469	18.3011		id04936	MPN272	1	27.3239	25.7024			24.2096														25.1908
id05076	MPN281	1	21.7876																									id04946	MPN273	8	25.7377				23.7695							21.6843				25.2172	29.8229	27.9562	31.1135
id05146	MPN284	10	28.0629	20.5823	25.0725	23.986	23.2811	22.3326	21.272	24.8142	21.0403	21.7365	22.4576										19.9711	20.7905	19.2819	19.474	18.7439	id04957	MPN275	8	23.4472	19.6714														24.9313	25.6874	23.9892	26.0742
id05241	MPN287	1													21.1395											18.8576		id04977	MPN277	16	25.3821	25.6308			21.7051	22.3045			20.9839	22.4601	22.0005	28.7377	27.7505	27.2134	24.9342	26.0541	24.0172	24.0854	23.6674
id05259	MPN288	8	25.4533	20.0426	23.2368	21.6694	21.6691	21.0691	21.8461		20.4476	21.2244											18.6523	19.8377	18.5657			id05004	MPN278	16																23.8543	27.4282	24.905	25.5752
id05326	MPN291	4	23.1931				20.4067	19.3878					20.9672	23.5516	23.5338	21.7484				21.9937	20.0691							id05023	MPN279	10	22.695	23.895	18.2279		21.5261	19.8066				16.7987		20.5545	19.734	21.8876	24.1243	25.8836	22.3725	22.3936	23.8288
id05335	MPN292	2																22.3261	23.0817	21.5117	19.6558	18.8636						id05051	MPN280	25	26.2892	25.5167			23.1857			21.5451	24.4065	25.8638	24.8196	26.6935	24.4807	25.7568	23.3367	24.9378	24.6268	23.3778	24.919
id05341	MPN294	8	24.927	20.5165	24.3039	23.1119	22.7846	21.8507	23.1704	25.0264	22.3907	23.9334	25.4038	25.1747	25.574	25.9454	27.5527	26.7401	25.6884	24.474	23.0475	21.9341	20.9016	21.3928	20.3371	19.113	18.3709	id05146	MPN284	12	28.3397	28.5161	24.1541	24.165	24.748	22.0289	24.938		22.7989	23.5034		24.0989				21.6051		22.7715	26.0111
id05356	MPN295	7	28.0455	20.6096	25.7347	24.6159	23.0139	21.7375	20.3997	24.4617		20.5381					19.805		22.0983	21.6409	20.8211	21.2832	21.5165	22.1837	20.918	20.9998	20.2448	id05241	MPN287	1														22.9171	22.4092
id05369	MPN297	5	25.4986	20.1946	23.7193	23.0105	22.3214	21.9471	20.5885	24.7589	23.3019	25.8134	25.6698	25.0643	23.5907	23.2252	22.1206	21.3857	20.6714	20.5915		20.9951	19.7348	21.3169	19.6866	18.452	19.3941	id05259	MPN288	11	26.4365	27.1385	25.6622	23.8879	22.9344													25.3101	24.9004
id05382	MPN299	5	24.293		20.9346	19.3663																						id05326	MPN291	1	21.3857	21.4825														23.8191
id05392	MPN300	5				20.4676	20.7827	20.0691																				id05335	MPN292	6																22.6276	25.2229	25.2117	24.669
id05415	MPN301	4				21.671	21.6121									19.7971												id05341	MPN294	9	27.7164	26.0744	24.2407	23.4923	25.076	22.4526		21.1332	23.2555	24.8736		25.4739			24.3578	28.7301	28.158	24.6732	26.1353
id05426	MPN302	14	25.0538	17.9142	21.8515	22.0481	21.1265	20.3427	18.7772	23.9008	21.4504	25.7928	29.2222	29.8586	28.4328	26.6906	25.308	23.5502	23.0541	23.058	22.6498	22.1189	22.0139	22.6769	20.9963	21.0522	20.5226	id05356	MPN295	10	29.6634	30.2749	24.6439	26.4893	26.7432	22.4171	24.7895	21.5592	20.654	17.8906	23.5214	23.7574	23.9584		23.2799	23.5189	26.0746	26.8986	28.262
id05444	MPN303	15	25.7956	19.4918	25.9098	24.8299	24.3644	22.4793	21.8976	25.4059	22.3899	23.7973	25.4137	26.9429	27.034	26.0162	25.6947	24.922	24.0598	23.9002	23.0141	23.3227	23.2621	23.8647	21.8163	22.2011	21.7079	id05366	MPN296	1																			23.4041
id05492	MPN304	1					20.6006	20.7223	19.6835																			id05369	MPN297	5	25.4108	24.6889			22.5656				22.2135	26.2421	22.5773	28.1729	23.9406	25.1984	23.316	25.9912			23.7673
id05530	MPN307	3													16.6382	21.8206	24.5038	22.2004										id05376	MPN298	1																22.2273
id05544	MPN308	1				20.6186																						id05382	MPN299	8	26.3033	26.1971	23.9316	23.1642	21.8715				20.4874	20.3321									23.1825
id05570	MPN309	2			21.5451	20.6364														19.1002	19.0453	19.1994			19.0427	19.265	18.7987	id05392	MPN300	5	24.7338				22.5678
id05589	MPN310	29	25.1423	19.3261	22.849	22.2666	21.8178	21.1145	20.4981	25.0474	20.468	20.7389	21.0493							19.6276	19.3452	19.7352	19.8797	20.7142	19.25	19.8905	19.1852	id05415	MPN301	5	20.9171		21.8689	21.3101	24.5786	20.7715		18.5805	21.2821							23.9933			21.2006
id05659	MPN311	7	25.235	19.9185	24.0516	21.9221	21.2655	21.6154	20.0032		20.8034	21.2419	20.002						20.9098	20.2535	19.6903	20.448	21.0134	21.2066	20.2877		19.1104	id05426	MPN302	17	27.952	27.0599	25.8093	24.1484	23.829			23.2821	22.4601		26.4361	30.5057	29.5293	28.8534	27.4364	26.7231	25.8291	24.9405	26.1965
id05674	MPN312	3	24.4313				22.5069	21.6141	20.7341	24.6508	20.4775																	id05444	MPN303	24	27.6451	26.7789		24.5141	27.2025	24.2316	25.6938		23.9492	24.3797	24.1871	27.2162	26.1272	25.6507	25.4365	26.9627	27.1946	24.9774	26.0802
id05694	MPN314	6	26.2484	22.4695	23.3958	23.4562	22.9916	21.1519		26.4046	24.7998	28.8055	30.1201	29.2873	27.7868	26.2587	25.6368	24.6865	23.504	22.5246	22.3831	22.0658	22.3134	22.4198			19.2018	id05530	MPN307	5	22.9601				19.4087							18.8423				26.6	24.7691		21.2477
id05699	MPN315	10	25.9762		23.2283	21.1519	20.8576										21.9137	25.3172	27.3557	27.0986	24.5664	23.7385	22.2182	21.1242				id05570	MPN309	5	24.3044	25.118				22.7975													24.0526
id05714	MPN316	3	23.5905																									id05589	MPN310	34	28.0482	26.4521		23.0756	24.5664	21.5472	22.7574		22.3052	22.0093		22.1481					23.0493	23.5857	25.4186
id05732	MPN317	3	22.0359														21.1739											id05659	MPN311	3	25.946	26.1312	24.5225	24.2679	21.9057	21.7223												24.7796	23.7895
id05748	MPN318	1	25.3943																									id05674	MPN312	2	19.6523	22.6096							23.6209	23.7895		23.3778				21.9812	21.0493		23.0609
id05805	MPN320	5	25.7155							25.6486					23.6329	27.6688	26.0213	26.37	26.4815	23.7895								id05694	MPN314	5	29.7699	28.2013		24.5105	24.9071	24.632	24.1174		27.2535	28.2781	29.2058	31.9088	29.8554	28.8614	26.9528	26.7691	26.6039	26.8019	26.9796
id05824	MPN321	8	27.1604		21.4825	19.9742	19.5088									21.0691		21.4526	22.2499	24.4983	26.4037	27.985	26.8901	25.2196	20.5501	21.2532	20.134	id05699	MPN315	4		24.3645			22.7223				17.92							24.1015	27.1052	25.3327	26.1074
id05833	MPN322	9	28.9956	20.7624	23.9814	22.8122	22.5831	23.7077	22.0756	27.4552	23.2896	25.4389	27.0067	27.7249	28.5523	27.3292	25.9454	25.0965	24.6431	23.9225		22.6276	22.019	22.5356	20.6453	20.8576	20.4375	id05714	MPN316	2	24.6807																		22.3239
id05849	MPN323	4	26.8821	20.5545	24.0025	21.776	23.2521	22.2361	20.265	25.4425	20.7715	21.9098	23.5045	24.0691	24.2415	24.3704	25.5632	25.5796	26.4653	27.5592	27.601	26.3667	24.0126	24.353	24.4362	22.5213	21.7056	id05732	MPN317	3	19.528	21.002														22.2002	21.3752
id05859	MPN324	16	28.28	24.6576	25.4471	25.0646	25.4247	24.7834	23.1977	29.3241	27.3079	28.6268	29.2272	29.2663	28.5065	27.4188	27.6007	25.4985	23.5944	23.4199	22.8224	22.9361	22.9058	23.6459	22.0272	22.1395	21.4312	id05805	MPN320	6	26.019														26.6859	29.8906	28.2177	25.8974
id05896	MPN325	5			24.4104	22.0838	22.1467														18.9882	19.8132	21.6294	20.8346				id05824	MPN321	7	24.4587	26.4346			23.6649														26.2777
id05902	MPN326	3	22.4972													19.8269	20.8576	21.4847	24.2933	25.7314	24.813	22.2637	22.2477	20.9243				id05833	MPN322	7	29.1093	29.1428	26.8974	26.3331	24.7597	25.2506	25.7817	24.3971	24.5966	27.7681	28.7213	29.5692	30.3828	31.1806	29.9977	29.3784	28.0292	25.0929	27.1412
id05906	MPN327	1																						17.9545				id05849	MPN323	4	26.3487	26.4088			25.0986	21.8034	23.7077		19.6697	19.6859		23.6038	24.632	27.3089	26.3793	28.2544	28.2421	23.9981	30.2854
id05915	MPN328	17	24.086														21.2282	26.1126	28.3831	27.5179	25.7575	24.4109	22.8574	22.5867	19.5805	18.9083	17.7602	id05859	MPN324	28	30.2979	29.9443	27.4112	27.4168	26.9272	25.8881	26.3777	24.1464	26.5783	29.194	28.2231	31.5117	29.2112	28.7348	27.5051	29.388	28.3641	27.4751	28.4928
id05934	MPN330	1	23.5045															21.1206	22.1047	21.5545								id05896	MPN325	3	24.4843				21.7512														22.4864
id05949	MPN331	5	24.2667		22.3701	21.5079	22.5777	21.7512			21.3045	23.3101	25.2926	26.2202	28.1177	26.6978	26.0523	23.9414		20.4874				23.0691	21.7307	21.3699		id05902	MPN326	4																			25.8044
id05968	MPN332	20	25.0826	18.8762	24.6039	25.1561	24.9065	23.4549	21.1855	23.8333	21.419	24.4364	26.2897	25.5863	24.8399	24.1779	23.8036	23.3867	23.2944	21.7102	23.6971	20.2304	20.3117	21.5445	19.4795	18.4854	18.9933	id05906	MPN327	2	20.4972																		22.1601
id05996	MPN333	1																				19.0184						id05915	MPN328	19	24.3905															23.8993	29.4458	28.3517	29.153
id06098	MPN336	9			22.6546	22.2739	21.7473	20.8077	18.8667																			id05934	MPN330	7																	25.3753		24.1401
id06125	MPN338	1	22.5237																									id05949	MPN331	12	27.4216	26.9816	23.8576	23.4298	24.2833		24.5404			20.9764		25.7026	26.2561	28.5282	27.8256	29.2158	27.5075	24.7543	24.7941
id06153	MPN339	1	23.7594																									id05968	MPN332	26	26.0769	24.9791		25.6012	27.5056	25.6348	25.1264	23.1238	21.7591	22.1093	24.2535	27.5948	24.9388	24.726	23.3693	24.2697	24.8797		24.8624
id06165	MPN340	1	24.2021																									id06098	MPN336	3	23.1642				23.4581													22.2273	21.265
id06266	MPN344	1				19.0399	19.3408	20.3321	20.1332	23.6865	20.3857	21.1143	21.0756	21.5638			22.6096	21.4526							18.6417	19.606	19.2255	id06100	MPN337	5	25.2848	22.2244	23.3101																21.1199
id06339	MPN348	3																22.8288	22.3962	23.1741	23.9677	23.6838	21.728	18.2042				id06125	MPN338	3	24.7895	25.3354	23.1673	22.3699	22.2877	21.654												21.4015	22.9935
id06346	MPN349	8	24.4743													23.943	28.1598	28.0249	26.7324	24.6287	23.6873	22.1988	21.5889	21.5404				id06165	MPN340	2	20.1704
id06371	MPN351	1																			21.1395	20.0156						id06224	MPN342	3	21.7995	20.7796			20.9098				20.3385	22.7411		22.9152
id06391	MPN352	14	24.6685		25.3417	24.6118	23.8733	22.1078	20.68														19.4229	20.5451		19.0677	18.2137	id06339	MPN348	3																			24.3141
id06420	MPN353	3	23.075	21.1015				19.2821	19.1728	24.3805	20.9858	20.2249																id06346	MPN349	12	25.1908	25.2926		21.0224					17.7537						23.1644	29.1748	29.784	24.8191	26.1901
id06442	MPN354	8	24.363		20.554		18.6903						21.1581	23.6586	24.5608	23.1955	25.0195	23.4711	21.7486	20.961								id06391	MPN352	16	25.9188	25.1524	21.8651	21.2202	26.9681	21.2184	22.4118		19.6739	20.8498		21.8987						21.391	23.2856
id06452	MPN355	4			23.0741	20.5801	19.778																					id06420	MPN353	7	25.1026	24.5285					22.5979	22.1946	23.4589	23.7195	23.0756	20.9459		22.0592					23.2006
id06477	MPN356	1																19.5713										id06442	MPN354	15	25.2627	24.0762										23.1151	22.7895	24.8951	24.0662	28.2993	27.0659	22.1463	22.1229
id06502	MPN357	18											21.4906	25.6801	26.465	23.1363	22.1506											id06477	MPN356	3																23.0641	24.9439
id06503	MPN358	6	24.584																									id06502	MPN357	18	22.5617											23.5279	25.9954	26.8843	22.8184	22.7975
id06529	MPN359	2	24.643		20.6276	19.8591																						id06503	MPN358	3	25.9845	24.9501			23.2036														24.0902
id06542	MPN360	1			26.228	24.3578	23.4041	22.1488	20.265		19.8742	21.3699	23.3645	23.6757	22.8014						21.3857	21.0951	20.5545	21.2361	20.0951	18.714		id06529	MPN359	1	23.9672																		22.976
id06546	MPN361	4	21.1143												23.417	26.1234	27.4082	25.7043	24.0049	22.4298		19.9882						id06546	MPN361	5	24.638	23.1222													26.1234	29.2629	27.5722	22.5545	24.4185
id06748	MPN372	14	28.2022	17.0319	24.4087	23.3449	22.5307	20.9112	20.5558									19.0506	21.1519			19.7303	20.1288	21.0748	19.9299	19.924	19.3458	id06679	MPN368	3												23.7745	23.9316	22.0216	20.0426	22.7244			19.5011
id06896	MPN376	23	26.7304	18.5127	23.562	22.4492	21.5098	20.9607	19.9296	21.9847	19.5897	19.7207									19.1752		18.5088	19.5988	18.4612	18.4913	17.6633	id06748	MPN372	19	28.4393	28.9766	26.3806	25.9355	24.9638	23.7718		21.8614	22.0638	21.7189	22.9847						24.417	25.7904	26.4454
id06907	MPN377	1		18.4496				19.1231	18.7005		18.1407									25.6703	27.7517	27.509	26.1115	25.6622	23.1174			id06896	MPN376	7	24.3979	24.9706			23.5714					20.0821								21.5404	21.714
id06912	MPN378	10	24.7441	23.1143		21.0426	21.0302	21.5842	23.0582	26.9863	23.8942	22.2921	22.7756	21.632	21.5261													id06907	MPN377	1		25.8264																	23.3511
id06950	MPN379	8	24.0185															24.123	25.8515	24.9713	21.912	22.6548	19.7602					id06912	MPN378	8	25.308	25.7092			21.8882		24.6811	23.0755	25.5479	25.342	20.9098	23.8305				19.5951		20.3669	22.4718
id06960	MPN380	5															23.3722	24.8456	23.882	22.8373	21.4169	22.2302						id06950	MPN379	10	23.3645	24.4984															26.4812	26.7301	27.0396
id06976	MPN381	6	22.2792		22.1363	19.0676	21.6929	21.2821			20.5731	21.0814	22.2325	23.1163	23.3403	25.8226	25.5839	22.8464	25.9067	25.479	23.972	22.7868	21.5315	22.0704	19.9522	19.5097	19.2855	id06960	MPN380	9	24.5463	24.5983			22.7756				21.6006	21.2933						26.7826	28.1813	25.2136	26.0976
id07023	MPN383	13	24.5634		21.6496	19.6563				24.0772		20.8876	22.6583	23.4118	22.9761	22.6177	24.9163	26.2703	26.9577	27.7848	25.8026	24.4389	23.1869	23.3403	20.4628	20.9812		id06976	MPN381	10	25.4406	24.9584			22.2369				19.5805	20.9882	21.1332	23.1692	23.2841	25.8481	27.6735	28.7979	28.3077	27.8485	29.1584
id07056	MPN384	18	25.206		21.4581	20.6552		20.7389	20.1825			23.3851	28.1291	28.9481	27.6645	25.4121	25.1098	22.2667	22.265	19.8615	19.0265	19.4491	19.1555	21.0691		19.1825	18.2184	id07023	MPN383	13	25.4373	25.8599			21.2707							22.6587	24.3101	23.7594	23.3361	26.1878	27.8033	27.8656	29.4757
id07070	MPN386	7	25.1904	19.9214	22.994	21.8849	21.6382	19.97	20.3962	23.391		21.2835	25.6873	27.206	26.4057	25.3429	25.8494	24.1905	22.5534	22.68	21.4923	21.2989	21.6371	21.3719	18.8817	19.9424		id07056	MPN384	26	26.0571	25.0512						21.7594			21.6006	29.0942	29.1117	28.1013	25.4356	26.171	24.6186	23.5522	24.102
id07090	MPN387	7	22.7976			19.3145	21.2006	20.5637															19.692	20.7389		18.624	17.7273	id07070	MPN386	9	26.3324	25.6435	21.6661	21.0756	22.8514	22.4041	23.9495		21.5404	20.5839		26.1195	22.5237	24.0935		27.1714	25.2786	22.0599	25.061
id07098	MPN388	4	27.2262																25.1833	23.9299	24.9844	26.1988	25.2112	24.1804	20.744	18.2042		id07090	MPN387	8	25.9779	24.0219			23.35				21.6152	21.9024		21.6096							23.1959
id07110	MPN389	9	26.6888	19.9156	24.9803	23.2634	22.4588	22.1079	20.2184		20.4576			23.3778	22.4148	23.9972	28.9529	31.0105	31.0941	29.6239	27.3191	26.2006	25.2236	24.564	23.0453	22.6615	21.9905	id07098	MPN388	5	21.7722	23.2961																	25.9482
id07133	MPN390	18	29.9742	22.2689	27.4203	26.1367	25.3922	23.8845	22.5415	25.88	22.2573	22.8203	24.4118	25.1834	25.8272	25.0144	25.5111	23.6466	23.6617	22.4903	21.2265	22.0242	22.8434	23.1047	22.4525	21.6544	22.2037	id07110	MPN389	11	26.8191	27.4181	26.1604	25.673		23.514	24.4234			22.7492	23.8093	24.1642	23.2125		24.9584	29.2599	32.7155	31.1843	30.7181
id07155	MPN391	8	28.9373	21.8631	25.3129	24.8403	25.4708	23.8965	21.4714	25.2421	21.5216	20.8191	21.4227	23.1472									19.3731	21.2707	19.8392	18.963	19.3123	id07133	MPN390	18	31.0157	30.8971	29.1368	28.4345	27.4516	26.9571	26.6687	22.7214	24.7308	25.273	25.7332	26.5564	26.0986	26.6976	25.7663	27.9777	28.4019	28.5031	28.9522
id07174	MPN392	12	30.5491	22.0179	28.0052	26.9242	26.237	25.1032	23.71	28.3492	25.3166	28.4444	30.844	31.0339	29.9821	28.6681	28.2856	26.66	25.7441	24.9357	24.3162	24.2332	23.9983	25.0108	23.7861	23.8025	23.3959	id07155	MPN391	13	29.7086	28.0878	25.3243	25.8678	27.2249	27.9887	30.4542	25.3015	26.0618	25.3866		26.707	24.6413	23.7952	23.0712	24.3326	25.9541	26.2957	27.8423
id07190	MPN393	14	31.7393	24.1743	28.5313	27.5793	26.9	25.9887	25.2346	29.4089	26.0707	28.13	30.31	30.7743	29.6602	28.2124	27.6179	26.7122	25.8756	25.2208	24.4161	24.6194	24.7242	25.834	24.4837	24.6579	24.0952	id07174	MPN392	16	31.7415	31.8954	29.7929	29.1424	28.6134	27.6421	27.5714	25.348	25.7833	27.7747	29.3083	32.0152	31.4403	31.1022	28.9895	28.9636	29.1448	29.4509	30.1921
id07211	MPN394	9	26.8213	20.6669	25.4468	23.5035	22.9748	21.3907	20.7205	25.2672	21.6544	24.8453	27.678	30.3773	30.079	28.4536	27.6416	25.9083	24.7448	23.4111	22.6011	22.3621	22.092	22.0707	21.5343	21.476	20.9041	id07190	MPN393	13	30.9155	31.08	28.6882	28.3146	27.6465	27.1834	26.887	25.0348	25.1439	27.0882	26.9976	30.4913	30.0688	29.6857	27.3814	28.594	28.3531	28.5811	29.738
id07224	MPN395	5	25.4984	17.734	20.1457	19.1482	19.0847												23.4864	22.8978	23.0022	21.9987						id07211	MPN394	10	28.8742	28.1055	28.459	28.0864	23.7215	24.5658	25.8741	24.2891	22.7346	26.1135	25.3943	29.0118	29.5137	30.7254	27.4803	29.3646	28.0857	25.0983	26.7902
id07270	MPN396	10	26.6405	18.8697	23.6424	22.8494	22.4058	21.178		22.9224															19.4004	19.5337	18.8727	id07224	MPN395	5	24.5431	26.3444		24.945	19.8303	23.1916	23.2821	23.7492										22.8614	25.1319
id07271	MPN397	8	23.7995	17.1053	23.5425	21.6906	21.3559	19.2673	17.1155									20.5731	21.5404	21.2006								id07270	MPN396	12	28.093	27.8453	24.9744	23.7805	24.0562	23.2463	23.3778			21.1395								25.3124	25.8733
id07313	MPN398	5	24.4681		24.6285	23.3561	22.3158	22.2096		24.1253													20.2184			17.6731		id07271	MPN397	6	25.4055	24.7846		22.8327	24.3659				20.1946	21.1642		22.9707				23.1488	23.803	23.7389	24.4514
id07322	MPN399	3	23.9617		22.2025	21.3588	20.1332																					id07313	MPN398	4	24.436	25.5432	25.9517		25.8552							21.8538						23.8401	24.0061
id07348	MPN400	6	24.5257		21.7796	21.0691	20.5823		18.8757																			id07322	MPN399	1					24.3101
id07373	MPN401	5	25.3922		23.1932	23.2125	22.5189	20.85						22.741		24.824	24.8411	26.8931	27.0976	26.175	23.0843	22.0952	21.5972	21.5943	21.6026	20.656	20.3506	id07348	MPN400	4	24.6184	26.1234	25.002		21.9836				21.321	21.4576								23.5165	22.5141
id07379	MPN402	9	22.9735											24.3348	24.7996	24.6569	25.8663	23.8089	21.1071									id07373	MPN401	6	27.2302	27.6563		23.7182	23.4293	22.8576			21.5915	22.6606	22.3778	24.6703		24.5926	25.3094	29.5806	32.1609	30.572	30.7609
id07440	MPN406	2																				18.6551	19.7764					id07379	MPN402	15	24.895	24.8528										23.7786	23.417	25.8197	24.3134	28.6212	27.0674	23.9495	24.5795
id07490	MPN407	2	23.8692																									id07440	MPN406	3
id07497	MPN408	9	26.1664		23.4368	22.5306	20.6006	19.1728	19.9316	25.0233																18.5201	17.4415	id07490	MPN407	1					20.343
id07561	MPN410	1																									18.1357	id07497	MPN408	8	26.4393	24.461			23.6157				22.0865										24.6856
id07642	MPN415	4	22.4972		21.5352																							id07642	MPN415	2	24.6346	23.6431			21.7715							20.6971					22.4576		24.4614
id07745	MPN419	16	24.1761			19.4006	20.4576	22.5938				23.4726	26.5815	26.4097	23.9997	20.8237	21.2125	20.2877	19.6835	19.0899					18.6453		17.0211	id07745	MPN419	35	25.9178	25.9628			20.7285				20.9171	22.1488	25.7182	29.2291	28.2194	26.9411	24.7363	25.1332	23.5161		23.7765
id07756	MPN420	9	22.4144													24.2124	27.3406	26.6068	25.0197	23.5066	21.7303	19.0451	18.1544	19.0892	17.1449	17.2137		id07756	MPN420	8	25.5621				21.8385										27.0113	30.4778	30.2304	25.0894	25.8476
id07776	MPN421	1	23.9406																									id07797	MPN422	8	24.0185	23.0576														24.0427	25.0197	25.2578	26.4394
id07797	MPN422	9	22.823														22.0723	23.2288	24.7337	24.2657	22.1768	21.0283	21.6843	21.1206				id07804	MPN423	2
id07804	MPN423	1	22.6431				18.4933															23.2463	22.265	21.6051	18.5318			id07821	MPN425	15	23.8919	24.3817			20.5165											26.4176	28.4608	24.3823	24.9375
id07821	MPN425	8	23.5011		21.833	21.5356										21.2361	25.1754	26.5518	25.9365	24.4088	23.2155	21.8073	20.6186		17.4415	17.0426	15.3478	id07858	MPN426	30	23.9347	21.8652			26.7501		24.704		22.5298	21.0931									22.5715
id07858	MPN426	20	25.3942	18.8193	23.5814	25.0594	25.3041	23.3627	21.0635	22.8685	18.4252																	id07862	MPN427	13	21.2412	25.5609														22.0841	28.1092	27.4082	29.4123
id07862	MPN427	5	22.1046		19.7907	19.0847	18.562											22.7648	25.6863	26.5061	24.8156	24.0399	22.8621	21.9289			17.6523	id07899	MPN428	13	29.3463	28.4932	26.234	25.9475	25.6609	23.6127	23.7947		19.3942	20.9773	24.6209	24.2353	25.0798	30.2619	31.255	31.9086	30.5579	27.4485	27.8465
id07899	MPN428	9	27.2777	20.8125	24.2873	23.0828	21.6922	20.6389	17.9808	22.6231	19.6852	21.5545	21.4687	24.0349	27.7694	29.5432	29.5533	27.2576	25.7771	24.2218	22.8212	22.3015	22.0003	21.8874	20.5851	20.5753	20.1183	id07923	MPN429	16	28.2256	27.7238	24.2607	24.2627	23.9793	23.3645	24.019	21.5213	22.0386	22.255	20.5356	23.5207		24.2657	27.5587	32.449	33.2502	28.7756	29.6077
id07923	MPN429	16	26.9967	19.7999	23.4085	22.4165	21.6282	21.3462	20.4535	24.1922	20.4932	21.236	21.4402		23.3865	26.9456	31.2482	31.0215	29.3794	27.6664	26.1312	24.8215	23.5829	23.6812	21.7554	21.2864	20.3695	id07935	MPN430	19	29.5216	30.2208	26.192	24.6905	27.0644	26.4002	25.9006		23.2912	26.2489	24.9132	30.9689	27.1611	26.1751	25.3078	27.9801	28.1092	26.768	27.9676
id07935	MPN430	16	29.1437	22.5088	26.0805	25.3298	24.792	23.6057	22.3943	26.394	25.7578	29.8369	31.1616	29.8391	28.5311	27.5534	27.5231	26.7321	26.1772	24.937	23.878	23.4298	23.6556	24.4468	22.7799	23.2197	22.8727	id07951	MPN431	1	23.6649	23.5045			20.8423													20.417	21.8614
id07968	MPN432	1	24.4362																									id07968	MPN432	1	21.0756	21.2066			20.9812														21.2419
id08000	MPN434	15	30.158	25.0008	28.2259	27.7139	27.9326	27.5957	26.2036	29.3773	27.296	28.3445	30.0326	30.8332	30.6599	29.1157	27.5543	26.0344	25.2032	24.6047	24.7666	24.6037	24.0088	25.324	23.6428	23.9767	23.2834	id08000	MPN434	9	30.8328	31.5459	27.4362	28.2596	28.4024	25.9159	28.3077	25.5734	26.8237	27.6268	26.2324	29.7128	28.0609	28.6407	26.9066	27.7387	27.6569	28.2791	28.8695
id08071	MPN436	17	25.6836		23.0292	22.1272	21.0412	19.8914	18.5356												19.3994	19.8787	19.4496	20.2362	19.4636	19.0087	18.2474	id08071	MPN436	17	26.9343	27.1522	23.5393	23.405	23.3549	21.5727			19.6559	20.0579		20.6628						23.8885	24.2427
id08268	MPN444	15	25.9009	19.653	22.9217	22.2463	21.7449	21.7067	20.4758	23.2666	20.7417											19.3312	18.3012			18.1033	17.4656	id08268	MPN444	15	26.3943	26.7622	23.4053	22.5835	23.0762				20.9298	20.9024								23.7774	24.2553
id08265	MPN445	8	24.3607					21.502											24.2566	27.0407	26.6317	25.4946	23.8889	22.6979				id08265	MPN445	8	25.0253	25.3384																25.1199	27.8443
id08288	MPN446	7	26.4624	19.3575	25.984	24.3866	23.2765	21.8125	20.1177	24.2607	19.5451											19.7523	20.2274	21.9361	20.0971	19.4875	18.6064	id08288	MPN446	8	27.3024	27.0715	24.6476	24.351	24.6634	23.5514	23.1212	21.7715	21.7849	21.9118	22.6907							24.5139	25.9463
id08329	MPN447	6	25.8542	20.5451	23.9633	23.0674	21.3706	21.3965	20.6005		21.0951	21.2535									20.7796	21.5961	21.3962	21.9951	20.6276	20.2679		id08329	MPN447	10	27.4426	26.0136			23.4541													24.5254	23.0392
id08362	MPN449	2	22.7161		21.8876																							id08362	MPN449	3	24.7719	25.019			22.1079														22.4996
id08410	MPN452	10	27.4751	22.1537	24.7997	24.6237	24.6634	24.1718	21.9641	25.998	22.2438	22.1907	21.7571	22.0292		23.3778	24.3307		21.0821	21.2214	20.9672	20.7889	21.4135	21.6684	20.9283	20.8983	20.294	id08410	MPN452	14	29.6299	29.4195	26.0214	25.8047	25.5174	23.7976	24.3561	23.4138	23.88	24.157	23.6958	23.0314				24.5874	24.4734	26.2922	26.8297
id08427	MPN454	5	26.854	21.7553	24.9254	22.792	21.2752	22.44	21.4726	24.1253	20.4375	19.9024										19.3516	19.3343	21.0951	20.0951	19.714	18.6937	id08427	MPN454	4	27.7134	24.2469	27.2659	27.0634	25.0396	25.5696			23.019	22.928		21.8073					26.3376	27.7741	25.1332
id08490	MPN456	18	26.4516	18.9343	24.3143	23.0709	22.4404	22.4309	20.7852	24.2177	21.5	22.6013	22.6648	21.6364	21.714	21.0756	21.6409			19.8438	19.4165	19.1572	19.1194	19.6703	19.209	18.604	17.7653	id08490	MPN456	17	27.1085	26.8833		22.4015	24.4125		22.7553		23.323	23.6771	21.7715	24.2439						24.0391	25.3256
id08552	MPN459	1	24.002		20.0821																							id08591	MPN461	6	24.1015	25.965														26.0725	25.6831		23.5918
id08591	MPN461	5	23.1627			19.4168	19.3863	18.9937	17.9316							22.8714	22.5674	21.6552	23.5441	21.7855	19.9729	20.6714	19.343					id08650	MPN464a	2					22.0359				19.1053	23.5754		25.9355	25.2426	23.8764		23.5045
id08722	MPN469	1	23.417																									id08722	MPN469	1	25.7995	25.3877																24.002
id08741	MPN470	11	26.2591		25.1882	23.8599	23.0973	20.7979		24.1512		20.3101	21.0156	22.7373	23.7271	23.7213	25.6553	24.5482	23.6495	23.7966	22.1138	22.3679	22.9357	24.3219	22.4392	21.6434	21.6449	id08741	MPN470	16	28.3654	27.347	24.5105	24.3868	23.9667	24.5225			22.1153	22.6432	21.8651	25.3052	26.1213	27.9123	28.6941	29.7548	29.2854	26.9602	27.722
id08754	MPN472	6	20.9098		18.4129														23.2326	23.6829	22.3496	18.185	18.9705					id08754	MPN472	10	23.0063		20.0951	18.3101														20.6096	25.6255
id08809	MPN474	23	30.5174	20.0111	26.9859	26.291	24.8968	24.1193	22.796	25.5107	22.3942	21.5578	22.9146	23.1849	22.3725	21.8851	22.6701	22.3884	22.3672	20.3891	19.9852	21.0325	22.0393	21.9404	20.5323	21.4804	20.0402	id08809	MPN474	20	29.2361	29.5711	25.7464	25.8029	26.8344	22.9531	24.3747		21.7107	23.1331	23.2821	24.2494					23.8955	26.4218	27.2404
id08811	MPN474a	3	26.6834		23.2276	21.8867	21.251																20.6988	22.0559	19.7356	19.9459		id08827	MPN475	10																26.3009	27.4664	24.4975	24.3753
id08827	MPN475	7															24.6803	24.6733	23.5025	22.0159	21.002	21.1519	20.2419	20.3101				id08830	MPN476	3																24.0854	23.7594		23.6209
id08830	MPN476	9	23.0805											22.5336	22.7474	22.391		22.1879	23.0416	24.8434	24.8155	23.171	19.3742					id08852	MPN478	6	25.1795		21.3752														25.2021	26.0868	27.2464
id08852	MPN478	6	25.061		22.5823													23.3944	26.901	26.7675	24.8962	23.1552	21.4997	21.5247	18.9024	17.4972		id08864	MPN479	7	26.7706	27.5771	25.6431	25.1095	23.9714	21.684						22.8269		24.5812	25.1463	30.6351	32.8637	28.8539	29.2792
id08864	MPN479	6	26.2522		21.3666		21.8651	20.5823							21.6231	25.0995	29.5284	30.8828	30.2467	28.3838	24.6726	24.637	22.6869	22.8943	21.734	20.7605	20.0258	id08906	MPN480	6	25.6595		23.8764	23.9495	24.1208
id08906	MPN480	9			23.6631	21.2909	19.5666																					id08917	MPN481	9	23.6865	24.1332			20.85														23.3645
id08917	MPN481	9																			22.4713	25.0338	24.0139	21.7295	20.3962			id08921	MPN482	1																			23.7077
id08952	MPN484	2			21.85	21.1395																				20.1532	19.6835	id08922	MPN483	1	23.6096
id08982	MPN487	5	23.7695		21.7387	21.461	20.353	20.3645																				id08952	MPN484	3				22.0592	22.9271				20.9496	20.5821
id09001	MPN488	2	23.1931																	22.0477	19.9459	20.0773	19.3709					id08982	MPN487	2	24.317	24.7995			21.0625
id09062	MPN489	12	25.924	18.8238	23.2176	22.4725	22.2109	21.5236	20.959	22.5892	20.152												18.8515	19.356	18.6869	18.6105	17.5204	id09001	MPN488	3																	20.7223		20.6276
id09089	MPN491	9	26.3074		23.6919	22.6204	21.9664	21.1581	19.8876																	18.5318	17.9024	id09062	MPN489	14	26.2754	26.3786	23.7895	23.3778	23.6322				19.5545									23.6807	25.1264
id09129	MPN492	3											21.8385	24.0782	23.9228					22.1107	20.6714	19.2489						id09086	MPN490	1																25.5374
id09138	MPN493	5																24.7077	24.8153	23.2821	20.6971	19.0144						id09089	MPN491	4	24.4736	25.1855			23.3026														23.9134
id09145	MPN494	4												22.0691	22.9388	22.8269	23.7995	23.2081	24.4614	25.3778	24.1122	23.1131	21.897					id09129	MPN492	6												24.8667	25.5602	26.0067	23.9334	23.3645			24.3712
id09150	MPN495	5																				21.2254	25.2537	27.0572	23.2773	22.5645	21.0987	id09138	MPN493	5		21.1143														23.4737	26.6345	22.7119	24.6858
id09202	MPN498	4											23.3223	24.645	24.1095	22.2875												id09145	MPN494	2	24.4298	23.7895																	24.867
id09244	MPN501	1								25.7338		20.9098	20.9812															id09150	MPN495	3	22.4196
id09348	MPN506	2	23.9134			19.5526	18.7892																					id09212	MPN499	1																			22.3936
id09608	MPN515	40	27.1032	19.2094	27.6329	26.7345	25.9166	24.071	21.9969	26.17	20.4875	21.0088	20.9951	22.2419					21.4221	20.7876		20.3924	20.3143	20.7906	20.0242	19.951	19.6858	id09316	MPN504	1																24.2244	22.4501
id09681	MPN516	39	26.035	19.7841	27.4244	26.3964	25.7297	24.2735	22.0429	24.3286	21.2972	21.3238	22.0211		21.9985		21.9812				20.5545	19.5737	19.9379	20.96	19.5416	19.4099	19.2476	id09608	MPN515	36	27.0972	26.1598	24.8142	24.0673	28.087	20.6156	23.9941	22.3321	21.9813	22.492	22.7327	23.1488						23.2169	24.955
id09691	MPN517	5	25.976														24.4	26.139	29.2227	29.1046	27.7698	26.3341	24.3433	22.2208	20.0559			id09681	MPN516	51	26.7515	26.5644	23.4145	24.3858	28.213				22.3161	22.6752	22.7056	22.9069					23.3017	24.3356	24.6453
id09718	MPN518	5	27.6129	20.8675	24.5441	23.0487	24.2244	23.1079	21.7512	24.0359	21.7348	21.3699						20.5638	20.8034			21.1206	20.6628	21.6628		21.1581	18.7328	id09691	MPN517	6	25.6075	25.9781			21.9742											24.2814	27.1016	28.6834	30.593
id09776	MPN520	8	23.7895		23.2863	21.8913	21.0292																					id09718	MPN518	6	25.7905	28.7011	25.414	26.4175	24.6483	24.2855	22.0258		23.5404	23.5522	23.7995	23.6865	23.2021		22.5777	22.8538	24.6763	25.7583	26.6083
id09778	MPN521	7	24.1015	19.9459	21.4118	20.5451	20.8802	21.0088	20.9742		20.3538	20.6364					22.3993	22.9552	24.4306	24.4193	22.6193	21.8975	21.9807	20.8561	18.9826			id09731	MPN519	1		21.6497			20.3962														21.632
id09823	MPN523	2	26.4125	21.9672	24.573	23.6202	22.8763	23.1063	22.4425	24.7077	21.9882	20.8113								20.0951	19.9083	20.1581	20.3908	20.8113	20.0621	20.6365		id09776	MPN520	7	22.845	21.9527			21.8154														20.884
id09868	MPN526	4	23.2006														24.0382	24.2341	23.5659	22.4961		20.1384	19.6042					id09778	MPN521	8	24.9271	25.5105														23.7077	23.8342	25.3708	25.204
id09903	MPN528	6	24.9671		22.4119	22.0658	20.7982	20.3101	19.2066		20.9806	25.7346	28.5271	28.3353	25.4013	24.8608	24.0542	22.9601		21.9207	20.9966	20.9672	20.6536	21.1921	19.4094	19.5061	18.635	id09823	MPN523	2	29.3239	27.9469	25.281	24.239	24.2679	21.9495	24.6096		23.6757										26.3662
id09928	MPN529	2	23.8861		21.7594	19.7892																						id09841	MPN524	1													23.7492
id09930	MPN530	2	28.1214	19.8846	25.0233	23.6096	23.1931	22.1642	20.68	24.4676									26.2463	25.9306	27.2594	27.2297	25.23	23.4576	24.3239	22.5961	21.9637	id09868	MPN526	9	25.3811	25.1293														26.8524	27.6843	24.6971	23.7719
id09961	MPN531	18	26.116	23.6286	22.9138	22.4451	22.7234	22.7579	22.8974	28.4202	25.6771	26.4832	26.9986	26.6215	25.814	24.3695	23.7488	21.7247	22.0625	20.5863	20.5731	19.7073	19.816	20.6601	19.2587	19.3794	18.4242	id09903	MPN528	5	27.2552	26.3338	22.6649	23.4807	23.199				21.0426	22.6528	23.1797	30.5786	26.7858	25.5869		25.559	24.4614	25.3844	25.298
id09982	MPN532	1	24.2607				22.5141	22.4626		22.7995									22.6231	23.1519	21.4221							id09928	MPN529	3	26.7028	24.9495	22.3101	22.1734	23.5045				17.7923		20.6714						23.48	24.1476	25.2104
id09999	MPN533	10	28.2676		24.6767	23.4349	23.0073	21.5258	20.216	25.6686	20.7964	22.8679	26.3715	30.3397	31.6549	30.6088	29.6907	27.3865	25.9896	24.6903	21.8962	22.1335	22.2895	21.8823	23.9672	21.1177	22.1155	id09930	MPN530	4	25.7695																24.8142	24.6962	30.0479
id10063	MPN538	3	25.452	18.562	22.709																							id09961	MPN531	26	27.7474	27.6235	23.8576	23.231	23.9342	22.1717	24.4604	22.0325	26.5638	27.4936	22.3547	28.9964	25.4532	25.8072	21.5731	25.383	24.6889	23.9683	25.7392
id10071	MPN539	8	27.1513	21.3699	27.4261	24.9806	23.6128	21.045		24.9672	20.5638	21.7755	22.4003	22.6485	23.5677	20.895	22.8001	23.9245	23.6973	22.3671	22.0449	22.2911	21.6912	22.0918	19.8667	19.5526		id09982	MPN532	2	24.1715				20.5069		22.2361		21.7594									18.2512	23.1222
id10086	MPN541	1	27.3662	19.5223	28.203	27.1214	25.9248	24.5105	22.2477		20.8802	20.6971										21.928	22.7369	23.4298	22.6209	22.7856	20.7553	id09999	MPN533	17	28.9463	28.955	25.2699	25.0846	25.6278	24.4993	24.0885		20.4467	22.4296	23.7127	27.8393	30.0248	32.7893	31.3274	31.4382	30.2563	26.4539	27.8674
id10099	MPN543	7																23.256	23.9691	21.8555		17.6453						id10063	MPN538	4	23.977	24.1015			22.2006														24.0294
id10155	MPN545	4	25.4488			21.7796	23.75	21.5595		25.6482																		id10071	MPN539	3	29.805				25.8637							23.0854				24.317	25.8815	25.9316
id10168	MPN546	4	24.2806		20.3798	19.9098																						id10078	MPN540	1	23.895				21.6843
id10196	MPN547	14	25.3589		21.409		20.154				19.1257	21.7045	22.5007	23.0591	22.7634	21.0088			22.1222	22.3585	19.8469							id10086	MPN541	1	26.0772	26.673	24.002	24.0275	22.0918													23.654	24.48
id10225	MPN549	4	25.5492		22.8708	21.5869	20.8651	19.668														19.7125	19.7123	21.4289	20.1532	19.719	19.4407	id10099	MPN543	8																22.7223	26.0275		24.1753
id10257	MPN551	11																22.0393	24.7823	25.0212	23.4083	21.784	20.6951	20.0131				id10113	MPN544	3												19.8423		23.4298		24.2335	21.4874
id10275	MPN552	1																		21.5356								id10155	MPN545	5	24.7286	24.002			23.3645		24.9497		19.0152	21.0559									23.654
id10301	MPN553	8	22.8249		23.3104	21.308	20.6345	18.9488												19.7955			17.4656	18.3408	17.4496	17.8846	16.9882	id10168	MPN546	4	26.1341	25.7286																	23.363
id10307	MPN554	4															23.4298	24.8525	26.5502	26.3707	24.6014	23.1831	21.5983	21.1269				id10196	MPN547	18	27.2559	27.1418	24.9672	22.0541	22.7463	20.6971			21.308	22.5839		24.5949				23.5045	23.6856	23.0196	24.9478
id10317	MPN555	6	26.7102	22.3239	25.2812	24.8364	23.7595	22.78	23.0122	24.4247	22.4766	24.0866	24.996	24.9014	27.7242	30.7683	32.0868	29.296	28.5391	27.1288	25.9132	24.7215	23.8412	24.3785	21.7955	21.6275	23.3376	id10225	MPN549	3	25.2198	25.3195		21.5213													24.1174	22.4923	23.7959
id10339	MPN556	16	25.9683		21.5738	21.5483	20.2598							23.5638	25.6792	27.0556	27.5153	25.2738	23.5301	22.5073	20.8018	20.5352	20.6268	21.8913	18.9623	18.2633	19.0238	id10242	MPN550	1												21.343
id10341	MPN557	8	22.8519				20.8113	20.0156					22.8141	25.1713	25.133	23.672	22.8346											id10257	MPN551	4																	24.989	24.9573	24.557
id10362	MPN558	5										18.9992					25.2294	25.9016	23.8097	18.9785	22.7614							id10275	MPN552	3																			24.8128
id10369	MPN559	2																		23.2502	23.4298							id10301	MPN553	5	24.3226				22.3287												23.2036		23.1166
id10398	MPN560	12	24.6819	21.6287	22.1541	21.7938	22.2494	22.5944	21.7102	25.2674	22.5966	22.4125	22.386	23.6116	23.1049	21.7715	21.9985	20.3827	19.4949	19.3079	18.4481	18.68	19.5654	19.805	17.9227	18.4964	18.2823	id10307	MPN554	5																25.2317	27.3793	26.1391	27.1678
id10399	MPN561	5																		22.3565	21.2186	21.4135	20.85					id10317	MPN555	7	28.6477	27.2657			26.4189				22.6777	23.6809		26.5892	24.224	26.1149	27.709	32.877	31.8864	28.4088	28.6859
id10423	MPN562	3														25.7168	28.6433	25.5587	26.065	23.8159	22.7614	21.008	20.5165	20.9171		19.0346	17.9083	id10339	MPN556	23	26.6542	26.6499			23.1581				19.9935	20.2535		22.2016		27.2168	29.514	30.802	29.8706	23.9146	25.8816
id10445	MPN563	4	21.5869		21.5731		20.265	19.2302								23.375	24.8888	22.9067	22.2036	21.1581								id10341	MPN557	7	24.558	22.3155										23.725	24.976	25.6799	24.6649	24.964	24.9271
id10468	MPN564	2	24.6493		22.8191	22.0054	21.3267	21.156	19.7157											20.654	19.7406	18.1898						id10362	MPN558	7																26.7989	29.1411	25.7233	24.7674
id10487	MPN566	2														21.9916	24.275	22.2065	22.343									id10369	MPN559	2																			23.471
id10537	MPN567	2	23.9184		24.2891	17.9937	22.3294	19.7699																				id10398	MPN560	15	25.8468	25.3545			21.8802	21.2707			24.0332	24.7678		25.0597	23.1426						24.1904
id10552	MPN568	1					20.0156																					id10399	MPN561	1
id10620	MPN572	12	27.1889	24.8991	25.3825	23.7578	25.745	25.7309	26.4006	31.5485	25.261	24.2152	24.2918	20.8113								21.265	20.0783	20.0188	16.0232	20.4808	18.8656	id10423	MPN562	10	21.2419				19.5915											29.9872	28.8018	20.1825	24.0543
id10636	MPN573	14	28.4201	25.7994	26.5737	27.467	29.6786	29.4364	27.9145	31.3803	26.1558	25.4269	24.9562	23.7124	22.6776	21.7021	21.9672	19.8515	20.3101	20.4664	21.0005	19.7328	20.8941	22.3107	20.9118	21.1013	19.4779	id10445	MPN563	12	24.263	25.0894													23.3682	25.7354	24.7108
id10642	MPN574	2	28.0453	20.3962	26.7518	25.184	23.6072	20.9388	18.1506			19.5823					24.9716			21.7735	22.9899	21.4525	21.5094	22.7834	20.9364	21.2114	20.9106	id10468	MPN564	1		24.7745							21.8576
id10669	MPN576	10	25.874	19.2029	24.4346	23.1061	22.9701	22.2398	21.3652	23.8245	20.6799	22.0951	22.6231	22.6475		23.4085	24.0787	22.636	23.7286	21.1879	21.9715	21.993	22.463	23.4892	22.4708	22.7139	22.2203	id10487	MPN566	5	24.1253															24.8157	25.1104		21.6632
id10855	MPN588	1			20.9243	20.2764																						id10537	MPN567	3	25.3135	26.5898	25.6622	26.4738	25.1317	24.5812				20.9459								23.895	24.558
id10891	MPN591	1			20.895																							id10552	MPN568	1		18.5842
id10918	MPN592	11	25.0153		24.2249	23.3399	22.2775	20.6347	19.4648														19.2372	20.8423	19.547	18.6311		id10620	MPN572	15	30.3581	30.2374	28.256	27.8122	28.1629	28.3257	28.598	29.3645	29.9506	28.6541	28.6234	26.8651	26.4903	25.3284	24.7076	24.8173	25.5064	27.7517	27.9771
id10936	MPN595	6				21.2302		19.1581				20.2877	21.8764	21.5592				24.604	25.3022	26.6095	25.8944	23.1852	23.9316	23.632	21.6186			id10636	MPN573	21	30.4574	30.2582	27.5014	27.9472	29.9223	29.2145	31.6317	29.2822	28.6612	28.0233	25.0209	26.9932	25.0209	24.1412	24.0771	24.7542	26.1713	27.1632	27.9918
id10962	MPN597	3	26.3066		22.0393	20.2419										27.1015												id10642	MPN574	4	29.6894	29.0702	26.2091	26.0789	28.1201	25.6958	26.2508	23.1479	24.1025	25.5786	25.0286	27.4949	25.206	23.7259	22.8445	26.6434	26.8859	26.9519	28.171
id10986	MPN598	21	28.8765	19.2208	26.2287	25.1771	24.6668	23.6119	22.708	27.7733	21.4491	21.3245	21.6819	23.5281	27.8302	29.1854	29.2621	26.8066	25.2512	23.6149	22.6048	22.1312	22.1087	23.1014	21.6001	21.6453	21.3794	id10669	MPN576	10	26.2859	26.0317	25.3745	23.6752	24.1983	22.662	23.9495	21.5117	21.9838	21.5422	22.7675	23.3645	23.7077	24.3444	24.2667	26.4074	26.3091	25.3376	25.9528
id11002	MPN599	2	26.7389	19.2718																								id10855	MPN588	1					20.9742
id11028	MPN600	6	26.7989	21.4526	24.0015	22.6905	22.0627	20.722	18.933	24.0275					22.1856	22.0918	22.8557					20.138	20.7471	20.9707	20.4576	20.7553		id10918	MPN592	11	23.2821			22.8747	24.5556												23.162	22.6584	21.2244
id11048	MPN602	3	23.7614		20.9113	19.8666																						id10936	MPN595	7		24.0935															25.3902	27.3274	26.4719
id11071	MPN604	1					20.2989				18.392																	id10962	MPN597	3	24.4135	25.0958
id11095	MPN606	18	29.5311	21.8631	26.1328	25.4089	24.8408	23.7948	23.055	27.683	23.6731	25.1044	28.1304	31.8652	32.9839	31.9182	31.0501	28.9994	27.5934	26.2074	25.3578	24.6703	24.5464	25.3457	23.7443	23.8365	23.1148	id10986	MPN598	24	28.6987	29.5106	25.7862	25.2063	26.3807	23.8062	24.2373		21.8319	22.7804		23.5731		26.5976	27.3005	29.2913	27.9442	26.5394	26.8699
id11097	MPN607	7	25.1527					20.1206	20.343	23.3101	20.5451					23.0756	23.8385	23.3778	23.0957	24.4817	26.0006	26.8493	25.9335	25.1731	21.519	21.1952	21.0559	id11028	MPN600	13	28.6007	28.5746	25.943	25.3546	24.7841	24.4202	23.4916		23.2821	22.5813	24.0772	23.3607				24.4425	25.0851	25.8852	26.177
id11111	MPN608	6	23.0006														23.5869	22.6972	22.094									id11038	MPN601	1	27.0505	26.6998			21.7471														24.5285
id11125	MPN609	1	25.6012		20.5356																							id11048	MPN602	6	25.8255	25.3934	23.6153	23.4259	22.7873	21.2495	23.5754			21.6843								24.558	24.574
id11171	MPN611	6	25.0229	19.1081	23.484	22.3467	21.4561	21.2762	18.2696		19.4004	19.3321											19.562	21.1657	20.0481	19.9497	19.1032	id11071	MPN604	3	26.1795	27.1795	25.3712	24.558	23.5754	23.1719	21.9207				22.3725							24.0103	24.0154
id11268	MPN615	1		19.1407						22.3988																		id11095	MPN606	17	29.7335	28.1307	21.4297	23.2283	25.9386	23.849	25.484	24.3307	24.3462	25.0705	23.7154	29.0038	31.4242	33.428	32.1711	31.786	30.1663	26.9889	28.4513
id11274	MPN616	4	25.682	19.3233	24.4417	22.6066	20.835	19.8377	17.3408		17.9545																	id11097	MPN607	9	25.9406	26.8385	23.9406						20.7471			23.5983	24.1174	24.558	24.1174	24.4298	24.848	25.239	25.3965
id11283	MPN617	2	22.5961		22.3866	20.3752																						id11111	MPN608	6	25.4425															24.7661	25.8799
id11316	MPN618	8	25.3749		23.0929	21.6943	21.5984	21.316	21.2877	21.4324	20.9882	21.3101											20.5165	22.2419	21.1143	20.1332		id11125	MPN609	4	25.0771	25.9694	23.7192	22.8073														23.0207	20.8123
id11361	MPN619	22		21.5865			20.1978	19.185	20.1955	24.2244	23.5687	23.2864	23.2901	21.6886														id11171	MPN611	9	27.3539	27.1289	26.0105	24.3406	23.3812	22.1174				20.8246								24.3276	25.4025
id11389	MPN620	2	23.8194																									id11274	MPN616	2	26.743	28.189	25.1332		24.604	23.6865				21.0821
id11413	MPN621	10	25.0935	20.5864	21.5545				20.8928	27.8469	23.2769	22.8525	23.8604	23.4021	22.7213	21.5069	22.0828	21.099	20.3253	19.9869	18.9229		20.5704				16.365	id11316	MPN618	6	25.4065	25.2619	21.5068	21.5231	24.3314	20.4775			18.9552	20.3538								23.2961	23.8303
id11416	MPN622	1			19.7828																							id11361	MPN619	21	22.9584	23.1749			22.1269	19.5432			23.7546	25.2882		24.1342						18.9686	22.2419
id11420	MPN623	1	23.48		20.1457	18.4536																						id11389	MPN620	3	22.7073																		21.3045
id11447	MPN624	1			23.8385																							id11413	MPN621	15	25.614	23.5382			22.6029	20.4375	21.9293	21.686	25.2635	26.1662	24.2221	26.3734	24.5407	24.9089	23.2416	24.9903	24.7978	20.0951	24.4887
id11453	MPN625	4	26.4356	20.3538	24.446	23.4959	21.9622		21.3699	23.3194	20.6409	22.5418	23.6418	24.1266	24.8519	25.0362	25.0119	27.33	29.0749	28.8894	27.5212	26.0525	24.6221	24.6706	22.6648	22.4915	21.5239	id11416	MPN622	1	24.7543				23.3239
id11500	MPN627	12	25.3929		22.343	21.5882	20.9381	19.7667	18.9516	22.6693	21.7986	25.7275	27.2093	26.0883	25.4685	25.8738	26.1606	22.0706	22.8186	21.8416	21.2302	20.814	20.6656	21.1053	20.1641	20.0214	18.7224	id11420	MPN623	4	24.1846	24.1146			21.5406	19.7073													22.1704
id11524	MPN628	16	25.409		22.4701	21.4112	20.9097						20.68		23.2186	26.6301	29.7707	28.8465	26.9028	25.4186	23.5354	22.1126	21.896	22.678	20.978	20.8651	19.816	id11453	MPN625	5	28.089	27.0668	25.5921	25.1527	23.3979	25.1833	25.1449	22.4726	22.2621	23.3376		24.7777	24.0359	24.5343	23.7234	26.3352	29.0263	29.2494	30.1622
id11538	MPN629	5	23.9508		19.562	18.8936	19.1087		18.2466						18.7716	23.9049	27.9446	26.9224	25.4535	23.015	23.6431	21.1272	20.3457	19.4616		19.3473	18.4893	id11500	MPN627	18	27.9827	26.9398	24.4362	24.9628	24.2185	22.7594			21.0559	23.6989	23.2361	29.1394	24.4476	24.9143	23.9074	27.1895	25.9493	24.5162	25.8862
id11562	MPN630	2			19.778																							id11524	MPN628	19	26.4029	26.8741		22.8249	23.1581				19.3255	20.68					27.3568	30.9031	31.2648	26.935	27.1724
id11564	MPN631	9	25.1871				20.417					16.7471	20.5069	27.5719	28.9514	27.5738	26.7385	24.38	23.1606	21.4161	20.0156	20.5023	20.6896	21.2066	19.2787	18.9431	17.646	id11538	MPN629	7	26.1488	26.2249		23.074	22.1642					20.2989	22.1673				27.003	29.9824	30.075	26.2574	26.4321
id11578	MPN632	3										22.0887	23.2198															id11564	MPN631	11	24.7142	22.9006										23.0995	22.8576	27.1633	24.0541	28.3213	26.7262	23.654	23.8005
id11603	MPN634	2																		22.6886	23.1961	23.3239	23.6649	22.6463	23.3511	23.3778	22.3752	id11578	MPN632	8	21.3538	23.665								21.6578		26.2004							22.0854
id11646	MPN636	3	26.0261		23.4425	22.343	21.3962						20.8876	22.4451	23.8191		23.7594	25.654	26.7064	27.9675	25.9624	25.4041	24.1563	25.0813	21.2544	20.6628	20.2066	id11646	MPN636	4	26.1812	25.5165			22.6639							23.6865				25.0975	27.405	28.7975	31.4219
id11672	MPN638	10	25.1934		22.9381	22.0051				22.6886	19.4991	22.5343	26.8975	28.8566	28.1815	26.4723	25.9242	23.0476	22.8108	21.8224	20.8592	20.9061	20.2764	20.5451			18.2512	id11672	MPN638	10	26.3148	25.1953	24.3844		23.219					20.7553		28.2352	27.3489	28.3175	25.7976	27.2257	25.7105	20.3538	25.0898
id11692	MPN639	1	23.0359		21.5069	20.3857																						id11692	MPN639	3	24.6275	24.2821			20.9388														22.4221
id11718	MPN641	2	22.4209																									id11718	MPN641	1	24.5926	25.2096																	22.7895
id11826	MPN651	1																		20.265								id11737	MPN643	1	23.8764	24.4984																	22.0918
id11845	MPN652	5															23.9584	23.9324	23.7268	20.9461			19.002					id11845	MPN652	6																24.0415	27.1469	24.4213	24.1182
id11853	MPN653	4																		21.3211	22.8252	23.5158	21.3284	21.7265				id11853	MPN653	5																			23.8858
id11877	MPN655	1										21.6409																id11877	MPN655	2										21.4676	24.275
id11900	MPN656	1																										id11900	MPN656	1																			23.5404
id11925	MPN658	5	25.1965	17.9714	26.2089	24.1336	22.7873	20.8556											20.343	19.647	20.0821	19.7022			18.8054	18.8829		id11925	MPN658	3	26.7736	26.2225	24.1642	23.7077	22.5592													23.9225	24.8242
id11936	MPN659	1															24.9225	23.9933										id11936	MPN659	3																23.582	25.1214
id11941	MPN660	3	25.0567		22.7138	22.4464	21.7056																					id11941	MPN660	3	24.2606	23.2821			23.1046														23.8288
id11968	MPN661	2	24.452																									id11968	MPN661	1
id11986	MPN663	3	24.4698																									id11986	MPN663	2	26.0455	25.2021			19.9882													23.9933	23.5754
id12002	MPN664	7						19.724										23.5593	27.2692	27.2351	25.0877	24.5235	22.7613	23.747	22.0526	20.3483	20.3101	id12002	MPN664	9	26.1583	25.9075			20.3211												26.5335	27.071	29.3541
id12024	MPN665	10	26.9353	20.8383	24.9249	23.7425	22.6381				20.7563		23.696	26.6043	28.1848	28.5749	30.8458	30.793	29.7003	28.1443	26.6556	25.5566	24.8811	24.9682	22.68	22.67	22.2146	id12024	MPN665	11	29.2254	27.8259	24.749	24.7455	25.5723	24.8623	24.6649			22.3352		25.1688	25.5285		24.5638	33.2639	33.8991	29.6015	30.3779
id12043	MPN667	3					19.9882						21.9024	23.4551	25.1795	23.8763	24.4788	22.2784	22.2736	20.5915								id12043	MPN667	1																		18.2326
id12065	MPN668	4	27.36	21.6096												24.8717	26.3545	26.629	28.5323	29.1459	27.7835	26.481	25.1015	24.9287	22.5379	21.4459	21.1519	id12065	MPN668	4																26.6595	26.6096		29.2445
id12066	MPN669	3					20.2877	19.1507									23.7776	22.6186		22.0983	21.2066	20.1873	20.3538					id12066	MPN669	7	26.1488				20.8191											24.1054	23.0355
id12096	MPN670	6	26.2127	20.0691	22.1065	21.8461																						id12096	MPN670	11	26.7913	25.7055		23.5045	22.3884											21.0359	22.7327		24.7708
id12132	MPN671	25	27.9943	20.0233	24.6051	23.7456	22.3117	21.5911	21.4273	24.8468	20.3263				22.2332	22.1487	23.4216	21.2006	20.6714	20.5069	19.7106	19.8751	19.7787	20.85	18.9272	19.9336	18.8683	id12132	MPN671	21	28.5767	29.3175	25.9452	25.4849	25.2502	24.2318	23.1835	22.7473	22.691	22.3757	23.3112		23.0967		21.9951	24.5596	24.3576	26.45	26.3609
id12145	MPN672	1																20.7389	21.3805	20.417								id12104	MPN671a	1		19.8965
id12151	MPN673	3	24.6649		25.2891	24.239	23.3511	21.9459	19.606			21.5545	23.0393	24.141	24.4613	24.8473	26.2688	24.2468	22.5435	21.6724	20.6743	20.8067	18.5731					id12151	MPN673	4				25.2891	25.175						21.7796	23.4741		25.4548	27.4386	29.7353	27.8223	24.2857	24.7067
id12153	MPN674	9	27.9304	20.2874	24.7958	23.3687	22.5475	20.7105	19.5369	25.9825	20.9078	26.1235	30.4889	31.6419	30.6247	28.9208	28.6664	26.6675	25.3641	23.9934	22.3239	21.8565	21.8299	21.784	20.6812	21.3468	20.8415	id12153	MPN674	15	29.0438	29.1069	26.1543	25.923	25.5454	24.0854	24.4136	23.4923	22.838	22.415	25.146	31.5835	30.6853	30.7089	27.2445	29.2244	28.1474	26.6943	27.4992
id12223	MPN677	5											21.7203	21.3211	21.7796	22.1047	22.6044	22.6323	22.004	20.4874								id12223	MPN677	10	22.9214									20.1004		25.5729				25.3273	26.0294	22.1773	23.8093
id12248	MPN678	13	25.6382		22.3484	20.9215	21.5685	20.5451		23.895				23.1581	26.7166	28.2936	28.0148	25.6731	23.5819	22.6164	20.3752	18.932	20.0667	19.4301	17.2419	17.8906	16.5387	id12248	MPN678	16	26.2096	26.5201	23.9852		22.6073	21.6006		19.8772	19.3581	19.4514	21.1079	21.1143	23.1411	28.4178	29.7975	30.5124	28.678	24.7566	25.3765
id12259	MPN679	3			22.6743	20.6186														18.6731								id12259	MPN679	2					23.5125														23.4923
id12272	MPN680	2	25.48			17.4656																						id12291	MPN683	3	25.7174	25.8363			21.1174
id12291	MPN683	2	23.8093		22.025	20.8088																						id12369	MPN684	29	27.7231	28.1853	24.8148	24.0128	23.9325				20.1457									25.2045	25.2553
id12369	MPN684	22	27.0103	18.7731	23.59	22.9236	22.2836	21.0977	19.8115															20.7389	18.808	18.8289	18.5545	id12385	MPN685	6	26.9732	26.7878	24.2961	23.8093	23.765	22.3129												23.9565	24.7946
id12385	MPN685	4	24.9443		22.5015	21.0888	20.5383	20.3848	17.2787																	18.5657	16.2061	id12405	MPN686	15	19.9459													23.7579	24.477	26.9709	23.9115		21.9742
id12405	MPN686	8				19.0873									23.9048	25.7718	25.7326	23.2155	21.7585									id12414	MPN687	3	25.5107	25.0828							21.0096									21.4015
id12414	MPN687	3	23.2382	20.2419	21.7715	20.8191	21.2244	21.0886	20.6186		20.714									21.0691	20.7769	20.7699	21.3203	21.7777	19.833	18.6417	17.1752	id12426	MPN688	9	25.9329	25.2539	24.0609	23.6865	22.5976	22.741	22.5069	20.3645	21.1519	22.391	22.4972	22.2447				26.6384	26.6901	24.4988	25.177
id12426	MPN688	7	24.984	19.6661	22.5079	21.9166	21.9996	21.3536	18.492	23.7995	20.6361	22.3318	22.8096	23.297	24.1232	24.1059	25.5826	25.5457	26.784	26.0663	23.522	21.7435	20.6421	20.7056	18.9658		18.0575	id11977	MPN662	6	24.7	26.2661			22.4773				23.9933	25.1449	25.7895	25.8491	24.5115	25.0621	22.7848	25.6742	27.0975	24.5866	27.0825
id11977	MPN662	4	27.5826		23.79	22.9472	22.4455	21.757	22.4576	26.189	21.8881	23.8971	24.9746	24.7272	24.8181	23.8074	24.7722	24.8779	25.5939	26.0129	27.6162	29.077	29.2136	28.8014	26.1549	24.7029	22.9383	id02039	New Conventional smORF/mRNA	1	24.1015	24.8997
id03185	New Conventional ORF/mRNA	1		19.9459																								id07397	New Conventional ORF/mRNA	1
id01319	MPN072	1			22.4041	20.6364						20.1704	22.8152	23.2679														id01319	MPN072	1	22.6714				22.8093
id12279	MPN682	1	20.1332		20.895										17.9937											17.4087	16.2985	id11565	MPN631	1
id05017	MPN278a	1																									17.8906	id12279	MPN682	1	24.6971																	23.48	24.2021
id06484	MPN357a	1																20.0821										id08061	MPN436a	1									20.8876
id07161	MPN391a	1																					19.3645	20.5731				id09457	MPN509a	1	24.2463
id08061	MPN436a	1						19.597																				id11613	MPN634a	1	25.3273	24.4488												25.7492	27.5609	27.3745		23.1658
id09017	MPN489a	1																				18.4815	18.3408
id06328	MPN347a	1																					19.7439
id11613	MPN634a	1													22.1457		24.7024	22.714
[truncated: 6 more columns]
