# Supplementary material for: Defining a minimal cell: essentiality of small ORFs and ncRNAs in a genome-reduced bacterium
Source: Mol Syst Biol. 2015 Jan 21;11(1):780. doi: 10.15252/msb.20145558 (PMC4332154; doi:10.15252/msb.20145558)
Supplement: Supplementary file 16 [file msb0011-0780-sd16.xlsx]

## Sheet: TableS7
	TnTc			TnGm
	4 days	8 days	12 days	4 days	8 days	12 days
Raw sequencing Reads	87888320	97507732	72604060	90691648	91027164	98618240
Reads with transposon sequence	9280285	10335497	11079699	9779617	11742380	10693220
Reads mapped to reference	8451351	9945897	10773444	9130421	11172254	10335857
Nr of reads	7198504	7874481	8089366	7540498	8611324	7863941
Number of insertions	437707	387791	334205	502481	366690	357308
