# Supplementary material for: Defining a minimal cell: essentiality of small ORFs and ncRNAs in a genome-reduced bacterium
Source: Mol Syst Biol. 2015 Jan 21;11(1):780. doi: 10.15252/msb.20145558 (PMC4332154; doi:10.15252/msb.20145558)
Supplement: Supplementary file 17 [file msb0011-0780-sd17.xlsx]

## Sheet: TableS8
Minitransposon Insertion Sites
TnGm12 days Thr=7		TnTc12 days Thr=7		Unique TnTc/TnGm Thr=7	Unique TnTc/TnGm Thr=41
Insetion Site	Nr of readsG12days	Insetion Site	Nr of readsT12days
78	7	93	7	1	59
190	7	143	7	59	79
226	7	152	7	62	144
377	7	191	7	70	160
404	7	329	7	75	351
412	7	343	7	78	383
457	7	365	7	79	1970
1826	7	430	7	80	1986
1948	7	465	7	90	2087
1953	7	1811	7	93	2103
1959	7	1883	7	95	2647
2249	7	2038	7	106	2748
2268	7	2105	7	140	2764
2374	7	2248	7	143	2795
2383	7	2294	7	144	2798
2556	7	2329	7	147	2811
2792	7	2330	7	152	2815
2821	7	2350	7	160	2848
4804	7	2550	7	168	3493
7257	7	2633	7	170	7250
7280	7	2732	7	171	7262
8562	7	2740	7	174	7264
8564	7	2741	7	181	7266
8570	7	2775	7	185	7279
8571	7	7248	7	189	8537
9177	7	7256	7	190	8552
9916	7	8542	7	191	8553
11286	7	9173	7	195	8561
11414	7	9181	7	200	8567
11422	7	9316	7	203	8569
11465	7	9414	7	205	8576
11497	7	11253	7	216	9584
11529	7	11260	7	226	9600
11592	7	11269	7	274	9925
11626	7	11324	7	288	9941
11718	7	11329	7	289	11262
11746	7	11450	7	290	11267
11751	7	11505	7	298	11275
11799	7	11517	7	299	11330
11833	7	11527	7	302	11331
11840	7	11552	7	303	11337
11842	7	11610	7	304	11346
11863	7	11718	7	315	11348
11912	7	11769	7	316	11371
11921	7	11776	7	317	11372
12052	7	11849	7	320	11373
12061	7	11857	7	328	11386
12108	7	11863	7	329	11387
12177	7	11895	7	331	11389
12207	7	12025	7	336	11402
12223	7	12027	7	341	11515
12240	7	12039	7	343	11543
12289	7	12083	7	344	11559
12313	7	12084	7	347	11667
12412	7	12169	7	348	11683
12415	7	12190	7	349	11697
12419	7	12246	7	350	11713
12436	7	12251	7	351	11728
12477	7	12328	7	352	11744
12496	7	12429	7	357	11759
12532	7	12433	7	359	11782
12578	7	12461	7	360	11807
12593	7	12505	7	363	11822
12636	7	12506	7	364	11832
12685	7	12513	7	365	11848
12695	7	12538	7	366	11855
12725	7	12543	7	367	11864
12873	7	12569	7	368	11887
12875	7	12585	7	376	11914
12881	7	12604	7	377	12026
12922	7	12793	7	378	12031
12933	7	12813	7	382	12033
12943	7	12816	7	383	12034
12949	7	12839	7	384	12041
12971	7	12847	7	398	12047
12979	7	12882	7	400	12048
13034	7	12896	7	404	12049
13060	7	12927	7	406	12069
13066	7	12942	7	412	12085
13097	7	12957	7	416	12087
13140	7	13079	7	419	12101
13151	7	13090	7	420	12102
13156	7	13123	7	421	12104
13160	7	13138	7	422	12106
13182	7	13146	7	427	12113
13198	7	13224	7	428	12120
13298	7	13250	7	429	12125
13299	7	13379	7	430	12126
13323	7	13622	7	432	12141
13343	7	13628	7	434	12142
13365	7	13632	7	439	12143
13376	7	13648	7	440	12144
13390	7	13727	7	444	12158
13401	7	13771	7	449	12159
13403	7	13793	7	452	12160
13433	7	13834	7	455	12173
13454	7	13876	7	456	12184
13461	7	13884	7	457	12185
13470	7	13926	7	460	12194
13475	7	13984	7	461	12199
13492	7	13996	7	462	12200
13532	7	13998	7	465	12215
13555	7	14043	7	469	12216
13576	7	14053	7	471	12219
13617	7	14056	7	472	12230
13645	7	14116	7	473	12249
13656	7	14132	7	481	12265
13743	7	14194	7	659	12275
13752	7	14206	7	671	12277
13819	7	14215	7	675	12285
13844	7	14225	7	1811	12291
13871	7	14237	7	1812	12301
13932	7	14280	7	1826	12318
13937	7	14370	7	1837	12319
13941	7	14400	7	1844	12327
13984	7	14431	7	1854	12331
14027	7	14498	7	1868	12334
14039	7	14528	7	1883	12341
14066	7	14560	7	1885	12342
14138	7	14573	7	1898	12343
14165	7	14712	7	1899	12350
14180	7	14716	7	1910	12352
14188	7	14728	7	1919	12356
14243	7	14732	7	1948	12358
14280	7	14780	7	1953	12359
14304	7	14823	7	1954	12360
14318	7	14912	7	1959	12362
14320	7	15032	7	1968	12368
14341	7	15178	7	1969	12375
14396	7	15270	7	1970	12376
14437	7	15354	7	1979	12377
14469	7	15361	7	1986	12430
14499	7	15463	7	2002	12443
14526	7	15503	7	2021	12444
14560	7	15527	7	2023	12451
14571	7	15546	7	2032	12453
14640	7	15551	7	2038	12459
14660	7	15563	7	2056	12466
14693	7	15583	7	2057	12467
14736	7	15625	7	2070	12480
14844	7	15632	7	2087	12482
14872	7	15783	7	2103	12492
14913	7	15798	7	2105	12549
14961	7	15837	7	2116	12551
15021	7	15864	7	2119	12566
15038	7	15896	7	2125	12590
15065	7	15898	7	2159	12598
15092	7	15928	7	2170	12602
15101	7	15937	7	2173	12618
15137	7	15944	7	2175	12634
15142	7	15974	7	2176	12647
15143	7	15987	7	2184	12648
15154	7	16107	7	2189	12650
15166	7	16111	7	2191	12651
15173	7	16125	7	2193	12663
15211	7	16159	7	2194	12666
15246	7	16385	7	2205	12675
15256	7	16387	7	2209	12690
15258	7	16390	7	2210	12691
15341	7	16459	7	2220	12706
15358	7	16569	7	2248	12707
15405	7	16672	7	2249	12710
15429	7	16675	7	2268	12711
15442	7	16697	7	2270	12718
15474	7	16698	7	2293	12724
15492	7	16703	7	2294	12726
15493	7	16739	7	2309	12737
15518	7	16749	7	2315	12738
15583	7	16757	7	2316	12739
15641	7	16795	7	2323	12740
15688	7	16850	7	2325	12748
15710	7	16881	7	2329	12753
15750	7	16896	7	2330	12754
15759	7	16899	7	2331	12755
15829	7	16964	7	2332	12764
15848	7	16997	7	2333	12769
15877	7	17016	7	2339	12770
15918	7	17089	7	2344	12771
15961	7	17122	7	2346	12772
15992	7	17135	7	2348	12783
16100	7	17168	7	2350	12784
16123	7	17275	7	2364	12786
16124	7	17314	7	2373	12788
16145	7	17328	7	2374	12789
16204	7	17720	7	2383	12798
16228	7	17749	7	2389	12800
16258	7	17751	7	2396	12802
16259	7	17865	7	2429	12804
16363	7	17921	7	2463	12805
16418	7	18004	7	2478	12819
16421	7	18056	7	2498	12820
16569	7	18075	7	2519	12821
16583	7	18145	7	2533	12828
16599	7	19237	7	2550	12835
16614	7	19383	7	2556	12840
16642	7	19397	7	2572	12841
16683	7	19598	7	2611	12854
16695	7	19790	7	2612	12855
16698	7	20030	7	2626	12856
16741	7	20122	7	2631	12857
16792	7	20155	7	2633	12867
16823	7	20370	7	2641	12870
16893	7	20456	7	2647	12871
16901	7	20568	7	2658	12872
16917	7	21013	7	2674	12880
16982	7	21023	7	2691	12884
17045	7	21031	7	2707	12885
17067	7	21131	7	2714	12886
17089	7	21367	7	2715	12895
17225	7	21471	7	2718	12899
17275	7	21533	7	2725	12911
17285	7	21782	7	2730	12916
17335	7	21891	7	2731	12932
17347	7	22014	7	2732	12940
17494	7	22171	7	2740	12941
17576	7	22249	7	2741	12948
17593	7	22300	7	2748	12956
17720	7	22325	7	2752	12960
17791	7	22404	7	2764	12976
17868	7	22500	7	2773	12984
17905	7	22668	7	2774	12991
17952	7	22806	7	2775	12996
18021	7	22907	7	2777	12997
18170	7	22908	7	2782	13000
18992	7	22912	7	2785	13008
19260	7	22924	7	2786	13009
19271	7	22974	7	2789	13013
19351	7	22983	7	2790	13031
19369	7	22990	7	2792	13032
19374	7	22997	7	2793	13047
19512	7	23006	7	2795	13052
19609	7	23018	7	2798	13068
19767	7	23034	7	2801	13069
19775	7	23057	7	2802	13070
19818	7	23779	7	2808	13075
19913	7	24723	7	2811	13076
20030	7	25045	7	2812	13091
20117	7	26052	7	2814	13092
20367	7	26078	7	2815	13095
20412	7	27347	7	2816	13098
20701	7	27364	7	2821	13099
20875	7	27396	7	2827	13114
20919	7	27409	7	2831	13115
20961	7	27411	7	2832	13136
20984	7	27490	7	2833	13137
21117	7	27526	7	2844	13152
21178	7	27536	7	2846	13159
21190	7	27617	7	2848	13161
21263	7	27636	7	2864	13184
21517	7	27641	7	3493	13185
21542	7	27672	7	4804	13188
21616	7	27851	7	4814	13192
21727	7	27917	7	4821	13199
21782	7	27981	7	6665	13200
21783	7	28045	7	7243	13203
21811	7	28061	7	7247	13215
21827	7	28123	7	7248	13219
21868	7	28155	7	7250	13220
22018	7	28193	7	7251	13221
22069	7	28226	7	7252	13235
22178	7	31139	7	7254	13236
22324	7	31152	7	7256	13237
22338	7	31228	7	7257	13242
22501	7	31269	7	7258	13243
22676	7	31319	7	7259	13255
22795	7	31382	7	7262	13259
22818	7	31383	7	7264	13263
22851	7	31387	7	7265	13264
22898	7	31444	7	7266	13265
22929	7	31471	7	7270	13268
22995	7	31532	7	7273	13277
23005	7	31576	7	7279	13280
23045	7	31621	7	7280	13286
23589	7	31644	7	7281	13297
24656	7	31654	7	7282	13300
26042	7	31687	7	7283	13309
26052	7	31736	7	7288	13311
26099	7	31753	7	7297	13321
26117	7	31818	7	7299	13325
26505	7	31819	7	7306	13327
27327	7	31832	7	8536	13333
27342	7	31953	7	8537	13334
27347	7	31969	7	8538	13335
27350	7	32043	7	8542	13336
27361	7	32056	7	8545	13337
27364	7	32098	7	8551	13342
27414	7	32112	7	8552	13349
27455	7	32223	7	8553	13350
27469	7	32245	7	8556	13351
27525	7	32291	7	8558	13356
27634	7	32294	7	8560	13366
27736	7	32327	7	8561	13367
27805	7	32330	7	8562	13372
27821	7	32342	7	8564	13382
27850	7	32436	7	8565	13413
27960	7	32506	7	8566	13416
28020	7	32586	7	8567	13427
28078	7	32607	7	8569	13443
28176	7	32641	7	8570	13451
28199	7	32668	7	8571	13467
28201	7	32723	7	8572	13471
28231	7	32856	7	8576	13485
28245	7	32884	7	8577	13487
31104	7	32897	7	9166	13494
31148	7	32900	7	9167	13500
31190	7	32918	7	9173	13501
31205	7	33049	7	9177	13502
31256	7	33090	7	9178	13512
31269	7	33120	7	9181	13533
31277	7	33134	7	9182	13543
31288	7	33206	7	9183	13544
31299	7	33290	7	9184	13548
31311	7	33310	7	9189	13552
31337	7	33312	7	9193	13553
31354	7	33329	7	9197	13564
31432	7	33377	7	9198	13567
31466	7	33379	7	9207	13568
31470	7	33443	7	9209	13574
31475	7	33487	7	9300	13581
31480	7	33526	7	9316	13582
31483	7	33534	7	9414	13583
31498	7	33582	7	9429	13590
31526	7	33621	7	9526	13593
31559	7	33633	7	9542	13596
31560	7	33642	7	9584	13599
31585	7	33647	7	9600	13638
31613	7	33664	7	9915	13643
31649	7	33676	7	9916	13647
31706	7	33689	7	9917	13651
31754	7	33772	7	9918	13653
31755	7	33808	7	9925	13667
31833	7	33820	7	9926	13672
31853	7	33852	7	9927	13688
31944	7	33871	7	9931	13746
31954	7	33901	7	9933	13761
32044	7	33916	7	9939	13777
32090	7	33937	7	9941	13781
32159	7	33938	7	9954	13782
32171	7	33986	7	10036	13797
32197	7	33998	7	11253	13798
32221	7	34005	7	11257	13799
32333	7	34089	7	11260	13814
32370	7	34132	7	11262	13824
32401	7	34245	7	11263	13826
32487	7	34496	7	11267	13840
32537	7	34964	7	11268	13841
32620	7	34968	7	11269	13842
32663	7	35587	7	11272	13843
32666	7	35618	7	11273	13856
32706	7	35695	7	11275	13857
32841	7	35783	7	11276	13858
32896	7	35857	7	11279	13865
32906	7	35914	7	11280	13866
32915	7	35918	7	11283	13872
33008	7	35964	7	11286	13873
33065	7	41121	7	11288	13874
33075	7	41146	7	11290	13877
33094	7	41154	7	11295	13883
33105	7	41416	7	11299	13888
33167	7	41445	7	11301	13890
33183	7	41516	7	11303	13903
33192	7	41519	7	11305	13904
33210	7	41533	7	11309	13913
33221	7	41647	7	11314	13914
33227	7	41667	7	11315	13925
33256	7	41760	7	11316	13928
33274	7	41773	7	11324	13952
33292	7	41912	7	11329	13953
33310	7	41947	7	11330	13954
33399	7	41958	7	11331	13968
33424	7	41959	7	11337	13969
33478	7	41965	7	11338	13970
33506	7	41984	7	11339	13976
33544	7	42003	7	11340	13977
33571	7	42017	7	11343	13985
33605	7	42057	7	11346	13990
33614	7	42077	7	11348	13991
33615	7	42079	7	11352	13992
33655	7	42096	7	11356	14000
33712	7	42100	7	11359	14004
33713	7	42208	7	11360	14007
33781	7	42222	7	11364	14013
33807	7	42293	7	11368	14015
33849	7	42376	7	11370	14016
33883	7	42401	7	11371	14028
33982	7	42415	7	11372	14035
34007	7	42443	7	11373	14045
34099	7	42448	7	11382	14051
34190	7	42536	7	11385	14062
34226	7	42550	7	11386	14069
34253	7	42565	7	11387	14070
34342	7	42582	7	11389	14089
34461	7	42600	7	11398	14090
34952	7	42622	7	11401	14091
34957	7	42756	7	11402	14092
34967	7	42788	7	11403	14093
35595	7	42871	7	11405	14106
35658	7	42948	7	11406	14107
35734	7	42951	7	11411	14108
35772	7	42988	7	11414	14109
35858	7	43094	7	11417	14123
36009	7	43122	7	11418	14147
36054	7	43457	7	11419	14153
36098	7	43482	7	11421	14158
36190	7	43526	7	11422	14163
36804	7	43565	7	11430	14179
41124	7	43638	7	11433	14183
41174	7	43662	7	11434	14199
41182	7	43675	7	11439	14213
41186	7	43679	7	11450	14216
41187	7	43691	7	11464	14217
41231	7	43706	7	11465	14232
41241	7	43712	7	11467	14233
41247	7	43719	7	11473	14240
41280	7	43730	7	11479	14252
41329	7	43755	7	11482	14257
41365	7	43763	7	11486	14258
41445	7	43834	7	11497	14259
41494	7	43911	7	11498	14260
41522	7	43954	7	11499	14273
41523	7	43957	7	11500	14275
41552	7	44019	7	11501	14276
41595	7	44110	7	11503	14282
41606	7	44126	7	11505	14283
41646	7	44147	7	11509	14284
41658	7	44162	7	11512	14297
41680	7	44196	7	11514	14298
41738	7	44233	7	11515	14299
41785	7	44250	7	11516	14310
41867	7	44253	7	11517	14312
41947	7	44281	7	11518	14313
41950	7	44287	7	11520	14314
41978	7	44337	7	11521	14315
41981	7	44358	7	11525	14319
41990	7	44467	7	11527	14321
42024	7	44483	7	11529	14329
42034	7	44486	7	11533	14330
42048	7	44490	7	11534	14331
42050	7	44498	7	11536	14335
42206	7	44519	7	11540	14338
42226	7	44526	7	11541	14346
42322	7	44530	7	11542	14360
42325	7	44650	7	11543	14362
42344	7	44705	7	11544	14369
42387	7	44740	7	11549	14373
42415	7	44795	7	11552	14376
42427	7	44807	7	11553	14383
42495	7	44816	7	11554	14398
42496	7	44888	7	11558	14415
42515	7	44894	7	11559	14416
42529	7	44967	7	11560	14417
42560	7	45018	7	11562	14425
42561	7	45060	7	11568	14432
42588	7	45094	7	11570	14433
42589	7	45097	7	11572	14439
42617	7	45100	7	11574	14441
42643	7	45129	7	11577	14453
42710	7	45274	7	11578	14455
42731	7	45320	7	11587	14456
42732	7	45346	7	11590	14457
42749	7	45365	7	11591	14464
42753	7	45391	7	11592	14465
42830	7	45411	7	11594	14470
42932	7	45441	7	11597	14471
42953	7	45451	7	11600	14472
43000	7	45484	7	11610	14480
43052	7	45605	7	11611	14481
43068	7	45758	7	11613	14487
43084	7	45781	7	11614	14528
43104	7	45844	7	11615	14551
43141	7	45857	7	11616	14554
43146	7	45897	7	11620	14567
43196	7	45907	7	11626	14574
43223	7	45938	7	11630	14583
43230	7	45943	7	11632	14596
43237	7	45956	7	11634	14597
43261	7	45983	7	11635	14598
43305	7	46091	7	11637	14612
43331	7	46095	7	11639	14613
43342	7	46128	7	11647	14652
43400	7	46183	7	11648	14656
43436	7	46185	7	11649	14670
43506	7	46220	7	11659	14672
43526	7	46228	7	11667	14683
43536	7	46319	7	11668	14686
43539	7	46323	7	11669	14711
43565	7	46329	7	11674	14714
43622	7	46360	7	11682	14727
43630	7	46364	7	11683	14730
43706	7	46365	7	11685	14764
43717	7	46395	7	11686	14778
43742	7	46440	7	11687	14787
43757	7	46487	7	11690	14788
43834	7	46502	7	11691	14798
43838	7	46599	7	11693	14811
43893	7	46697	7	11697	14812
43967	7	46701	7	11699	14813
44020	7	46727	7	11705	14815
44096	7	46730	7	11711	14821
44163	7	46766	7	11712	14828
44169	7	46879	7	11713	14830
44186	7	46926	7	11718	14838
44265	7	46989	7	11719	14845
44281	7	47071	7	11720	14846
44289	7	47158	7	11726	14859
44315	7	47244	7	11727	14861
44348	7	47292	7	11728	14873
44391	7	47330	7	11735	14875
44418	7	47341	7	11742	14877
44421	7	47348	7	11743	14878
44486	7	47373	7	11744	14879
44490	7	47472	7	11746	14882
44507	7	47502	7	11751	14886
44518	7	47507	7	11752	14895
44542	7	47555	7	11754	14896
44565	7	47561	7	11757	14899
44587	7	47598	7	11759	14908
44609	7	47614	7	11761	14915
44689	7	47648	7	11762	14919
44785	7	47733	7	11764	14921
44802	7	47735	7	11767	14924
44845	7	47751	7	11768	14930
44867	7	47768	7	11769	14931
44924	7	47884	7	11770	14937
44935	7	47913	7	11773	14938
44944	7	48025	7	11774	14940
44965	7	48175	7	11775	14945
45001	7	48246	7	11776	14951
45019	7	48328	7	11779	14953
45067	7	48344	7	11782	14954
45117	7	48383	7	11783	14965
45177	7	48460	7	11787	14966
45202	7	48462	7	11790	14967
45235	7	48527	7	11791	14979
45249	7	48545	7	11793	14980
45306	7	48597	7	11794	14981
45318	7	48720	7	11798	14982
45334	7	48846	7	11799	14983
45407	7	48854	7	11801	14985
45418	7	48856	7	11806	14986
45592	7	48870	7	11807	14987
45603	7	48978	7	11809	15001
45612	7	48989	7	11811	15002
45617	7	49014	7	11816	15003
45641	7	49055	7	11822	15011
45643	7	49069	7	11823	15014
45756	7	49085	7	11830	15015
45758	7	49145	7	11831	15016
45805	7	49158	7	11832	15017
45833	7	49166	7	11833	15018
45944	7	49192	7	11834	15019
45948	7	49204	7	11837	15024
45976	7	49240	7	11839	15027
45991	7	49252	7	11840	15033
46066	7	49332	7	11842	15035
46075	7	49334	7	11843	15036
46090	7	49367	7	11846	15040
46098	7	49401	7	11847	15042
46132	7	49418	7	11848	15043
46180	7	49424	7	11849	15048
46182	7	49455	7	11853	15049
46215	7	49489	7	11855	15050
46221	7	49497	7	11856	15051
46236	7	49504	7	11857	15052
46251	7	49513	7	11861	15054
46270	7	49520	7	11862	15057
46288	7	49522	7	11863	15060
46330	7	49570	7	11864	15061
46380	7	49621	7	11871	15062
46434	7	49623	7	11872	15066
46470	7	49634	7	11876	15076
46474	7	49667	7	11877	15078
46481	7	49732	7	11881	15091
46620	7	49746	7	11887	15093
46641	7	49975	7	11888	15094
46657	7	50019	7	11889	15109
46687	7	50020	7	11892	15110
46713	7	50097	7	11895	15111
46715	7	50167	7	11896	15118
46802	7	50200	7	11904	15122
46815	7	50242	7	11911	15123
46836	7	50368	7	11912	15125
46860	7	50405	7	11913	15127
46888	7	50426	7	11914	15165
46926	7	50431	7	11915	15179
46930	7	50440	7	11921	15181
46940	7	50449	7	11927	15190
46944	7	50502	7	11928	15195
47027	7	50526	7	11929	15202
47053	7	50576	7	11932	15218
47096	7	50589	7	11937	15228
47099	7	50666	7	11938	15244
47195	7	50677	7	11945	15255
47223	7	50687	7	11953	15271
47227	7	50716	7	11954	15286
47255	7	50793	7	11956	15329
47271	7	50810	7	11957	15331
47298	7	50843	7	11958	15345
47300	7	50851	7	11961	15346
47371	7	50939	7	11966	15362
47385	7	50977	7	11972	15364
47403	7	50987	7	11974	15406
47413	7	51047	7	11977	15422
47459	7	51111	7	11978	15437
47495	7	51113	7	11980	15438
47555	7	51118	7	11981	15439
47591	7	51278	7	11983	15449
47630	7	51640	7	11987	15452
47685	7	51647	7	11993	15453
47705	7	51651	7	11994	15454
47721	7	51729	7	11995	15468
47727	7	51730	7	11996	15469
47750	7	51760	7	11997	15471
47756	7	51805	7	11998	15478
47764	7	51839	7	12005	15487
47767	7	51878	7	12009	15523
47910	7	51879	7	12010	15528
47972	7	51928	7	12011	15530
48010	7	51949	7	12014	15538
48045	7	51988	7	12017	15540
48149	7	52022	7	12018	15544
48255	7	52027	7	12025	15554
48343	7	52041	7	12026	15574
48390	7	52114	7	12027	15590
48450	7	52175	7	12031	15595
48466	7	52214	7	12032	15606
48521	7	52332	7	12033	15620
48541	7	52338	7	12034	15622
48562	7	52348	7	12035	15637
48566	7	52405	7	12039	15655
48571	7	52406	7	12040	15663
48590	7	52427	7	12041	15664
48621	7	52430	7	12042	15677
48643	7	52464	7	12047	15679
48687	7	52498	7	12048	15691
48718	7	52549	7	12049	15693
48738	7	52691	7	12050	15707
48749	7	52697	7	12051	15708
48785	7	52730	7	12052	15723
48801	7	52813	7	12055	15724
48839	7	52821	7	12056	15729
48891	7	52892	7	12058	15730
48901	7	52901	7	12059	15744
49019	7	53040	7	12061	15745
49062	7	53045	7	12062	15746
49069	7	57280	7	12063	15756
49115	7	57314	7	12065	15763
49120	7	57350	7	12067	15779
49123	7	57359	7	12068	15789
49225	7	57442	7	12069	15801
49238	7	57499	7	12070	15802
49257	7	57508	7	12071	15804
49258	7	57515	7	12073	15807
49299	7	57532	7	12074	15818
49301	7	57579	7	12076	15819
49314	7	57583	7	12077	15823
49343	7	57637	7	12078	15824
49376	7	57653	7	12079	15825
49428	7	57667	7	12083	15834
49449	7	57700	7	12084	15838
49472	7	57732	7	12085	15839
49486	7	57854	7	12086	15844
49505	7	57873	7	12087	15850
49513	7	57905	7	12088	15853
49521	7	57921	7	12090	15855
49529	7	57934	7	12091	15858
49534	7	57966	7	12092	15867
49543	7	58005	7	12093	15869
49549	7	58007	7	12094	15875
49562	7	58063	7	12095	15880
49587	7	58106	7	12099	15882
49594	7	58135	7	12100	15883
49603	7	58160	7	12101	15893
49618	7	58182	7	12102	15897
49619	7	58216	7	12103	15899
49651	7	58245	7	12104	15939
49697	7	58313	7	12105	15952
49709	7	58329	7	12106	15959
49731	7	58386	7	12107	15978
49744	7	58413	7	12108	15994
49825	7	58443	7	12109	15995
49909	7	58448	7	12111	15997
49935	7	58452	7	12112	16011
50004	7	58535	7	12113	16012
50021	7	58571	7	12116	16013
50042	7	58594	7	12120	16015
50099	7	58604	7	12121	16027
50139	7	58634	7	12122	16028
50193	7	58648	7	12124	16029
50205	7	58699	7	12125	16031
50220	7	58749	7	12126	16034
50284	7	58755	7	12127	16043
50312	7	58817	7	12128	16048
50320	7	58839	7	12129	16050
50349	7	58845	7	12134	16058
50504	7	58851	7	12136	16064
50539	7	58879	7	12137	16068
50573	7	58887	7	12138	16070
50593	7	58889	7	12139	16088
50623	7	58896	7	12140	16089
50800	7	58910	7	12141	16091
50804	7	58927	7	12142	16095
50870	7	59024	7	12143	16099
50876	7	59039	7	12144	16103
51038	7	59055	7	12145	16104
51107	7	59083	7	12146	16105
51110	7	59085	7	12147	16109
51119	7	59140	7	12151	16114
51162	7	59142	7	12156	16115
51166	7	59255	7	12158	16121
51287	7	59259	7	12159	16128
51299	7	59275	7	12160	16129
51302	7	59301	7	12161	16131
51313	7	59349	7	12162	16138
51330	7	59358	7	12165	16139
51344	7	59364	7	12166	16142
51359	7	59391	7	12167	16144
51362	7	59476	7	12168	16148
51373	7	59477	7	12169	16156
51375	7	59530	7	12170	16167
51401	7	59633	7	12173	16171
51444	7	59746	7	12174	16185
51480	7	59748	7	12175	16186
51489	7	59808	7	12176	16201
51542	7	59848	7	12177	16202
51552	7	59868	7	12178	16218
51703	7	59954	7	12180	16219
51729	7	59961	7	12181	16233
51778	7	60028	7	12182	16235
51822	7	60043	7	12183	16237
51854	7	60190	7	12184	16250
51856	7	60197	7	12185	16251
51867	7	60465	7	12186	16252
51868	7	60491	7	12187	16253
51875	7	60510	7	12189	16261
51903	7	60551	7	12190	16263
51979	7	60572	7	12192	16266
52039	7	60583	7	12194	16267
52047	7	60613	7	12198	16269
52050	7	60671	7	12199	16271
52258	7	60703	7	12200	16272
52274	7	60751	7	12201	16275
52281	7	60794	7	12202	16276
52293	7	60797	7	12203	16281
52306	7	60813	7	12207	16284
52325	7	60815	7	12213	16288
52370	7	60842	7	12214	16291
52388	7	60850	7	12215	16292
52671	7	60881	7	12216	16295
55944	7	60994	7	12217	16304
57267	7	61004	7	12218	16308
57282	7	61009	7	12219	16309
57397	7	61013	7	12223	16310
57621	7	61045	7	12227	16320
57622	7	61067	7	12228	16323
57625	7	61121	7	12229	16325
57632	7	61137	7	12230	16336
57654	7	61141	7	12232	16376
57702	7	61204	7	12234	16382
57735	7	61211	7	12236	16392
57766	7	61224	7	12237	16398
57823	7	61235	7	12239	16406
57831	7	61249	7	12240	16412
57861	7	61369	7	12243	16422
57873	7	61530	7	12244	16427
57878	7	61559	7	12245	16428
58005	7	61575	7	12246	16430
58026	7	61632	7	12248	16438
58029	7	61752	7	12249	16441
58043	7	61759	7	12250	16446
58055	7	61764	7	12251	16447
58069	7	61811	7	12253	16448
58088	7	61883	7	12256	16454
58175	7	61915	7	12258	16472
58232	7	61949	7	12259	16689
58246	7	61959	7	12261	16860
58248	7	62080	7	12265	17208
58286	7	62247	7	12266	17224
58328	7	63475	7	12267	17300
58359	7	63504	7	12269	17310
58397	7	63518	7	12272	17311
58399	7	63539	7	12274	17320
58446	7	63580	7	12275	17321
58528	7	63594	7	12277	17327
58559	7	63632	7	12281	17336
58584	7	63633	7	12282	18985
58595	7	63644	7	12283	18986
58751	7	63673	7	12285	18987
58832	7	63683	7	12289	19001
58838	7	63774	7	12291	19002
58848	7	63851	7	12292	19006
58853	7	63907	7	12294	19021
58889	7	63923	7	12298	19255
58895	7	63955	7	12300	19256
58896	7	64063	7	12301	19259
59035	7	64103	7	12302	19264
59053	7	64122	7	12303	19267
59105	7	64177	7	12304	19268
59120	7	64202	7	12308	19269
59173	7	64358	7	12309	19270
59183	7	64365	7	12311	19271
59185	7	64372	7	12312	19284
59275	7	64452	7	12313	19287
59358	7	64483	7	12314	19288
59402	7	64499	7	12317	19289
59414	7	64618	7	12318	19300
59547	7	64620	7	12319	19301
59591	7	64677	7	12320	19302
59619	7	64769	7	12322	19303
59620	7	64872	7	12326	19304
59727	7	65020	7	12327	19316
59729	7	65084	7	12328	19318
59745	7	65147	7	12331	19320
59761	7	65171	7	12333	21158
59836	7	65254	7	12334	21159
59871	7	65277	7	12336	22941
59879	7	65291	7	12339	22958
59881	7	65312	7	12341	22972
59954	7	65350	7	12342	22973
59956	7	65382	7	12343	22975
60039	7	65417	7	12344	22999
60045	7	65552	7	12348	23014
60050	7	65650	7	12350	23017
60065	7	65670	7	12351	23062
60110	7	65821	7	12352	23077
60119	7	65924	7	12354	23287
60151	7	65942	7	12356	23303
60167	7	65961	7	12358	26084
60250	7	65973	7	12359	26086
60292	7	65985	7	12360	26092
60418	7	66027	7	12361	26093
60477	7	66079	7	12362	26094
60588	7	66118	7	12367	26096
60618	7	66285	7	12368	26100
60716	7	66287	7	12374	26102
60870	7	66288	7	12375	26103
60880	7	66314	7	12376	26106
60887	7	66373	7	12377	26107
60933	7	66515	7	12378	26108
60979	7	66532	7	12384	26109
61025	7	66550	7	12387	26111
61029	7	66587	7	12389	26112
61040	7	66726	7	12393	26122
61056	7	66801	7	12396	26132
61077	7	67179	7	12397	26133
61093	7	67182	7	12400	27385
61102	7	67192	7	12402	27401
61125	7	67202	7	12406	27513
61179	7	67302	7	12407	27527
61224	7	67426	7	12412	27637
61225	7	67471	7	12415	27679
61286	7	67489	7	12417	27695
61307	7	67505	7	12418	27808
61313	7	67524	7	12419	27814
61314	7	67551	7	12420	27840
61380	7	67606	7	12422	27842
61436	7	67645	7	12428	27876
61477	7	67648	7	12429	27915
61529	7	67651	7	12430	28031
61605	7	67657	7	12431	28153
61632	7	67658	7	12432	28213
61772	7	67664	7	12433	28227
61778	7	67672	7	12434	28229
61879	7	67764	7	12435	29750
61932	7	67779	7	12436	29753
61987	7	67792	7	12442	29754
63034	7	67806	7	12443	29761
63085	7	67860	7	12444	29763
63203	7	67870	7	12447	29766
63286	7	67901	7	12448	29768
63371	7	67910	7	12449	29769
63483	7	68082	7	12450	29770
63497	7	68084	7	12451	29778
63621	7	68120	7	12452	29779
63669	7	68124	7	12453	29780
63711	7	68135	7	12457	29781
63725	7	68144	7	12458	29782
63749	7	68166	7	12459	29784
63813	7	68180	7	12461	29785
63815	7	68253	7	12464	29795
63839	7	68263	7	12465	29797
63872	7	68281	7	12466	29798
63915	7	68289	7	12467	31090
63954	7	68313	7	12468	31106
64013	7	68355	7	12469	31124
64043	7	68357	7	12472	31165
64089	7	68482	7	12474	31180
64094	7	68524	7	12475	31434
64178	7	68556	7	12477	31467
64204	7	68566	7	12478	31477
64280	7	68577	7	12480	31594
64300	7	68599	7	12481	31610
64348	7	68613	7	12482	31640
64400	7	68694	7	12483	31670
64437	7	68695	7	12484	31686
64444	7	68698	7	12488	31820
64451	7	68809	7	12489	31831
64467	7	68836	7	12492	31966
64505	7	68874	7	12496	31981
64550	7	68884	7	12498	32045
64572	7	68959	7	12499	32046
64703	7	69077	7	12502	32061
64776	7	69112	7	12503	32062
64785	7	69116	7	12505	32080
64814	7	69150	7	12506	32193
64823	7	69159	7	12511	32198
64837	7	69183	7	12513	32334
64854	7	69208	7	12516	32373
64914	7	69216	7	12517	32405
64928	7	69261	7	12518	32750
65039	7	69290	7	12522	32751
65130	7	69318	7	12527	32765
65261	7	69340	7	12531	32766
65383	7	69359	7	12532	32819
65442	7	69387	7	12533	32851
65472	7	69405	7	12535	32975
65532	7	69577	7	12538	32989
65588	7	69607	7	12539	32990
65599	7	69611	7	12542	32998
65616	7	69614	7	12543	33014
65624	7	69638	7	12544	33018
65661	7	69658	7	12545	33024
65706	7	69667	7	12548	33034
65984	7	69798	7	12549	33035
66082	7	69805	7	12550	33040
66234	7	69818	7	12551	33044
66304	7	69845	7	12554	33046
66371	7	69921	7	12556	33047
66388	7	69943	7	12557	33050
66433	7	69951	7	12560	33051
66495	7	69954	7	12564	33052
66529	7	69975	7	12565	33062
66582	7	69985	7	12566	33066
66596	7	70009	7	12568	33067
66774	7	70019	7	12569	33068
67077	7	70053	7	12570	33069
67105	7	70067	7	12571	33070
67179	7	70078	7	12573	33071
67189	7	70201	7	12577	33082
67251	7	70263	7	12578	33084
67350	7	70275	7	12579	33085
67370	7	70297	7	12580	33086
67372	7	70317	7	12583	33087
67416	7	70324	7	12585	33097
67464	7	71178	7	12586	33101
67472	7	72074	7	12587	33102
67494	7	77386	7	12590	33111
67520	7	77407	7	12592	33115
67614	7	77586	7	12593	33117
67645	7	77587	7	12594	33118
67654	7	77641	7	12598	33121
67677	7	79742	7	12602	33124
67759	7	80408	7	12603	33126
67765	7	80417	7	12604	33131
67784	7	80469	7	12610	33136
67786	7	80483	7	12614	33138
67817	7	80545	7	12615	33139
67840	7	80576	7	12616	33140
67864	7	80590	7	12617	33151
67978	7	80598	7	12618	33152
67997	7	80701	7	12619	33154
68039	7	80735	7	12622	33155
68056	7	80778	7	12631	33158
68164	7	80793	7	12632	33169
68253	7	80804	7	12633	33173
68269	7	80817	7	12634	33174
68292	7	80838	7	12635	33184
68313	7	80841	7	12636	33197
68324	7	80869	7	12637	33200
68332	7	80973	7	12639	33212
68375	7	81023	7	12646	33216
68424	7	81072	7	12647	33217
68451	7	81099	7	12648	33218
68508	7	81154	7	12649	33219
68589	7	81187	7	12650	33225
68632	7	81323	7	12651	33226
68681	7	81406	7	12653	33228
68708	7	81443	7	12654	33233
68728	7	81519	7	12656	33238
68750	7	81579	7	12657	33242
68795	7	81585	7	12658	33243
68835	7	81607	7	12660	33244
68856	7	81659	7	12662	33258
68907	7	81665	7	12663	33259
69048	7	81783	7	12665	33260
69059	7	81823	7	12666	33261
69208	7	81824	7	12667	33277
69219	7	81846	7	12668	33278
69235	7	81859	7	12669	33294
69279	7	81927	7	12671	33315
69333	7	82017	7	12672	33320
69347	7	82023	7	12673	33328
69426	7	82033	7	12674	33335
69584	7	82063	7	12675	33336
69600	7	82076	7	12677	33338
69606	7	82086	7	12683	33340
69608	7	84691	7	12685	33351
69610	7	85037	7	12687	33356
69613	7	85212	7	12688	33357
69616	7	85643	7	12689	33372
69629	7	85657	7	12690	33392
69670	7	85765	7	12691	33420
69692	7	85870	7	12692	33423
69717	7	85887	7	12694	33436
69724	7	85942	7	12695	33450
69732	7	85972	7	12697	33452
69818	7	85988	7	12701	33459
69845	7	86053	7	12702	33460
69924	7	86229	7	12703	33468
69929	7	86298	7	12704	33475
69979	7	86462	7	12705	33485
70128	7	86785	7	12706	33486
70278	7	88320	7	12707	33501
70363	7	88344	7	12708	33534
70364	7	88346	7	12709	33566
72921	7	88671	7	12710	33573
73779	7	88994	7	12711	33574
75225	7	89014	7	12712	33581
77565	7	89181	7	12714	33590
78974	7	89202	7	12718	33598
80410	7	89212	7	12719	33625
80474	7	89237	7	12721	33632
80484	7	89356	7	12722	33648
80496	7	89715	7	12723	33749
80518	7	89751	7	12724	33765
80554	7	90120	7	12725	33767
80571	7	90154	7	12726	33778
80622	7	90176	7	12728	33792
80668	7	90472	7	12732	33793
80697	7	90870	7	12735	33794
80781	7	90988	7	12736	33803
80815	7	90998	7	12737	33806
80837	7	91032	7	12738	33809
80860	7	91044	7	12739	33810
80943	7	91056	7	12740	33814
80950	7	91156	7	12741	33830
80972	7	91187	7	12747	33838
81007	7	91241	7	12748	33841
81010	7	91254	7	12749	33842
81013	7	91255	7	12751	33845
81067	7	91324	7	12753	33854
81099	7	91355	7	12754	33857
81103	7	91358	7	12755	33858
81108	7	91407	7	12756	33933
81157	7	91413	7	12758	33936
81166	7	91415	7	12764	33951
81190	7	91455	7	12765	33952
81216	7	91463	7	12768	33954
81234	7	91464	7	12769	33960
81237	7	91616	7	12770	33961
81255	7	91635	7	12771	33967
81313	7	91675	7	12772	33970
81418	7	91682	7	12773	33976
81505	7	91762	7	12774	34531
81511	7	91781	7	12778	34547
81529	7	91786	7	12782	34549
81569	7	91792	7	12783	35578
81587	7	91865	7	12784	35581
81603	7	91873	7	12785	35597
81705	7	91889	7	12786	35610
81759	7	91973	7	12787	35613
81843	7	92002	7	12788	35631
81859	7	92009	7	12789	35642
81902	7	92021	7	12790	35647
81923	7	92067	7	12792	35701
81992	7	92098	7	12793	35726
82002	7	92132	7	12794	35733
82020	7	92138	7	12797	35741
82066	7	92144	7	12798	35749
84676	7	92162	7	12800	35766
85209	7	92205	7	12801	35778
85259	7	92314	7	12802	35782
85611	7	92340	7	12803	35793
85627	7	92381	7	12804	35794
85641	7	92400	7	12805	35795
85672	7	92411	7	12806	35803
85673	7	92438	7	12807	35807
85778	7	92508	7	12808	35809
85797	7	92613	7	12810	35814
85887	7	92750	7	12811	35815
85894	7	92754	7	12812	35818
85902	7	92781	7	12813	35823
85950	7	92791	7	12816	35827
86067	7	92823	7	12817	35830
86224	7	93041	7	12818	35832
86260	7	93191	7	12819	35839
86268	7	93233	7	12820	35847
86269	7	93235	7	12821	35861
86286	7	93265	7	12822	35865
86329	7	93289	7	12823	35874
86359	7	93374	7	12825	35890
86399	7	93399	7	12827	35946
86428	7	93416	7	12828	35955
86549	7	93439	7	12829	35956
86567	7	93442	7	12830	35963
86672	7	93449	7	12831	35970
86688	7	93474	7	12832	35972
86720	7	93517	7	12835	35973
86764	7	93552	7	12836	35974
86825	7	93558	7	12837	35976
87890	7	93568	7	12838	35980
87899	7	93576	7	12839	35982
88349	7	93679	7	12840	35995
88528	7	93751	7	12841	35997
88685	7	93880	7	12842	35998
89171	7	93912	7	12843	36001
89211	7	94020	7	12845	36016
89236	7	94028	7	12846	36017
89252	7	94032	7	12847	36018
89278	7	94038	7	12848	36030
89664	7	94055	7	12849	36031
89788	7	94084	7	12850	36032
89904	7	94110	7	12852	36033
89952	7	94113	7	12854	36034
90351	7	94124	7	12855	36040
90416	7	94144	7	12856	36041
90442	7	94244	7	12857	36046
90608	7	94269	7	12858	36047
90821	7	94275	7	12860	36048
90998	7	94471	7	12863	36050
91037	7	94543	7	12867	36052
91053	7	94577	7	12870	36056
91092	7	94607	7	12871	36058
91134	7	94655	7	12872	36063
91146	7	94855	7	12873	36066
91149	7	94923	7	12875	36069
91205	7	94954	7	12876	36076
91258	7	94982	7	12877	36079
91292	7	94999	7	12879	36085
91317	7	95034	7	12880	36086
91373	7	95059	7	12881	36087
91419	7	95139	7	12882	36094
91436	7	95182	7	12883	36100
91467	7	95316	7	12884	36103
91482	7	95317	7	12885	36109
91521	7	95319	7	12886	36110
91538	7	95329	7	12887	36111
91685	7	95330	7	12888	36112
91694	7	95339	7	12889	36118
91735	7	95362	7	12891	36119
91794	7	95392	7	12892	36120
91840	7	95399	7	12893	36122
91848	7	95416	7	12894	36123
91995	7	95429	7	12895	36125
92018	7	95449	7	12896	36126
92045	7	95452	7	12897	36127
92081	7	95459	7	12899	36128
92095	7	95515	7	12900	36129
92098	7	95595	7	12902	36132
92150	7	95658	7	12903	36135
92184	7	95672	7	12905	36136
92262	7	95695	7	12909	36150
92274	7	95724	7	12910	36749
92349	7	95810	7	12911	36765
92363	7	95887	7	12914	36768
92400	7	95891	7	12915	36769
92420	7	95955	7	12916	36773
92468	7	96019	7	12917	36774
92515	7	96045	7	12918	36779
92535	7	96070	7	12920	36784
92547	7	96104	7	12922	36785
92615	7	96208	7	12924	36787
92624	7	96247	7	12926	36790
92659	7	96248	7	12927	36800
92686	7	96294	7	12930	41123
92694	7	96297	7	12931	41125
92700	7	96327	7	12932	41133
92743	7	96328	7	12933	41136
92762	7	96372	7	12934	41137
92780	7	96389	7	12937	41139
92790	7	96405	7	12939	41143
92846	7	100507	7	12940	41147
92915	7	100560	7	12941	41148
93001	7	100567	7	12942	41152
93136	7	100840	7	12943	41155
93161	7	101945	7	12947	41159
93209	7	101950	7	12948	41163
93334	7	101953	7	12949	41166
93378	7	102044	7	12951	41168
93382	7	102049	7	12952	41172
93399	7	102093	7	12953	41184
93440	7	102141	7	12954	41185
93502	7	102193	7	12955	41193
93553	7	102265	7	12956	41202
93586	7	102318	7	12957	41205
93647	7	102357	7	12958	41206
93656	7	102493	7	12959	41213
93779	7	102500	7	12960	41220
93796	7	102570	7	12961	41221
93863	7	102629	7	12964	41222
93930	7	102641	7	12965	41223
93932	7	102663	7	12967	41227
93950	7	102746	7	12970	41229
94104	7	102802	7	12971	41233
94200	7	102839	7	12974	41236
94255	7	102846	7	12975	41237
94262	7	102860	7	12976	41239
94316	7	102918	7	12977	41243
94375	7	102932	7	12979	41248
94388	7	102966	7	12981	41249
94418	7	103016	7	12983	41250
94427	7	103077	7	12984	41251
94431	7	103084	7	12985	41264
94443	7	103230	7	12989	41265
94481	7	103288	7	12991	41271
94483	7	103290	7	12992	41272
94497	7	103456	7	12993	41281
94582	7	103523	7	12994	41282
94601	7	103527	7	12995	41283
94675	7	103543	7	12996	41287
94697	7	103614	7	12997	41288
94777	7	103627	7	12998	41292
94837	7	103628	7	12999	41296
94846	7	103635	7	13000	41297
94848	7	103725	7	13001	41299
94870	7	103790	7	13007	41306
94880	7	103808	7	13008	41307
94886	7	103830	7	13009	41308
94917	7	103849	7	13010	41312
94973	7	103858	7	13011	41316
95034	7	103867	7	13013	41317
95054	7	103900	7	13014	41322
95065	7	103915	7	13015	41323
95101	7	103943	7	13016	41325
95108	7	103992	7	13017	41326
95127	7	104015	7	13021	41327
95130	7	104025	7	13022	41328
95152	7	104231	7	13023	41330
95187	7	104243	7	13024	41331
95301	7	104346	7	13026	41343
95312	7	104361	7	13029	41345
95415	7	104387	7	13030	41346
95429	7	104424	7	13031	41359
95485	7	104436	7	13032	41360
95502	7	104460	7	13033	41370
95506	7	104471	7	13034	41371
95579	7	104506	7	13036	41375
95600	7	104517	7	13037	41377
95618	7	104528	7	13038	41383
95641	7	104540	7	13039	41388
95674	7	104614	7	13040	41392
95727	7	104673	7	13041	41393
95749	7	104783	7	13042	41399
95769	7	104876	7	13044	41402
95771	7	104914	7	13047	41405
95835	7	104925	7	13052	41406
95866	7	105024	7	13053	41409
95895	7	105043	7	13054	41418
95983	7	105092	7	13056	41419
96010	7	105108	7	13057	41421
96039	7	105140	7	13058	41430
96069	7	105270	7	13060	41441
96074	7	105272	7	13061	41449
96093	7	105280	7	13062	41450
96108	7	105311	7	13066	41456
96124	7	105398	7	13067	41458
96156	7	105452	7	13068	41460
96212	7	105519	7	13069	41462
96234	7	105523	7	13070	41464
96296	7	105565	7	13071	41465
96314	7	105583	7	13072	41469
96321	7	105584	7	13074	41470
96343	7	105593	7	13075	41474
96363	7	105688	7	13076	41475
100077	7	105705	7	13077	41476
100556	7	105708	7	13078	41478
100817	7	105880	7	13079	41481
100928	7	105893	7	13082	41484
100932	7	105917	7	13083	41485
101925	7	105977	7	13085	41486
101934	7	105980	7	13086	41488
101943	7	105984	7	13090	41490
102020	7	105993	7	13091	41491
102050	7	106015	7	13092	41499
102070	7	106031	7	13094	41500
102078	7	106051	7	13095	41501
102080	7	106085	7	13096	41544
102174	7	106142	7	13097	41545
102194	7	106147	7	13098	41546
102210	7	106170	7	13099	41547
102241	7	106208	7	13100	41549
102318	7	106223	7	13101	41562
102354	7	106226	7	13107	41567
102369	7	106228	7	13108	41574
102392	7	106230	7	13111	41575
102438	7	106316	7	13112	41578
102470	7	106363	7	13113	41579
102513	7	106388	7	13114	41581
102549	7	106413	7	13115	41583
102565	7	106513	7	13116	41589
102839	7	106533	7	13117	41592
102852	7	106549	7	13118	41593
102856	7	106556	7	13121	41598
102881	7	106557	7	13122	41605
102901	7	106565	7	13123	41639
102928	7	106601	7	13124	41640
103044	7	106796	7	13125	41653
103057	7	106797	7	13127	41654
103064	7	106841	7	13128	41655
103077	7	106920	7	13129	41663
103225	7	107026	7	13132	41675
103264	7	107034	7	13133	41678
103424	7	107065	7	13134	41685
103426	7	107184	7	13136	41688
103488	7	107194	7	13137	41691
103492	7	107213	7	13138	41701
103506	7	107231	7	13139	41703
103548	7	107490	7	13140	41717
103564	7	107499	7	13141	41733
103572	7	107503	7	13142	41751
103711	7	107504	7	13143	41752
103715	7	107558	7	13144	41766
103725	7	107589	7	13145	41768
103751	7	107612	7	13146	41769
103768	7	107639	7	13151	41770
103795	7	107657	7	13152	41782
103931	7	107674	7	13153	41784
103940	7	107708	7	13156	41786
103943	7	107720	7	13159	41789
103961	7	107724	7	13160	41790
104004	7	107766	7	13161	41791
104010	7	107811	7	13164	41799
104077	7	107861	7	13167	41800
104084	7	107882	7	13168	41805
104159	7	107932	7	13169	41806
104232	7	107966	7	13172	41808
104250	7	108041	7	13174	41821
104301	7	108146	7	13175	41830
104315	7	108164	7	13176	41836
104320	7	108185	7	13180	41837
104362	7	108206	7	13182	41844
104383	7	108284	7	13184	41846
104388	7	108350	7	13185	41848
104412	7	108393	7	13186	41851
104431	7	108421	7	13187	41853
104443	7	108487	7	13188	41854
104462	7	108503	7	13189	41863
104470	7	108505	7	13191	41869
104557	7	108533	7	13192	41909
104572	7	108612	7	13193	41916
104590	7	108624	7	13195	41922
104620	7	108631	7	13198	41925
104715	7	108707	7	13199	41926
104745	7	108708	7	13200	41931
104763	7	108716	7	13202	41936
104781	7	108793	7	13203	41938
104782	7	108844	7	13205	41940
104815	7	108855	7	13206	41942
104818	7	108933	7	13207	41948
104835	7	108988	7	13208	41951
104882	7	108992	7	13210	41953
104915	7	108994	7	13211	41961
104916	7	109012	7	13212	41968
104923	7	109051	7	13214	41977
104954	7	109146	7	13215	41979
104963	7	109190	7	13217	41992
104994	7	109206	7	13218	42008
105033	7	109213	7	13219	42010
105043	7	109234	7	13220	42011
105046	7	109243	7	13221	42016
105068	7	109312	7	13222	42019
105101	7	109341	7	13223	42020
105145	7	109413	7	13224	42021
105147	7	109446	7	13230	42025
105167	7	109461	7	13233	42026
105196	7	109478	7	13235	42029
105225	7	109481	7	13236	42032
105238	7	109540	7	13237	42035
105248	7	109549	7	13238	42036
105272	7	109581	7	13239	42038
105294	7	109584	7	13241	42039
105322	7	109602	7	13242	42044
105327	7	109618	7	13243	42045
105394	7	109620	7	13244	42046
105528	7	109642	7	13245	42052
105563	7	109732	7	13246	42053
105586	7	109753	7	13247	42054
105645	7	109783	7	13249	42055
105657	7	109814	7	13250	42056
105671	7	109819	7	13252	42060
105719	7	109880	7	13254	42062
105741	7	109944	7	13255	42064
105750	7	109965	7	13256	42066
105820	7	109999	7	13257	42071
105855	7	110036	7	13259	42075
105868	7	110050	7	13260	42080
105893	7	110068	7	13261	42081
105954	7	110076	7	13262	42082
106002	7	110203	7	13263	42085
106005	7	110207	7	13264	42087
106019	7	110245	7	13265	42092
106170	7	110276	7	13266	42093
106211	7	110389	7	13268	42095
106270	7	110469	7	13269	42101
106272	7	110485	7	13270	42102
106321	7	110494	7	13271	42111
106333	7	110496	7	13272	42112
106340	7	110627	7	13273	42113
106368	7	110672	7	13274	42116
106390	7	110685	7	13276	42121
106391	7	110775	7	13277	42122
106393	7	110778	7	13278	42124
106463	7	110802	7	13279	42125
106482	7	110828	7	13280	42130
106485	7	110842	7	13281	42131
106577	7	110920	7	13282	42137
106589	7	110968	7	13286	42138
106593	7	110988	7	13287	42139
106599	7	111034	7	13289	42141
106611	7	111059	7	13292	42143
106643	7	111112	7	13296	42147
106645	7	111302	7	13297	42150
106679	7	111339	7	13298	42151
106789	7	111362	7	13299	42152
106840	7	111418	7	13300	42154
106852	7	111427	7	13303	42159
106883	7	111438	7	13306	42163
106885	7	111537	7	13307	42164
106890	7	111621	7	13308	42167
106910	7	111646	7	13309	42168
106935	7	111648	7	13310	42177
106967	7	111713	7	13311	42179
106998	7	111714	7	13314	42180
107044	7	111755	7	13315	42182
107101	7	111788	7	13320	42187
107178	7	111805	7	13321	42188
107200	7	112000	7	13322	42189
107219	7	112052	7	13323	42192
107241	7	112073	7	13324	42197
107286	7	112101	7	13325	42199
107313	7	112110	7	13326	42203
107327	7	112137	7	13327	42204
107367	7	112164	7	13330	42211
107375	7	112229	7	13331	42216
107380	7	112246	7	13332	42217
107465	7	112289	7	13333	42218
107484	7	112386	7	13334	42225
107515	7	112401	7	13335	42229
107527	7	112441	7	13336	42232
107618	7	112524	7	13337	42233
107647	7	112569	7	13338	42234
107715	7	112606	7	13340	42244
107724	7	112636	7	13341	42245
107747	7	112683	7	13342	42247
107752	7	112762	7	13343	42250
107756	7	112779	7	13346	42252
107778	7	112817	7	13349	42254
107855	7	112849	7	13350	42255
107857	7	112866	7	13351	42258
107872	7	112879	7	13352	42260
107906	7	112925	7	13353	42263
107944	7	112937	7	13354	42264
108004	7	112960	7	13355	42265
108027	7	112963	7	13356	42268
108050	7	113018	7	13357	42269
108070	7	113081	7	13358	42272
108078	7	113100	7	13359	42279
108101	7	113126	7	13360	42280
108123	7	113168	7	13364	42281
108197	7	113241	7	13365	42284
108198	7	113243	7	13366	42288
108209	7	113250	7	13367	42294
108231	7	113251	7	13368	42295
108243	7	113300	7	13369	42297
108322	7	113314	7	13371	42311
108343	7	113367	7	13372	42349
108363	7	113465	7	13373	42360
108383	7	113481	7	13374	42363
108461	7	113489	7	13375	42364
108469	7	113498	7	13376	42379
108477	7	113537	7	13377	42381
108518	7	113578	7	13379	42397
108598	7	113583	7	13380	42402
108624	7	113607	7	13381	42444
108682	7	113629	7	13382	42446
108708	7	113653	7	13383	42447
108800	7	113670	7	13386	42459
108845	7	113733	7	13388	42460
108893	7	113757	7	13389	42469
108900	7	113758	7	13390	42472
108909	7	113784	7	13391	42473
109004	7	113806	7	13392	42475
109027	7	113850	7	13393	42488
109073	7	113944	7	13394	42493
109111	7	114009	7	13396	42494
109116	7	114041	7	13398	42501
109168	7	114043	7	13400	42503
109192	7	114163	7	13401	42507
109208	7	114227	7	13402	42509
109210	7	114290	7	13403	42510
109232	7	114328	7	13405	42511
109235	7	114339	7	13410	42512
109269	7	114365	7	13411	42517
109308	7	114373	7	13412	42525
109334	7	114403	7	13413	42526
109346	7	114405	7	13416	42527
109356	7	114447	7	13417	42541
109425	7	114480	7	13418	42543
109487	7	114535	7	13419	42553
109532	7	114544	7	13424	42558
109541	7	114572	7	13425	42563
109582	7	114573	7	13426	42567
109602	7	114576	7	13427	42568
109612	7	114644	7	13428	42572
109636	7	114674	7	13430	42573
109662	7	114692	7	13433	42575
109669	7	114789	7	13435	42578
109705	7	114812	7	13440	42586
109713	7	114827	7	13441	42587
109739	7	114835	7	13443	42591
109741	7	114848	7	13445	42605
109804	7	114872	7	13446	42620
109847	7	114950	7	13447	42621
109856	7	114960	7	13448	42636
109873	7	114970	7	13450	42637
109912	7	114991	7	13451	42655
109917	7	115036	7	13453	42656
109930	7	115051	7	13454	42670
109950	7	115126	7	13455	42671
109979	7	115159	7	13456	42673
110067	7	115277	7	13457	42678
110172	7	115292	7	13458	42691
110216	7	115293	7	13460	42694
110310	7	115369	7	13461	42701
110344	7	115389	7	13463	42702
110404	7	115391	7	13464	42705
110466	7	115405	7	13467	42706
110516	7	115418	7	13469	42712
110640	7	115529	7	13470	42718
110654	7	115557	7	13471	42725
110676	7	115640	7	13472	42726
110715	7	115743	7	13475	42727
110767	7	115843	7	13478	42736
110842	7	115993	7	13480	42740
110850	7	116012	7	13481	42742
110877	7	116034	7	13483	42743
110920	7	116143	7	13484	42746
110926	7	116144	7	13485	42747
110975	7	116314	7	13486	42752
110982	7	116316	7	13487	42758
110994	7	116317	7	13488	42760
111112	7	116452	7	13490	42762
111131	7	116463	7	13491	42767
111182	7	116478	7	13492	42774
111184	7	116555	7	13493	42778
111196	7	116573	7	13494	42787
111263	7	116597	7	13496	42790
111320	7	116643	7	13497	42807
111328	7	116661	7	13500	42808
111329	7	116907	7	13501	42820
111337	7	116994	7	13502	42822
111356	7	116998	7	13503	42842
111438	7	117201	7	13504	42877
111492	7	117228	7	13507	42878
111510	7	117229	7	13508	42886
111628	7	117304	7	13510	42887
111644	7	117305	7	13512	42891
111656	7	117381	7	13513	42892
111667	7	117386	7	13515	42893
111679	7	117431	7	13516	42902
111680	7	117450	7	13517	42904
111724	7	117464	7	13519	42906
111732	7	117486	7	13521	42908
111738	7	117547	7	13522	42909
111741	7	117557	7	13523	42923
111790	7	117649	7	13527	42925
111816	7	117666	7	13528	42943
111832	7	117707	7	13529	42954
111917	7	117709	7	13530	42957
111983	7	117712	7	13531	42958
111992	7	117753	7	13532	42959
112035	7	117778	7	13533	42965
112052	7	117789	7	13536	42970
112091	7	117793	7	13537	42973
112110	7	117797	7	13538	42975
112166	7	117806	7	13539	42977
112167	7	117827	7	13540	42981
112194	7	117888	7	13543	42983
112198	7	117893	7	13544	42984
112234	7	117916	7	13545	42987
112305	7	117921	7	13546	42991
112361	7	117925	7	13547	42992
112451	7	117932	7	13548	42993
112524	7	117951	7	13549	42994
112581	7	117967	7	13551	43007
112585	7	118006	7	13552	43008
112615	7	118056	7	13553	43009
112630	7	118072	7	13555	43011
112631	7	118088	7	13556	43016
112652	7	123163	7	13558	43025
112752	7	123233	7	13559	43026
112832	7	123242	7	13560	43027
112883	7	123294	7	13561	43031
112896	7	123305	7	13562	43034
112963	7	123341	7	13563	43048
113005	7	123377	7	13564	43064
113036	7	123379	7	13565	43065
113047	7	123434	7	13566	43082
113159	7	123480	7	13567	43099
113168	7	123508	7	13568	43105
113231	7	123513	7	13572	43106
113293	7	123531	7	13573	43114
113324	7	123559	7	13574	43116
113386	7	123608	7	13575	43121
113390	7	123624	7	13576	43123
113406	7	123671	7	13580	43130
113456	7	123691	7	13581	43134
113458	7	123753	7	13582	43145
113460	7	123841	7	13583	43174
113655	7	123850	7	13584	43190
113674	7	123861	7	13585	43192
113719	7	123883	7	13587	43197
113749	7	123884	7	13590	43202
113774	7	123981	7	13592	43203
113793	7	124005	7	13593	43205
113801	7	124013	7	13595	43214
113852	7	124019	7	13596	43218
113856	7	124073	7	13598	43233
113907	7	124080	7	13599	43239
114010	7	124104	7	13601	43253
114024	7	124119	7	13607	43256
114055	7	124138	7	13610	43264
114056	7	124144	7	13612	43271
114069	7	124148	7	13613	43272
114148	7	124151	7	13614	43279
114168	7	124174	7	13617	43280
114185	7	124278	7	13622	43281
114201	7	124288	7	13623	43284
114209	7	124299	7	13625	43287
114217	7	124322	7	13628	43288
114233	7	124389	7	13629	43289
114272	7	124393	7	13630	43295
114282	7	124438	7	13631	43297
114308	7	124463	7	13632	43304
114314	7	124506	7	13633	43310
114328	7	124565	7	13636	43328
114415	7	124603	7	13638	43340
114445	7	124605	7	13639	43341
114453	7	124614	7	13641	43350
114454	7	124647	7	13642	43351
114488	7	124663	7	13643	43356
114492	7	124686	7	13645	43362
114528	7	124750	7	13646	43363
114559	7	124757	7	13647	43364
114603	7	124796	7	13648	43365
114699	7	124949	7	13649	43372
114700	7	125025	7	13651	43373
114708	7	125051	7	13652	43379
114724	7	125252	7	13653	43385
114728	7	125282	7	13654	43386
114746	7	125384	7	13656	43387
114760	7	125396	7	13657	43388
114804	7	125433	7	13658	43394
114812	7	125497	7	13662	43395
114827	7	125515	7	13667	43396
114848	7	125519	7	13668	43397
114881	7	125585	7	13670	43398
114898	7	125616	7	13671	43405
114924	7	125667	7	13672	43409
115007	7	125707	7	13674	43412
115064	7	125767	7	13678	43413
115195	7	125859	7	13682	43422
115201	7	125872	7	13687	43423
115206	7	125917	7	13688	43430
115262	7	125938	7	13690	43433
115300	7	126014	7	13692	43438
115306	7	126037	7	13694	43439
115325	7	126099	7	13696	43440
115371	7	126138	7	13697	43442
115429	7	126187	7	13705	43445
115479	7	126188	7	13707	43448
115482	7	126232	7	13709	43452
115511	7	126269	7	13711	43453
115554	7	126337	7	13713	43454
115560	7	126414	7	13717	43455
115569	7	126419	7	13718	43456
115571	7	126440	7	13719	43461
115611	7	126454	7	13721	43462
115614	7	126456	7	13722	43463
115641	7	126518	7	13725	43466
115655	7	126553	7	13726	43468
115687	7	126562	7	13727	43470
115692	7	126597	7	13731	43471
115700	7	126654	7	13733	43472
115743	7	126664	7	13734	43473
115775	7	126688	7	13735	43478
115937	7	126711	7	13736	43479
115983	7	126718	7	13737	43480
116011	7	126774	7	13738	43483
116012	7	126823	7	13739	43486
116025	7	126830	7	13741	43487
116099	7	126892	7	13743	43491
116149	7	126908	7	13744	43498
116153	7	126981	7	13745	43500
116214	7	127009	7	13746	43502
116253	7	127024	7	13747	43505
116307	7	127035	7	13749	43509
116308	7	127041	7	13752	43516
116316	7	127063	7	13753	43525
116519	7	127122	7	13757	43537
116532	7	127144	7	13758	43541
116534	7	127146	7	13760	43543
116538	7	127230	7	13761	43546
116543	7	127244	7	13762	43550
116551	7	127283	7	13763	43551
116573	7	127339	7	13766	43557
116657	7	127433	7	13769	43560
116689	7	127435	7	13770	43561
116785	7	127450	7	13771	43564
116841	7	127540	7	13773	43567
116946	7	127545	7	13774	43569
117019	7	127633	7	13775	43575
117059	7	127742	7	13777	43577
117148	7	127769	7	13779	43593
117189	7	127862	7	13780	43594
117232	7	127876	7	13781	43595
117249	7	127880	7	13782	43605
117317	7	127894	7	13784	43610
117322	7	127914	7	13787	43611
117351	7	127920	7	13788	43620
117402	7	127934	7	13789	43624
117410	7	127948	7	13790	43641
117449	7	128155	7	13791	43642
117483	7	128181	7	13793	43653
117499	7	128227	7	13794	43655
117518	7	128264	7	13795	43656
117529	7	128267	7	13796	43657
117558	7	128310	7	13797	43659
117567	7	128384	7	13798	43666
117682	7	128405	7	13799	43668
117709	7	128407	7	13800	43671
117735	7	128515	7	13803	43676
117758	7	128536	7	13804	43677
117839	7	128641	7	13805	43684
117882	7	128667	7	13807	43688
117966	7	128672	7	13808	43692
117978	7	128705	7	13809	43697
118032	7	128713	7	13813	43698
118086	7	128716	7	13814	43704
118116	7	128723	7	13815	43707
118174	7	128735	7	13817	43708
118219	7	128737	7	13819	43711
118225	7	128746	7	13824	43714
118229	7	128751	7	13825	43720
123114	7	128770	7	13826	43723
123150	7	128780	7	13827	43724
123163	7	128781	7	13829	43727
123179	7	128872	7	13830	43728
123193	7	128902	7	13832	43735
123194	7	128929	7	13834	43736
123200	7	128934	7	13839	43744
123233	7	129009	7	13840	43746
123247	7	129055	7	13841	43752
123294	7	129102	7	13842	43762
123341	7	129131	7	13843	43767
123361	7	129306	7	13844	43777
123433	7	129401	7	13845	43778
123434	7	129669	7	13849	43791
123456	7	129677	7	13852	43792
123486	7	129707	7	13855	43794
123497	7	129721	7	13856	43807
123513	7	129855	7	13857	43822
123590	7	129872	7	13858	43823
123649	7	129928	7	13861	43828
123678	7	129981	7	13862	43835
123692	7	130045	7	13863	43836
123718	7	130088	7	13864	43837
123776	7	130118	7	13865	43844
123810	7	130218	7	13866	43845
123827	7	130231	7	13871	43846
123842	7	130239	7	13872	43849
123873	7	130255	7	13873	43850
123913	7	130332	7	13874	43852
123935	7	130368	7	13875	43858
123950	7	130439	7	13876	43859
123957	7	130443	7	13877	43860
123989	7	130539	7	13878	43861
124063	7	130540	7	13880	43863
124070	7	130573	7	13881	43870
124074	7	130678	7	13883	43873
124122	7	130703	7	13884	43874
124131	7	130725	7	13886	43875
124155	7	130743	7	13887	43877
124207	7	130767	7	13888	43881
124218	7	130786	7	13889	43882
124245	7	130820	7	13890	43888
124308	7	130874	7	13891	43891
124324	7	130901	7	13894	43892
124325	7	130922	7	13895	43897
124331	7	130941	7	13896	43898
124363	7	130957	7	13902	43904
124407	7	130958	7	13903	43908
124409	7	131060	7	13904	43909
124468	7	131070	7	13905	43919
124475	7	131076	7	13906	43924
124477	7	131092	7	13907	43925
124538	7	131095	7	13909	43926
124559	7	131137	7	13910	43927
124590	7	131173	7	13913	43935
124591	7	131203	7	13914	43942
124621	7	131224	7	13916	43943
124645	7	131281	7	13917	43944
124708	7	131293	7	13923	43945
124713	7	131379	7	13925	43951
124726	7	131387	7	13926	43958
124763	7	131406	7	13928	43959
124782	7	131421	7	13931	43960
124797	7	131491	7	13932	43962
124871	7	131498	7	13934	43963
124876	7	131522	7	13936	43964
124905	7	131838	7	13937	43974
124923	7	131850	7	13941	43975
124931	7	131890	7	13944	43978
125051	7	131952	7	13945	43979
125086	7	131996	7	13946	43980
125125	7	132016	7	13952	43981
125126	7	132040	7	13953	43989
125149	7	132056	7	13954	43991
125228	7	132066	7	13955	43994
125256	7	132196	7	13956	43996
125266	7	132229	7	13961	43997
125381	7	132462	7	13968	44004
125427	7	132553	7	13969	44008
125453	7	132557	7	13970	44009
125461	7	132575	7	13976	44010
125536	7	132580	7	13977	44012
125573	7	132586	7	13981	44025
125650	7	132593	7	13984	44026
125684	7	132624	7	13985	44029
125688	7	132632	7	13986	44032
125700	7	132692	7	13988	44033
125710	7	132697	7	13990	44045
125714	7	132768	7	13991	44046
125804	7	132797	7	13992	44047
125837	7	132828	7	13995	44053
125855	7	132829	7	13996	44055
125860	7	132862	7	13998	44056
125953	7	132869	7	13999	44061
125960	7	132895	7	14000	44062
126005	7	132924	7	14001	44064
126057	7	133050	7	14003	44069
126160	7	133111	7	14004	44072
126177	7	133125	7	14007	44073
126223	7	133295	7	14012	44080
126291	7	133310	7	14013	44088
126327	7	133311	7	14014	44091
126341	7	133358	7	14015	44097
126411	7	133366	7	14016	44098
126422	7	133460	7	14027	44099
126447	7	133463	7	14028	44102
126458	7	133496	7	14029	44106
126477	7	133500	7	14031	44108
126512	7	133561	7	14032	44113
126584	7	133594	7	14033	44114
126613	7	133622	7	14034	44123
126621	7	133716	7	14035	44124
126652	7	133768	7	14036	44133
126671	7	133863	7	14037	44134
126704	7	133884	7	14039	44139
126711	7	133926	7	14040	44143
126732	7	134049	7	14042	44150
126735	7	134078	7	14043	44177
126770	7	134088	7	14044	44178
126810	7	134268	7	14045	44185
126830	7	134276	7	14046	44191
126835	7	134316	7	14048	44193
126837	7	134343	7	14049	44199
126839	7	134378	7	14050	44200
126861	7	134379	7	14051	44201
126964	7	134383	7	14053	44214
126998	7	134430	7	14054	44215
126999	7	134444	7	14056	44216
127008	7	134468	7	14057	44224
127025	7	134472	7	14060	44229
127030	7	134476	7	14061	44230
127073	7	134479	7	14062	44231
127104	7	134511	7	14064	44234
127179	7	134564	7	14065	44236
127230	7	134625	7	14066	44242
127253	7	134688	7	14067	44246
127284	7	134707	7	14068	44257
127360	7	134743	7	14069	44258
127369	7	134755	7	14070	44260
127372	7	134779	7	14071	44262
127384	7	134815	7	14072	44274
127398	7	134831	7	14073	44276
127493	7	134904	7	14074	44285
127501	7	134931	7	14075	44290
127534	7	134939	7	14076	44300
127558	7	135014	7	14077	44305
127658	7	135054	7	14078	44310
127784	7	135064	7	14080	44317
127788	7	135088	7	14081	44340
127805	7	135096	7	14082	44341
127860	7	135102	7	14084	44355
127891	7	135183	7	14085	44359
127926	7	135245	7	14086	44370
128011	7	135263	7	14087	44371
128071	7	135266	7	14088	44375
128100	7	135300	7	14089	44380
128171	7	135341	7	14090	44388
128172	7	135342	7	14091	44396
128226	7	135347	7	14092	44404
128232	7	135383	7	14093	44408
128290	7	135385	7	14098	44411
128303	7	135428	7	14100	44414
128344	7	135635	7	14102	44423
128357	7	135668	7	14103	44425
128367	7	135708	7	14106	44433
128429	7	135724	7	14107	44435
128439	7	137370	7	14108	44441
128450	7	139154	7	14109	44442
128502	7	139256	7	14112	44446
128514	7	139271	7	14114	44447
128525	7	139311	7	14115	44449
128543	7	139334	7	14116	44450
128553	7	139354	7	14117	44458
128597	7	139373	7	14118	44466
128612	7	139389	7	14120	44471
128639	7	139390	7	14122	44472
128664	7	139512	7	14123	44473
128669	7	139521	7	14128	44478
128699	7	139580	7	14130	44487
128739	7	139586	7	14131	44493
128766	7	139643	7	14132	44508
128856	7	139661	7	14133	44509
128861	7	139770	7	14134	44512
128887	7	139797	7	14136	44516
128895	7	139819	7	14137	44517
128942	7	139829	7	14138	44532
128976	7	139837	7	14139	44538
129032	7	139915	7	14140	44553
129046	7	139952	7	14146	44554
129051	7	140000	7	14147	44563
129065	7	140038	7	14148	44579
129076	7	140123	7	14149	44611
129131	7	140141	7	14150	44612
129161	7	140216	7	14153	44623
129196	7	140225	7	14154	44628
129215	7	140311	7	14156	44671
129233	7	140400	7	14157	44678
129391	7	140424	7	14158	44679
129434	7	140437	7	14159	44687
129560	7	140588	7	14161	44690
129575	7	140702	7	14162	44695
129629	7	140709	7	14163	44706
129641	7	140732	7	14165	44712
129656	7	140744	7	14168	44713
129725	7	140786	7	14169	44714
129776	7	140789	7	14172	44728
129843	7	140807	7	14173	44757
129852	7	140822	7	14174	44770
129858	7	140891	7	14176	44803
129893	7	140926	7	14178	44804
129906	7	140992	7	14179	44818
130073	7	141027	7	14180	44819
130204	7	141036	7	14182	44833
130218	7	141044	7	14183	44839
130253	7	141135	7	14185	44840
130268	7	141145	7	14186	44859
130351	7	141169	7	14188	44873
130469	7	141220	7	14189	44875
130480	7	141259	7	14190	44889
130487	7	141312	7	14191	44890
130501	7	141333	7	14194	44906
130619	7	141448	7	14195	44917
130678	7	141466	7	14196	44922
130695	7	141492	7	14197	44925
130725	7	141508	7	14198	44931
130750	7	141517	7	14199	44934
130763	7	141521	7	14201	44941
130769	7	141540	7	14202	44942
130779	7	141577	7	14204	44943
130799	7	141643	7	14205	44945
130851	7	141653	7	14206	44947
130872	7	141705	7	14207	44957
130890	7	141736	7	14211	44959
130912	7	141769	7	14213	44960
130949	7	141778	7	14215	44961
130961	7	141846	7	14216	44962
130963	7	141921	7	14217	44963
130976	7	141984	7	14218	44973
130978	7	141998	7	14219	44974
130991	7	142052	7	14220	44976
131003	7	142067	7	14225	44981
131015	7	142098	7	14226	44982
131020	7	142100	7	14227	44988
131079	7	142131	7	14230	44989
131123	7	142203	7	14231	44990
131130	7	142205	7	14232	44997
131154	7	142227	7	14233	44998
131174	7	142258	7	14236	45000
131177	7	142296	7	14237	45003
131206	7	142319	7	14238	45007
131320	7	142359	7	14239	45023
131352	7	142360	7	14240	45028
131428	7	142457	7	14241	45044
[truncated: 235,004+ more rows]
