# Supplementary material for: Defining a minimal cell: essentiality of small ORFs and ncRNAs in a genome-reduced bacterium
Source: Mol Syst Biol. 2015 Jan 21;11(1):780. doi: 10.15252/msb.20145558 (PMC4332154; doi:10.15252/msb.20145558)
Supplement: Supplementary file 18 [file msb0011-0780-sd18.xlsx]

## Sheet: Table S9
Name	Sequence (5'-3')
5MPN672a	AAGAAAGGGGATAAAATAGCGGCCGCATGCGATGGTTTAGTGTGTTGGTTT
3MPN672a	TCTTCTCTTTTCCATTAGGCCAGCAAGGCCTTTTTTTTCATTTGTTGT
5MPN169a	AAGAAAGGGGATAAAATAGCGGCCGCATGAAGGTCTTGCCGTTATGTACAG
3MPN169a	TCTTCTCTTTTCCATTAGGCCAGCAAGGCCTTCGTAACCGGAAAGGAGAACAATACT
5MPN155a	AAGAAAGGGGATAAAATAGCGGCCGCATGCAAAGTTGGCGCCAATGTTTAG
3MPN155a	TCTTCTCTTTTCCATTAGGCCAGCAAGGCCTGCTTTGACATCGCTTTCCCT
5MPN060a	AAGAAAGGGGATAAAATAGCGGCCGCATGTTTAATCAAAAATTTCCAATAA
3MPN060a	TCTTCTCTTTTCCATTAGGCCAGCAAGGCCAGGAATTTGCGAAATCGGAATTGCAAATAATCA
5MPN474a	AAGAAAGGGGATAAAATAGCGGCCGCATGAGGTCTGTGCCATTCATGACAG
3MPN474a	TCTTCTCTTTTCCATTAGGCCAGCAAGGCCACACATCAACATGGGGTTGGCT
5MPN407a	AAGAAAGGGGATAAAATAGCGGCCGCATGAACCACATTTTTTTGAAAGAAT
3MPN407a	TCTTCTCTTTTCCATTAGGCCAGCAAGGCCTTTGTTATTAGAGAGTTTTTGA
5MPN408a	AAGAAAGGGGATAAAATAGCGGCCGCATGAAAAATTCAAAATTATTAAAAT
3MPN408a	TCTTCTCTTTTCCATTAGGCCAGCAAGGCCATGTGCAACTTGATAACGCGAA
5MPN044a	AAGAAAGGGGATAAAATAGCGGCCGCATGGTGATATTGAAGCTTATGAACC
3MPN044a	TCTTCTCTTTTCCATTAGGCCAGCAAGGCCGGTGTGCTTGTGGCTGTTATCGT
5MPN316a	AAGAAAGGGGATAAAATAGCGGCCGCATGTGAGTCGCAAATACTTATTGAA
3MPN316a	TCTTCTCTTTTCCATTAGGCCAGCAAGGCCAAAACGACTTTTTAAACTGCT
5MPN216a	AAGAAAGGGGATAAAATAGCGGCCGCATGGTAGCAGCGGGTCAGGTCCAAA
3MPN216a	TCTTCTCTTTTCCATTAGGCCAGCAAGGCCCGGCGCGATTGCTGGGAGCTTTGT
5MPN047a	AAGAAAGGGGATAAAATAGCGGCCGCATGTTAGGAAACTGCTCCAATAAAC
3MPN047a	TCTTCTCTTTTCCATTAGGCCAGCAAGGCCTGCTAACGAAACCGCGGATAATACT
5MPN348a	AAGAAAGGGGATAAAATAGCGGCCGCATGTATTGTAAAGAAGGCCGCTTGA
3MPN348a	TCTTCTCTTTTCCATTAGGCCAGCAAGGCCATTTAATTTAGTCTCTCAAAAATTGA
5MPN347a	AAGAAAGGGGATAAAATAGCGGCCGCATGGAAAAGAAAAATAAAAAAAATA
3MPN347a	TCTTCTCTTTTCCATTAGGCCAGCAAGGCCCATCTTACCTAAAGCTTTTA
FwLic	AAGTTCTGTTCCAGGGGCCC
5MPN241a	ATGTTAGCCTTTGATGCAACTCA
RevLic	CCCCAGAACATCAGGTTAATGGCG
3MPN241a	TTAATTTTGGTTTAGTTTTTTTAACTTAGC
5MPN623a	ATGGACTCAACTTTTAATGAACTAGGC
3MPN623a	TTAAATTGTCTCTTCATTGTAACTAGCAG
5MPN623b	ATGGTATCGCAAACTAGAGCG
3MPN623b	TTACATATTGCTTTGCCAATCACT
5MPN683a	ATGTGGAAGCACGTTCACG
3MPN683a	TTACCCCGTAGGTTCGTCAC
