# Supplementary material for: Defining a minimal cell: essentiality of small ORFs and ncRNAs in a genome-reduced bacterium
Source: Mol Syst Biol. 2015 Jan 21;11(1):780. doi: 10.15252/msb.20145558 (PMC4332154; doi:10.15252/msb.20145558)
Supplement: Supplementary file 19 [file msb0011-0780-sd19.xlsx]

## Sheet: Table S10
	ROC curves: Thresholds of DNA/RNA binding ratios to identify DNA/RNA binding proteins
	DNA binging Elution with NaCL	DNA binding Elution with RNA
AUC	0.835	0.837
Threshold	3.03	1.15
Ratio TP/FP	4.04	3.81
