# Supplementary material for: Defining a minimal cell: essentiality of small ORFs and ncRNAs in a genome-reduced bacterium
Source: Mol Syst Biol. 2015 Jan 21;11(1):780. doi: 10.15252/msb.20145558 (PMC4332154; doi:10.15252/msb.20145558)
Supplement: Supplementary file 20 [file msb0011-0780-sd20.xlsx]

## Sheet: Table S11
A) Comparative with the Mollicutes translational minimal apparatus						B) Comparative between M. genitalium and M. pneumoniae
Core Gene from PMID: 24809820	ORF MPN	Essentiality in MPN	ORF MG	Essentiality in MG		ORF MPN	ORF MG	Essentiality MPN (this study)	Essentiality MG (PMID: 16407165)
RPLA	MPN220	E	MG_082	E		MPN669	MG_455	E	NE
RPLB	MPN168	E	MG_154	E		MPN556	MG_378	E	E
RPLC	MPN165	E	MG_151	E		MPN354	MG_251	E	E
RPLD	MPN166	E	MG_152	E		MPN475	MG_329	E	E
RPLE	MPN177	E	MG_163	E		MPN547	MG_369	E	E
RPLF	MPN180	E	MG_166	E		MPN430	MG_301	E	E
RPLJ	MPN538	E	MG_361	E		MPN227	MG_089	E	E
RPLK	MPN219	E	MG_081	E		MPN328	MG_235	E	E
RPLL	MPN539	E	MG_362	E		MPN125	MG_206	E	E
RPLM	MPN617	E	MG_418	E		MPN573	MG_392	E	NE
RPLN	MPN175	E	MG_161	E		MPN418	MG_292	E	E
RPLO	MPN183	E	MG_169	E		MPN292	MG_209	E	NE
RPLP	MPN172	E	MG_158	E		MPN487	MG_336	E	E
RPLQ	MPN192	E	MG_178	E		MPN402	MG_283	E	E
RPLR	MPN181	E	MG_167	E		MPN434	MG_305	E	E
RPLS	MPN658	E	MG_444	E		MPN243	MG_104	E	E
RPLT	MPN117	F	MG_198	E		MPN598	MG_399	E	E
RPLV	MPN170	E	MG_156	E		MPN210	MG_072	E	E
RPLW	MPN167	E	MG_153	E		MPN356	MG_253	E	E
RPLX	MPN176	E	NA	NA		MPN611	MG_412	F	NE
RPMA	MPN327	E	MG_234	E		MPN576	MG_394	E	NE
RPMB	MPN624	F	MG_426	NE		MPN122	MG_203	E	E
RPMC	MPN173	E	MG_159	E		MPN047	MG_037	E	E
RPMF	MPN540	E	MG_363	E		MPN686	MG_469	E	NE
RPMGB	MPN069	E	MG_473	NE		MPN034	MG_031	E	E
RPMH	MPN682	E	MG_466	E		MPN627	MG_429	E	E
RPMI	MPN116	F	MG_197	E		MPN302	MG_215	E	E
RPMJ	MPN188	E	MG_174	E		MPN073	MG_058	E	E
RPSB	MPN208	E	MG_070	E		MPN280	MG_139	E	E
RPSC	MPN171	E	MG_157	E		MPN082	MG_066	F	NE
RPSD	MPN446	E	MG_311	E		MPN217	MG_079	E	E
RPSE	MPN182	E	MG_168	E		MPN341	MG_244	NE	NE
RPSF	MPN228	E	MG_090	E		MPN429	MG_300	E	E
RPSG	MPN226	E	MG_088	E		MPN046	MG_036	E	E
RPSH	MPN179	E	MG_165	E		MPN332	MG_239	E	E
RPSI	MPN616	E	MG_417	E		MPN520	MG_345	E	NE
RPSJ	MPN164	E	MG_150	E		MPN516	MG_341	E	E
RPSK	MPN190	E	MG_176	E		MPN196	MG_182	F	NE
RPSL	MPN225	E	MG_087	E		MPN023	MG_021	E	E
RPSM	MPN189	E	MG_175	E		MPN361	MG_258	E	E
RPSNA	MPN178	E	MG_164	E		MPN220	MG_082	E	E
RPSO	MPN622	E	MG_424	E		MPN123	MG_204	E	E
RPSP	MPN660	E	MG_446	E		MPN061	MG_048	E	E
RPSQ	MPN174	E	MG_160	E		MPN168	MG_154	E	E
RPSR	MPN230	E	MG_092	E		MPN384	MG_266	E	E
RPSS	MPN169	E	MG_155	E		MPN209	MG_071	E	E
RPST	MPN541	E	MG_522	NE		MPN317	MG_224	F	E
ALARS	MPN418	E	MG_292	E		MPN680	MG_464	E	E
ARGRS	MPN556	E	MG_378	E		MPN490	MG_339	F	NE
ASNRS	MPN252	E	MG_113	E		MPN422	MG_295	E	NE
ASPRS	MPN046	E	MG_036	E		MPN425	MG_297	E	E
CYSRS	MPN356	E	MG_253	E		MPN004	MG_004	E	E
GLTX	MPN678	E	MG_462	E		MPN349	MG_246	E	E
GLYS	MPN354	E	MG_251	E		MPN080	MG_064	E	E
HISRS	MPN045	E	MG_035	E		MPN078	MG_062	NE	NE
ILERS	MPN520	E	MG_345	NE		MPN357	MG_254	E	E
LEURS	MPN384	E	MG_266	E		MPN055	MG_042	E	E
LYSS	MPN277	E	MG_136	E		MPN470	MG_324	E	E
METRS	MPN023	E	MG_021	E		MPN563	MG_384	E	E
PHES	MPN105	E	MG_194	E		MPN665	MG_451	E	E
PHET	MPN106	E	MG_195	E		MPN671	MG_457	E	E
PRORS	MPN402	E	MG_283	E		MPN025	MG_023	E	E
SERRS	MPN005	E	MG_005	E		MPN240	MG_102	E	E
THRRS	MPN553	E	MG_375	E		MPN033	MG_030	E	E
TRPRS	MPN265	E	MG_126	E		MPN557	MG_379	E	E
TYRRS	MPN669	E	MG_455	NE		MPN265	MG_126	E	E
VALRS	MPN480	E	MG_334	E		MPN352	MG_249	E	NE
RLUD	MPN292	E	MG_209	NE		MPN003	MG_003	E	E
RSMA	MPN679	E	MG_463	NE		MPN338	MG_242	E	E
RSMH	MPN315	F	MG_222	E		MPN186	MG_172	E	E
NIFS/ISCS/SUFS	MPN487	E	MG_336	E		MPN064	MG_051	F	NE
NIFU/ISCU/SUFU	MPN488	E	MG_337	E		MPN184	MG_170	E	E
MNMA	MPN422	E	MG_295	NE		MPN476	MG_330	E	E
TRMD	MPN659	E	MG_445	E		MPN059	MG_046	E	E
DNAJ	MPN021	E	MG_019	E		MPN606	MG_407	E	E
DNAK	MPN434	E	MG_305	E		MPN393	MG_274	F	E
ENGA/DER	MPN475	E	MG_329	E		MPN390	MG_271	F	NE
ENGD	MPN026	F	MG_024	NE		MPN394	MG_275	F	E
GRPE	MPN120	E	MG_201	E		MPN018	MG_014	E	NE
OBGE/CGTA	MPN563	E	MG_384	E		MPN600	MG_401	E	E
RBFA/PB15	MPN156	E	MG_143	E		MPN026	MG_024	F	NE
RBGA	MPN656	E	MG_442	NE		MPN020	MG_018	E	NE
MAP	MPN186	E	MG_172	E		MPN250	MG_111	E	E
IF-1	MPN187	E	MG_173	E		MPN135	MG_188	E	E
IF-2	MPN155	E	MG_142	E		MPN291	MG_208	E	NE
IF-3	MPN115	E	MG_196	E		MPN045	MG_035	E	E
EF-G	MPN227	E	MG_089	E		MPN155	MG_142	E	E
EF-P	MPN029	E	MG_026	E		MPN277	MG_136	E	E
EF-TS	MPN631	E	MG_433	E		MPN572	MG_391	E	E
EF-TU	MPN665	E	MG_451	E		MPN322	MG_229	NE	E
RF-1	MPN361	E	MG_258	E		MPN609	MG_410	E	NE
RRF	MPN636	E	MG_435	E		MPN535	MG_358	NE	NE
LEPA	MPN279	E	MG_138	NE		MPN674	MG_460	E	NE
SMPB	MPN074	E	MG_059	NE		MPN632	MG_434	E	E
PTH	MPN221	E	MG_083	E		MPN140	MG_190	E	E
RNJA	MPN280	E	MG_139	E		MPN378	MG_261	E	NE
RNP	MPN681	E	MG_465	E		MPN536	MG_359	NE	NE
RPMGA	MPN471	E	MG_325	E		MPN515	MG_340	E	E
RPLI	MPN231	E	MG_093	E		MPN533	MG_357	E	E
RPSU	MPN296	E	MG_481	NE		MPN619	MG_421	E	NE
GATA	MPN237	E	MG_099	E		MPN211	MG_073	E	E
GATB	MPN238	E	MG_100	E		MPN072	MG_057	E	E
GATC	MPN236	E	MG_098	E		MPN353	MG_250	E	E
RSMI	MPN071	E	MG_056	NE		MPN208	MG_070	E	E
RSMG	MPN558	NE	MG_380	NE		MPN428	MG_299	F	NE
MNME	MPN008	E	MG_008	E		MPN679	MG_463	E	NE
MNMG	MPN557	E	MG_379	E		MPN008	MG_008	E	E
TSAB	MPN059	E	MG_046	E		MPN426	MG_298	E	NE
TILS	MPN222	E	MG_084	E		MPN543	MG_365	E	E
TRMB	MPN522	F	MG_347	E		MPN628	MG_430	E	E
TRML	MPN521	F	MG_346	NE		MPN279	MG_138	E	NE
THII	MPN550	F	MG_372	NE		MPN133	MG_186	F	NE
ENGB	MPN481	E	MG_335	NE		MPN417	MG_291	E	NE
ENGC/RSGA	MPN249	E	MG_110	NE		MPN303	MG_216	E	E
ERA/BEX	MPN568	E	MG_387	E		MPN258	MG_119	E	E
TIG/TF	MPN331	F	MG_238	NE		MPN237	MG_099	E	E
DEF	MPN245	E	MG_106	E		MPN568	MG_387	E	E
FMT	MPN543	E	MG_365	E		MPN678	MG_462	E	E
RNC	MPN545	F	MG_367	NE		MPN060	MG_047	E	E
YBEY/YQFG	MPN569	E	MG_388	E		MPN392	MG_273	E	E
RNR	MPN243	E	MG_104	E		MPN165	MG_151	E	E
RNHC	MPN118	E	NA	NA		MPN252	MG_113	E	E
PRMC	MPN361	E				MPN056	MG_043	E	E
TIG/TF	MPN331	F				MPN238	MG_100	E	E
DEF	MPN245	E				MPN106	MG_195	E	E
FMT	MPN543	E				MPN416	MG_290	E	NE
RNC	MPN545	F				MPN531	MG_355	F	NE
YBEY/YQFG	MPN569	E				MPN550	MG_372	F	NE
RNR	MPN243	E				MPN386	MG_268	F	NE
RNHC	MPN118	E				MPN197	MG_183	E	NE
						MPN553	MG_375	E	E
						MPN005	MG_005	E	E
						MPN396	MG_277	E	E
						MPN661	MG_447	F	E
						MPN051	MG_039	NE	NE
						MPN688	MG_470	F	NE
						MPN397	MG_278	NE	NE
						MPN261	MG_122	E	E
						MPN315	MG_222	F	E
						MPN246	MG_107	E	E
						MPN336	MG_240	E	E
						MPN191	MG_177	E	E
						MPN618	MG_419	E	E
						MPN182	MG_168	E	E
						MPN081	MG_065	E	E
						MPN166	MG_152	E	E
						MPN420	MG_293	E	NE
						MPN545	MG_367	F	NE
						MPN161	MG_148	F	E
						MPN421	MG_294	E	NE
						MPN215	MG_077	E	E
						MPN610	MG_411	F	NE
						MPN551	MG_373	E	E
						MPN480	MG_334	E	E
						MPN066	MG_053	E	E
						MPN677	MG_461	E	E
						MPN621	MG_423	E	NE
						MPN320	MG_227	NE	NE
						MPN528a	MG_352	NE	NE
						MPN269	MG_130	E	NE
						MPN194	MG_180	E	E
						MPN549	MG_371	E	E
						MPN254	MG_115	E	NE
						MPN684	MG_468	E	NE
						MPN456	MG_321	NE*	E
						MPN571	MG_390	NE	NE
						MPN448	MG_313	E	E
						MPN032	MG_029	NE	NE
						MPN193	MG_179	E	E
						MPN314	MG_221	F	E
						MPN022	MG_020	F	E
						MPN071	MG_056	E	NE
						MPN672	MG_458	E	E
						MPN232	MG_094	E	E
						MPN561	MG_382	F	E
						MPN324	MG_231	NE	NE
						MPN657	MG_443	F	NE
						MPN544	MG_366	E	NE
						MPN153	MG_140	NE	NE
						MPN389	MG_270	F	NE
						MPN659	MG_445	E	E
						MPN391	MG_272	F	E
						MPN105	MG_194	E	E
						MPN218	MG_080	E	E
						MPN067	MG_054	E	E
						MPN207	MG_069	E	E
						MPN331	MG_238	F	NE
						MPN546	MG_368	E	E
						MPN124	MG_205	E	E
						MPN528	MG_351	E	E
						MPN656	MG_442	E	NE
						MPN050	MG_038	E	E
						MPN134	MG_187	E	E
						MPN019	MG_015	E	E
						MPN631	MG_433	E	E
						MPN001	MG_001	E	E
						MPN171	MG_157	E	E
						MPN558	MG_380	NE	NE
						MPN136	MG_189	E	E
						MPN259	MG_120	E	E
						MPN667	MG_453	E	E
						MPN159	MG_146	F	E
						MPN542	MG_364	E	E
						MPN236	MG_098	E	E
						MPN532	MG_356	E	E
						MPN383	MG_265	E	E
						MPN267	MG_128	E	E
						MPN052	MG_040	E	NE
						MPN519	MG_344	E	E
						MPN044	MG_034	E	E
						MPN562	MG_383	E	E
						MPN058	MG_045	E	NE
						MPN062	MG_049	E	NE
						MPN063	MG_050	E	E
						MPN278	MG_137	F	NE
						MPN226	MG_088	E	E
						MPN043	MG_033	E	NE
						MPN057	MG_044	E	E
						MPN172	MG_158	E	E
						MPN216	MG_078	E	E
						MPN415	MG_289	F	NE
						MPN228	MG_090	E	E
						MPN248	MG_109	F	E
						MPN446	MG_311	E	E
						MPN460	MG_322	E	E
						MPN478	MG_332	E	E
						MPN029	MG_026	E	E
						MPN249	MG_110	E	NE
						MPN380	MG_498	NE	NE
						MPN231	MG_093	E	E
						MPN537	MG_360	F	NE
						MPN548	MG_370	NE	NE
						MPN190	MG_176	E	E
						MPN260	MG_121	E	NE
						MPN245	MG_106	E	E
						MPN224	MG_086	E	E
						MPN225	MG_087	E	E
						MPN629	MG_431	E	E
						MPN154	MG_141	E	E
						MPN323	MG_230	NE	E
						MPN617	MG_418	E	E
						MPN177	MG_163	E	E
						MPN244	MG_105	E	E
						MPN521	MG_346	F	NE
						MPN180	MG_166	E	E
						MPN195	MG_181	E	E
						MPN355	MG_252	F	NE
						MPN219	MG_081	E	E
						MPN223	MG_085	F	NE
						MPN002	MG_002	F	NE
						MPN662	MG_448	F	E
						MPN021	MG_019	E	E
						MPN683	MG_467	F	NE
						MPN301	MG_214	E	NE
						MPN251	MG_112	F	NE
						MPN395	MG_276	E	E
						MPN189	MG_175	E	E
						MPN299	MG_212	E	E
						MPN636	MG_435	E	E
						MPN555	MG_377	E	E
						MPN257	MG_118	E	NE
						MPN444	MG_309	E	E
						MPN221	MG_083	E	E
						MPN461	MG_323	E	E
						MPN362	MG_259	E	E
						MPN522	MG_347	F	E
						MPN175	MG_161	E	E
						MPN185	MG_171	E	E
						MPN115	MG_196	E	E
						MPN379	MG_262	E	E
						MPN117	MG_198	F	E
						MPN604	MG_405	E	E
						MPN681	MG_465	E	E
						MPN472	MG_326	E	E
						MPN222	MG_084	E	E
						MPN599	MG_400	E	E
						MPN616	MG_417	E	E
						MPN247	MG_108	F	E
						MPN607	MG_408	NE	NE
						MPN179	MG_165	E	E
						MPN664	MG_450	E	E
						MPN235	MG_097	NE	E
						MPN017	MG_013	E	E
						MPN009	MG_009	F	NE
						MPN595	MG_396	E	E
						MPN630	MG_432	E	E
						MPN169	MG_155	E	E
						MPN230	MG_092	E	E
						MPN183	MG_169	E	E
						MPN538	MG_361	E	E
						MPN192	MG_178	E	E
						MPN273	MG_132	E	NE
						MPN006	MG_006	E	E
						MPN481	MG_335	E	NE
						MPN327	MG_234	E	E
						MPN401	MG_282	E	E
						MPN658	MG_444	E	E
						MPN381	MG_263	E	NE
						MPN435	MG_306	E	NE
						MPN608	MG_409	E	E
						MPN170	MG_156	E	E
						MPN181	MG_167	E	E
						MPN253	MG_114	E	NE
						MPN242	MG_476	E	NE
						MPN445	MG_310	F	NE
						MPN473	MG_327	E	NE
						MPN120	MG_201	E	E
						MPN164	MG_150	E	E
						MPN187	MG_173	E	E
						MPN660	MG_446	E	E
						MPN119	MG_200	NE	E
						MPN567	MG_386	F	E
						MPN539	MG_362	E	E
						MPN178	MG_164	E	E
						MPN174	MG_160	E	E
						MPN350	MG_247	E	E
						MPN167	MG_153	E	E
						MPN241	MG_103	F	NE
						MPN554	MG_376	E	E
						MPN602	MG_403	E	E
						MPN264	MG_125	E	E
						MPN074	MG_059	E	NE
						MPN053	MG_041	E	E
						MPN065	MG_052	F	NE
						MPN266	MG_127	E	E
						MPN637	MG_437	E	NE
						MPN638	MG_438	NE	NE
						MPN569	MG_388	E	E
						MPN622	MG_424	E	E
						MPN527	MG_521	E	NE
						MPN574	MG_393	E	E
						MPN141	MG_191	NE*	NE
						MPN447	MG_312	NE*	E
						MPN298	MG_482	E	NE
						MPN666	MG_452	F	NE
						MPN142	MG_192	NE*	NE
						MPN295	MG_480	NE	NE
						MPN482	MG_516	E	NE
						MPN668	MG_454	F	NE
						MPN126	MG_207	NE	NE
						MPN116	MG_197	F	E
						MPN079	MG_063	F	NE
						MPN024	MG_022	E	E
						MPN624	MG_426	F	NE
						MPN451	MG_316	NE	NE
						MPN069	MG_473	E	NE
						MPN597	MG_398	F	NE
						MPN601	MG_402	E	E
						MPN329	MG_236	NE	NE
						MPN276	MG_135	E	E
						MPN620	MG_422	F	E
						MPN529	MG_353	F	E
						MPN400	MG_281	F	NE
						MPN031	MG_028	E	E
						MPN213	MG_075	E	E
						MPN682	MG_466	E	E
						MPN330	MG_237	F	NE
						MPN525	MG_349	E	E
						MPN293	MG_210	E	NE
						MPN517	MG_342	E	E
						MPN483	MG_517	E	NE
						MPN348	MG_245	F	E
						MPN157	MG_144	E	E
						MPN173	MG_159	E	E
						MPN404	MG_285	NE	NE
						MPN523	MG_348	E	E
						MPN275	MG_134	F	NE
						MPN541	MG_522	E	NE
						MPN263	MG_124	E	E
						MPN540	MG_363	E	E
						MPN239	MG_101	E	E
						MPN326	MG_233	E	E
						MPN625	MG_427	NE	E
						MPN188	MG_174	E	E
						MPN673	MG_459	E	E
						MPN296	MG_481	E	NE
						MPN471	MG_325	E	E
						MPN382	MG_264	F	NE
						MPN603	MG_404	E	E
						MPN360	MG_257	E	E
						MPN552	MG_374	E	E
						MPN310	MG_218	F	NE
						MPN405	MG_286	NE	NE
						MPN626	MG_428	NE	NE
						MPN297	MG_211	F	E
						MPN068	MG_055	E	NE
						MPN596	MG_397	NE	NE
						MPN403	MG_284	NE	NE
						MPN530	MG_354	E	E
						MPN670	MG_456	E	NE
						MPN489	MG_338	NE*	NE
						MPN455	MG_320	F	NE
						MPN449	MG_314	E	E
						MPN612	MG_414	NE	NE
						MPN431	MG_302	E	E
						MPN433	MG_304	E	E
						MPN016	MG_012	E	NE
						MPN337	MG_241	E	NE
						MPN566	MG_385	NE	NE
						MPN358	MG_255	NE	NE
						MPN432	MG_303	E	E
						MPN233	MG_095	E	E
						MPN015	MG_011	F	NE
						MPN198	MG_184	E	E
						MPN255	MG_116	F	NE
						MPN311	MG_491	NE	NE
						MPN685	MG_526	E	NE
						MPN436	MG_307	NE*	NE
						MPN387	MG_269	F	NE
						MPN274	MG_133	E	E
						MPN518	MG_343	NE	NE
						MPN262	MG_123	E	E
						MPN316	MG_223	NE	E
						MPN359	MG_256	NE	NE
						MPN559	MG_381	E	E
						MPN526	MG_350	E	E
						MPN014	MG_010	NE	NE
						MPN423	MG_296	E	NE
						MPN469	MG_515	E	NE
						MPN398	MG_279	NE	NE
						MPN452	MG_317	E	NE
						MPN454	MG_319	F	E
						MPN399	MG_280	NE	NE
						MPN309	MG_217	NE	E
						MPN121	MG_202	NE	NE
						MPN070	MG_474	E	NE
						MPN256	MG_117	F	E
						MPN605	MG_406	E	E
						MPN477	MG_331	NE	E
						MPN474	MG_328	F	NE
						MPN214	MG_076	E	E
						MPN385	MG_267	E	E
						MPN162	MG_149	F	NE
						MPN570	MG_389	NE	NE
						MPN212	MG_074	E	NE
						MPN313	MG_220	NE	NE
						MPN163	MG_478	E	NE
						MPN453	MG_318	NE*	E
						MPN588	MG_395	NE	NE
						MPN488	MG_337	E	E
						MPN083	MG_067	F	NE
						MPN229	MG_091	E	E
						MPN156	MG_143	E	E
